# Supplementary material for: Clinical pharmacogenetic analysis in 5,001 individuals with diagnostic Exome Sequencing data
Source: NPJ Genom Med. 2022 Feb 18;7:12. doi: 10.1038/s41525-022-00283-3 (PMC8857256; doi:10.1038/s41525-022-00283-3)
Supplement: Supplementary file 2 — Supplementary Data 1 [file 41525_2022_283_MOESM2_ESM.xlsx]

## Sheet: Alleles
Supplementary Data 1. Alleles and functional information from CPIC guidelines. All pharmacogenetic alleles described by CPIC guidelines (last accession date to CPIC guidelines on July 2021) in the 11 actionable genes described in this study: CACNA1S, CYP2C9, CYP2B6, CYP4F2, DPYD, G6PD, NUDT15, RYR1, SLCO1B1, TPMT and UGT1A1.
Gene Symbol	Allele	Actionable allele & type of variation	chr	Position_hg38	Position_hg19	Reference_haplotype	Alternative_haplotype	Amino acid change	Nr. Variants	Activity Value	CPIC_Allele Clinical Functional Status (Required)	CPIC_Strenght of evidence	order
CACNA1S	Reference	No	1	201091993,201060815	201061121,201029943	G,C	G,C	R174W,R1086H	2	.	.	.	1		389
CACNA1S	c.3257G>A	Yes SNV	1	201060815	201029943	C	T	R1086H	1	.	.	.	2
CACNA1S	c.520C>T	Yes SNV	1	201091993	201061121	G	A	R174W	1	.	.	.	3
CYP2B6	*1 (Reference)	No	19	40991224,40991367,40991369,40991381,40991388,40991390,40991391,40991441,41004015,41004125,41004158,41004303,41004377,41004381,41004406,41006919,41006923,41006936,41007013,41009350,41009358,41010006,41010088,41012316,41012339,41012465,41012693,41012803,41016726,41016810,41006968,41016778,41016805,41016810,2,2,41010108,41012740	41497129,41497272,41497274,41497286,41497293,41497295,41497296,41497346,41509920,41510030,41510063,41510208,41510282,41510286,41510311,41512824,41512828,41512841,41512918,41515255,41515263,41515911,41515993,41518221,41518244,41518370,41518598,41518708,41522631,41522715,41512873,41522683,41522710,41522715,notfound,notfound,41516013,41518645	T,A,C,A,A,C,G,A,T,G,G,T,A,G,G,C,C,G,T,C,A,G,C,T,C,C,T,C,A,C,T,G,A,C, hybrid, hybrid,C,G	T,A,C,A,A,C,G,A,T,G,G,T,A,G,G,C,C,G,T,C,A,G,C,T,C,C,T,C,A,C,T,G,A,C,N,N,C,G	5' region,Q21L,R22C,T26S,D28G,R29S,R29P,M46V,Y62X,G99E,G110V,I114T,K139E,R140Q,E148D,P167A,T168I,Q172H,M198T,S259R,K262R,A279P,T306S,I328T,R336C,R378X,I391N,P428T,M459V,R487C,V183G,G476D,Q485L,R487S,CYP2B7/CYP2B6 hybrid,CYP2B7/CYP2B6 hybrid,L313I,A407T	38	.	Normal function	optional_empty	4
CYP2B6	*2	No	19	40991369	41497274	C	T	R22C	1	.	Normal function	optional_empty	5
CYP2B6	*3	No	19	41009350	41515255	C	A	S259R	1	.	Uncertain function	optional_empty	6
CYP2B6	*4	Yes SNV	19	41009358	41515263	A	G	K262R	1	.	Increased function	optional_empty	7
CYP2B6	*5	No	19	41016810	41522715	C	T	R487C	1	.	Normal function	optional_empty	8
CYP2B6	*6	Yes SNV	19	41006936,41009358	41512841,41515263	G,A	T,G	Q172H,K262R	2	.	Decreased function	optional_empty	9
CYP2B6	*7	Yes SNV	19	41006936,41009358,41016810	41512841,41515263,41522715	G,A,C	T,G,T	Q172H,K262R,R487C	3	.	Decreased function	optional_empty	10
CYP2B6	*8	Yes SNV	19	41004377	41510282	A	G	K139E	1	.	No function	optional_empty	11
CYP2B6	*9	Yes SNV	19	41006936	41512841	G	T	Q172H	1	.	Decreased function	optional_empty	12
CYP2B6	*10	No	19	40991367,40991369	41497272,41497274	A,C	T,T	Q21L,R22C	2	.	Uncertain function	optional_empty	13
CYP2B6	*11	No	19	40991441	41497346	A	G	M46V	1	.	Uncertain function	optional_empty	14
CYP2B6	*12	Yes SNV	19	41004125	41510030	G	A	G99E	1	.	No function	optional_empty	15
CYP2B6	*13	Yes SNV	19	41004377,41006936,41009358	41510282,41512841,41515263	A,G,A	G,T,G	K139E,Q172H,K262R	3	.	No function	optional_empty	16
CYP2B6	*14	No	19	41004381	41510286	G	A	R140Q	1	.	Uncertain function	optional_empty	17
CYP2B6	*15	No	19	41012693	41518598	T	A	I391N	1	.	Uncertain function	optional_empty	18
CYP2B6	*17	No	19	40991381,40991388,40991390,40991391	41497286,41497293,41497295,41497296	A,A,C,G	T,G,A,C	T26S,D28G,R29S,R29P	4	.	Normal function	optional_empty	19
CYP2B6	*18	Yes SNV	19	41012316	41518221	T	C	I328T	1	.	No function	optional_empty	20
CYP2B6	*19	Yes SNV	19	41006936,41009358,41012339	41512841,41515263,41518244	G,A,C	T,G,T	Q172H,K262R,R336C	3	.	Decreased function	optional_empty	21
CYP2B6	*20	Yes SNV	19	41006923,41006936,41009358	41512828,41512841,41515263	C,G,A	T,T,G	T168I,Q172H,K262R	3	.	Decreased function	optional_empty	22
CYP2B6	*21	No	19	41012803	41518708	C	A	P428T	1	.	Uncertain function	optional_empty	23
CYP2B6	*22	Yes SNV	19	40991224	41497129	T	C	5' region	1	.	Increased function	optional_empty	24
CYP2B6	*23	No	19	41016726	41522631	A	G	M459V	1	.	Unknown function	optional_empty	25
CYP2B6	*24	Yes SNV	19	41016778	41522683	G	A	G476D	1	.	No function	optional_empty	26
CYP2B6	*25	No	19	41016805	41522710	A	T	Q485L	1	.	Unknown function	optional_empty	27
CYP2B6	*26	Yes SNV	19	41006919,41006936,41009358	41512824,41512841,41515263	C,G,A	G,T,G	P167A,Q172H,K262R	3	.	Decreased function	optional_empty	28
CYP2B6	*27	No	19	41007013	41512918	T	C	M198T	1	.	Uncertain function	optional_empty	29
CYP2B6	*28	Yes SNV	19	41010088,41012465	41515993,41518370	C,C	G,T	T306S,R378X	2	.	No function	optional_empty	30
CYP2B6	*29	No_CNV	19	CYP2B7/CYP2B6 hybrid	CYP2B7/CYP2B6 hybrid	CYP2B7/CYP2B6 hybrid	CYP2B7/CYP2B6 hybrid	CYP2B7/CYP2B6 hybrid	1	.	Decreased function	optional_empty	31
CYP2B6	*30	No_CNV	19	CYP2B7/CYP2B6 hybrid	CYP2B7/CYP2B6 hybrid	CYP2B7/CYP2B6 hybrid	CYP2B7/CYP2B6 hybrid	CYP2B7/CYP2B6 hybrid	1	.	No function	optional_empty	32
CYP2B6	*31	No	19	41010108	41516013	C	A	L313I	1	.	Normal function	optional_empty	33
CYP2B6	*32	No	19	41012740	41518645	G	A	A407T	1	.	Normal function	optional_empty	34
CYP2B6	*33	No	19	41016810	41522715	C	A	R487S	1	.	Uncertain function	optional_empty	35
CYP2B6	*34	Yes SNV	19	40991224,41006936,41009358,41016810	41497129,41512841,41515263,41522715	T,G,A,C	C,T,G,A	5' region,Q172H,K262R,R487S	4	.	Decreased function	optional_empty	36
CYP2B6	*35	Yes SNV	19	40991224,41004158,41004303,41004406,41007013,41010006	41497129,41510063,41510208,41510311,41512918,41515911	T,G,T,G,T,G	C,T,C,T,C,C	5' region,G110V,I114T,E148D,M198T,A279P	6	.	No function	optional_empty	37
CYP2B6	*36	Yes SNV	19	40991224,41006936,41009358	41497129,41512841,41515263	T,G,A	C,T,G	5' region,Q172H,K262R	3	.	Decreased function	optional_empty	38
CYP2B6	*37	Yes SNV	19	41006936,41009358,41006968	41512841,41515263,41512873	G,A,T	T,G,G	Q172H,K262R,V183G	3	.	No function	optional_empty	39
CYP2B6	*38	Yes SNV	19	41004015,41006936,41009358	41509920,41512841,41515263	T,G,A	A,T,G	Y62X,Q172H,K262R	3	.	No function	optional_empty	40
CYP2C9	*1 (Reference)	No	10	94938683,94938737,94938771,94938803,94938828,94941897,94941915,94941958,94941976,94941982,94942018,94942213_94942222,94942216,94942230,94942231,94942234,94942249,94942254,94942255,94942290,94942305,94942309,94947782,94947785,94947907,94947917,94947938,94949129,94949144,94949217,94949280,94949283,94972119,94972134,94972179,94972180,94972233,94981201,94981224,94981225,94981230,94981250,94981281,949…	96698440,96698494,96698528,96698560,96698585,96701654,96701672,96701715,96701733,96701739,96701775,96701970_notfound,96701973,96701987,96701988,96701991,96702006,96702011,96702012,96702047,96702062,96702066,96707539,96707542,96707664,96707674,96707695,96708886,96708901,96708974,96709037,96709040,96731876,96731891,96731936,96731937,96731990,96740958,96740981,96740982,96740987,96741007,96741038,967…	A,C,C,A,A,G,G,T,G,G,T,delAGAAATGGAA,A,C,G,G,C,C,G,C,G,G,C,C,A,T,A,A,C,A,A,delA,C,A,A,C,C,T,C,G,C,C,G,A,T,C,C,C,A,A,A,G,T,A,G,C,G	A,C,C,A,A,G,G,T,G,G,T,AGAAATGGAA,A,C,G,G,C,C,G,C,G,G,C,C,A,T,A,A,C,A,A,A,C,A,A,C,C,T,C,G,C,C,G,A,T,C,C,C,A,A,A,G,T,A,G,C,G	M1V(Start),L19I,P30L,N41D,D49G,G70R,V76M,L90P,G96A,G98V,F110S,118 Frameshift,K119R,R124W,R124Q,R125H; R125L,T130M; T130R,R132W,R132Q,R144C,A149T,R150H; R150L,S162X,P163L,N204H,I207T,Q214L,I222V,P227S,H251R,E272G,K273R (Frameshift),P279T,I284V,T299A,T299R,P317S,I327T,R335W,R335Q,P337T,S343R,E354K,I359L,I359T,D360E,L361I,P382S,I387V,D397A,I434F,Q454H,L467P,G475G,A477T,P489S,V490F	57	1	Normal function	.	41
CYP2C9	*2	Yes SNV	10	94942290	96702047	C	T	R144C	1	0.5	Decreased function	Definitive	42
CYP2C9	*3	Yes SNV	10	94981296,94988980	96741053,96748737	A,A	C,T	I359L,G475G	2	0	No function	Definitive	43
CYP2C9	*4	No	10	94981297	96741054	T	C	I359T	1	0.5	Decreased function	Limited	44
CYP2C9	*5	Yes SNV	10	94981301	96741058	C	G	D360E	1	0.5	Decreased function	Strong	45
CYP2C9	*6	Yes INDEL	10	94949283	96709040	delA	delA	K273R (Frameshift)	1	0	No function	Strong	46
CYP2C9	*7	No	10	94938737	96698494	C	A	L19I	1	N/A	Uncertain function	Inadequate evidence	47
CYP2C9	*8	Yes SNV	10	94942309	96702066	G	A	R150H	1	0.5	Decreased function	Definitive	48
CYP2C9	*9	No	10	94949217	96708974	A	G	H251R	1	1	Normal function	Strong	49
CYP2C9	*10	No	10	94949280	96709037	A	G	E272G	1	N/A	Uncertain function	Inadequate evidence	50
CYP2C9	*11	Yes SNV	10	94981224	96740981	C	T	R335W	1	0.5	Decreased function	Definitive	51
CYP2C9	*12	No	10	94989020	96748777	C	T	P489S	1	0.5	Decreased function	Limited	52
CYP2C9	*13	Yes SNV	10	94941958	96701715	T	C	L90P	1	0	No function	Definitive	53
CYP2C9	*14	Yes SNV	10	94942234	96701991	G	A	R125H	1	0.5	Decreased function	Moderate	54
CYP2C9	*15	No	10	94947782	96707539	C	A	S162X	1	0	No function	Limited	55
CYP2C9	*16	No	10	94972179	96731936	A	G	T299A	1	0.5	Decreased function	Limited	56
CYP2C9	*17	No	10	94981365	96741122	C	T	P382S	1	N/A	Uncertain function	Inadequate evidence	57
CYP2C9	*18	No	10	94981296,94986073,94988980	96741053,96745830,96748737	A,A,A	C,C,T	I359L,D397A,G475G	3	N/A	Uncertain function	Inadequate evidence	58
CYP2C9	*19	No	10	94988917	96748674	G	C	Q454H	1	N/A	Uncertain function	Inadequate evidence	59
CYP2C9	*20	No	10	94941897	96701654	G	C	G70R	1	N/A	Uncertain function	Inadequate evidence	60
CYP2C9	*21	No	10	94938771	96698528	C	T	P30L	1	N/A	Uncertain function	Inadequate evidence	61
CYP2C9	*22	No	10	94938803	96698560	A	G	N41D	1	N/A	Uncertain function	Inadequate evidence	62
CYP2C9	*23	No	10	94941915	96701672	G	A	V76M	1	0.5	Decreased function	Limited	63
CYP2C9	*24	No	10	94981281	96741038	G	A	E354K	1	0	No function	Limited	64
CYP2C9	*25	No	10	94942213_94942222	96701970_notfound	delAGAAATGGAA	delAGAAATGGAA	118 Frameshift	1	0	No function	Limited	65
CYP2C9	*26	No	10	94942249	96702006	C	G	T130R	1	0.5	Decreased function	Limited	66
CYP2C9	*27	No	10	94942309	96702066	G	T	R150L	1	N/A	Uncertain function	Inadequate evidence	67
CYP2C9	*28	No	10	94947938	96707695	A	T	Q214L	1	0.5	Decreased function	Limited	68
CYP2C9	*29	No	10	94972119	96731876	C	A	P279T	1	0.5	Decreased function	Limited	69
CYP2C9	*30	No	10	94988984	96748741	G	A	A477T	1	0.5	Decreased function	Limited	70
CYP2C9	*31	No	10	94981201	96740958	T	C	I327T	1	0.5	Decreased function	Limited	71
CYP2C9	*32	No	10	94989023	96748780	G	T	V490F	1	N/A	Uncertain function	Inadequate evidence	72
CYP2C9	*33	No	10	94942255	96702012	G	A	R132Q	1	0	No function	Limited	73
CYP2C9	*34	No	10	94981225	96740982	G	A	R335Q	1	N/A	Uncertain function	Inadequate evidence	74
CYP2C9	*35	No	10	94942234,94942290	96701991,96702047	G,C	T,T	R125L,R144C	2	0	No function	Limited	75
CYP2C9	*36	No	10	94938683	96698440	A	G	M1V(Start)	1	N/A	Uncertain function	Inadequate evidence	76
CYP2C9	*37	No	10	94938828	96698585	A	G	D49G	1	0.5	Decreased function	Limited	77
CYP2C9	*38	No	10	94941976	96701733	G	C	G96A	1	0.5	Decreased function	Limited	78
CYP2C9	*39	No	10	94941982	96701739	G	T	G98V	1	0	No function	Limited	79
CYP2C9	*40	No	10	94942018	96701775	T	C	F110S	1	N/A	Uncertain function	Inadequate evidence	80
CYP2C9	*41	No	10	94942216	96701973	A	G	K119R	1	N/A	Uncertain function	Inadequate evidence	81
CYP2C9	*42	No	10	94942231	96701988	G	A	R124Q	1	0	No function	Limited	82
CYP2C9	*43	No	10	94942230	96701987	C	T	R124W	1	0	No function	Limited	83
CYP2C9	*44	No	10	94942249	96702006	C	T	T130M	1	0.5	Decreased function	Limited	84
CYP2C9	*45	No	10	94942254	96702011	C	T	R132W	1	0	No function	Limited	85
CYP2C9	*46	No	10	94942305	96702062	G	A	A149T	1	0.5	Decreased function	Limited	86
CYP2C9	*47	No	10	94947785	96707542	C	T	P163L	1	N/A	Uncertain function	Inadequate evidence	87
CYP2C9	*48	No	10	94947917	96707674	T	C	I207T	1	N/A	Uncertain function	Inadequate evidence	88
CYP2C9	*49	No	10	94949129	96708886	A	G	I222V	1	N/A	Uncertain function	Inadequate evidence	89
CYP2C9	*50	No	10	94949144	96708901	C	T	P227S	1	0.5	Decreased function	Limited	90
CYP2C9	*51	No	10	94972134	96731891	A	G	I284V	1	N/A	Uncertain function	Inadequate evidence	91
CYP2C9	*52	No	10	94972180	96731937	C	G	T299R	1	0	No function	Limited	92
CYP2C9	*53	No	10	94972233	96731990	C	T	P317S	1	N/A	Uncertain function	Inadequate evidence	93
CYP2C9	*54	No	10	94981250	96741007	C	A	S343R	1	N/A	Uncertain function	Inadequate evidence	94
CYP2C9	*55	No	10	94981302	96741059	C	A	L361I	1	0.5	Decreased function	Limited	95
CYP2C9	*56	No	10	94986042	96745799	A	G	I387V	1	N/A	Uncertain function	Inadequate evidence	96
CYP2C9	*57	No	10	94947907	96707664	A	C	N204H	1	N/A	Unknown function	No evidence	97
CYP2C9	*58	No	10	94981230	96740987	C	A	P337T	1	N/A	Uncertain function	Inadequate evidence	98
CYP2C9	*59	No	10	94988855	96748612	A	T	I434F	1	N/A	Uncertain function	Inadequate evidence	99
CYP2C9	*60	No	10	94988955	96748712	T	C	L467P	1	N/A	Uncertain function	Inadequate evidence	100
CYP2C9	*61	No	10	94942290,94988925	96702047,96748682	C,A	T,G	R144C,N457S	2	0.5	Decreased function	Limited	101
CYP4F2	*1 (Reference)	No	19	15897578,15879621	16008388,15990431	A,C	A,C	W12G,V433M	2	.	.	no_functionality_table	102
CYP4F2	*2	No	19	15897578	16008388	A	C	W12G	1	.	.	no_functionality_table	103
CYP4F2	*3	Yes SNV	19	15879621	15990431	C	T	V433M	1	.	.	no_functionality_table	104
DPYD	*1 (Reference)	No											105
DPYD	*2A	Yes SNV	1	97450058	97915614	C	T		1	0	No function	Strong	106
DPYD	*3	Yes INDEL	1	97450066	97915622	G	-	p.P633Qfs	1	0	No function	Moderate	107
DPYD	*4	No	1	97515865	97981421	C	T	p.S534N	1	1	Normal	Moderate	108
DPYD	*5	No	1	97515839	97981395	T	C	p.I543V	1	1	Normal	Strong	109
DPYD	*6	No	1	97305364	97770920	C	T	p.V732I	1	1	Normal	Moderate	110
DPYD	*7	Yes INDEL	1	97740415	98205971	ATGA	-	p.F100Sfs	1	0	No function	Moderate	111
DPYD	*8	Yes SNV	1	97691776	98157332	G	A	p.R235W	1	0	No function	Moderate	112
DPYD	*9A	No	1	97883329	98348885	A	G	p.C29R	1	1	Normal	Strong	113
DPYD	*9B	No	1	97098598	97564154	C	T	p.R886H, p.C29R	2	1	Normal	Moderate	114
DPYD	*10	Yes SNV	1	97079071	97544627	C	A	p.V995F	1	0	No function	Moderate	115
DPYD	*11	No	1	97593343	98058899	C	A	p.V335L	1	1	Normal	Moderate	116
DPYD	*12	Yes SNV	1	97573943	98039499	C	A	p.E386X	1	0	No function	Moderate	117
DPYD	*13	Yes SNV	1	97515787	97981343	A	C	p.I560S	1	0	No function	Moderate	118
DPYD	c.1024G>A	No	1	97593322	98058878	C	T	p.D342N	1	0	No function	Limited	119
DPYD	c.1057C>T	No	1	97593289	98058845	G	A	p.R353C	1	0	No function	Limited	120
DPYD	c.1108A>G	No	1	97593238	98058794	T	C	p.I370V	1	1	Normal	Limited	121
DPYD	c.1180C>T	No	1	97573919	98039475	G	A	p.R394W	1	1	Normal	Limited	122
DPYD	c.1181G>T	No	1	97573918	98039474	C	A	p.R394L	1	1	Normal	Limited	123
DPYD	c.1218G>A	No	1	97573881	98039437	C	T	p.M406I	1	1	Normal	Moderate	124
DPYD	c.1260T>A	No	1	97573839	98039395	A	T	p.N420K	1	1	Normal	Limited	125
DPYD	c.1278G>T	No	1	97573821	98039377	C	A	p.M426I	1	1	Normal	Limited	126
DPYD	c.1294G>A	No	1	97573805	98039361	C	T	p.D432N	1	1	Normal	Limited	127
DPYD	c.1314T>G	No	1	97573785	98039341	A	C	p.F438L	1	0.5	Decreased	Limited	128
DPYD	c.1349C>T	No	1	97549735	98015291	G	A	p.A450V	1	1	Normal	Limited	129
DPYD	c.1358C>G	No	1	97549726	98015282	G	C	p.P453R	1	1	Normal	Limited	130
DPYD	c.1371C>T	No	1	97549713	98015269	G	A	p.N457N	1	1	Normal	Limited	131
DPYD	c.1403C>A	No	1	97549681	98015237	G	T	p.T468N	1	1	Normal	Limited	132
DPYD	c.1475C>T	No	1	97549609	98015165	G	A	p.S492L	1	0	No function	Limited	133
DPYD	c.1484A>G	No	1	97549600	98015156	T	C	p.D495G	1	0	No function	Limited	134
DPYD	c.1519G>A	No	1	97549565	98015121	C	T	p.V507I	1	1	Normal	Limited	135
DPYD	c.1543G>A	No	1	97515923	97981479	C	T	p.V515I	1	1	Normal	Limited	136
DPYD	c.1577C>G	No	1	97515889	97981445	G	C	p.T526S	1	1	Normal	Limited	137
DPYD	c.1615G>A	No	1	97515851	97981407	C	T	p.G539R	1	1	Normal	Limited	138
DPYD	c.1682G>T	No	1	97515784	97981340	C	A	p.R561L	1	1	Normal	Limited	139
DPYD	c.1774C>T	No	1	97450190	97915746	G	A	p.R592W	1	0	No function	Limited	140
DPYD	c.1775G>A	No	1	97450189	97915745	C	T	p.R592Q	1	0	No function	Limited	141
DPYD	c.1777G>A	No	1	97450187	97915743	C	T	p.G593R	1	0	No function	Limited	142
DPYD	c.1796T>C	No	1	97450168	97915724	A	G	p.M599T	1	1	Normal	Limited	143
DPYD	c.1896T>C	No	1	97450068	97915624	A	G	p.F632F	1	1	Normal	Moderate	144
DPYD	c.1905C>G	No	1	97450059	97915615	G	C	p.N635K	1	1	Normal	Limited	145
DPYD	c.1906A>C	No	1	97382461	97848017	T	G	p.I636L	1	1	Normal	Limited	146
DPYD	c.1974+75A>G	No	1	97382318	97847874	T	C		1		Unclear	.	147
DPYD	c.1990G>T	No	1	97373629	97839185	C	A	p.A664S	1	1	Normal	Limited	148
DPYD	c.2021G>A	No	1	97373598	97839154	C	T	p.G674D	1	0	No function	Limited	149
DPYD	c.2161G>A	No	1	97306195	97771751	C	T	p.A721T	1	1	Normal	Limited	150
DPYD	c.2186C>T	No	1	97305372	97770928	G	A	p.A729V	1	1	Normal	Limited	151
DPYD	c.2195T>G	No	1	97305363	97770919	A	C	p.V732G	1	1	Normal	Limited	152
DPYD	c.2279C>T	No	1	97305279	97770835	G	A	p.T760I	1	0.5	Decreased	Limited	153
DPYD	c.2303C>A	No	1	97234991	97700547	G	T	p.T768K	1	1	Normal	Limited	154
DPYD	c.2336C>A	No	1	97234958	97700514	G	T	p.T779N	1	1	Normal	Limited	155
DPYD	c.2482G>A	No	1	97193209	97658765	C	T	p.E828K	1	1	Normal	Limited	156
DPYD	c.2582A>G	No	1	97193109	97658665	T	C	p.K861R	1	1	Normal	Limited	157
DPYD	c.2623A>C	No	1	97098632	97564188	T	G	p.K875Q	1	1	Normal	Limited	158
DPYD	c.2639G>T	No	1	97098616	97564172	C	A	p.G880V	1	0	No function	Limited	159
DPYD	c.2656C>T	No	1	97098599	97564155	G	A	p.R886C	1	1	Normal	Limited	160
DPYD	c.2846A>T	Yes SNV	1	97082391	97547947	T	A	p.D949V	1	0.5	Decreased	Strong	161
DPYD	c.2872A>G	No	1	97082365	97547921	T	C	p.K958E	1	0	No function	Limited	162
DPYD	c.2915A>G	No	1	97079139	97544695	T	C	p.Q972R	1	1	Normal	Limited	163
DPYD	c.2921A>T	No	1	97079133	97544689	T	A	p.D974V	1	1	Normal	Limited	164
DPYD	c.2933A>G	No	1	97079121	97544677	T	C	p.H978R	1	0	No function	Limited	165
DPYD	c.2977C>T	No	1	97079077	97544633	G	A	p.L993F	1	1	Normal	Limited	166
DPYD	c.2978T>G	No	1	97079076	97544632	A	C	p.L993R	1	1	Normal	Limited	167
DPYD	c.3049G>A	No	1	97079005	97544561	C	T	p.V1017I	1	1	Normal	Limited	168
DPYD	c.3061G>C	No	1	97078993	97544549	C	G	p.V1021L	1	1	Normal	Limited	169
DPYD	c.3067C>A	No	1	97078987	97544543	G	T	p.P1023T	1	1	Normal	Limited	170
DPYD	c.313G>A	No	1	97740400	98205956	C	T	p.A105T	1	1	Normal	Limited	171
DPYD	c.343A>G	No	1	97721650	98187206	T	C	p.M115V	1	1	Normal	Limited	172
DPYD	c.451A>G	No	1	97721542	98187098	T	C	p.N151D	1	1	Normal	Limited	173
DPYD	c.46C>G	No	1	97883368	98348924	G	C	p.L16V	1	1	Normal	Limited	174
DPYD	c.496A>G	No	1	97699535	98165091	T	C	p.M166V	1	1	Normal	Moderate	175
DPYD	c.498G>A	No	1	97699533	98165089	C	T	p.M166I	1	1	Normal	Limited	176
DPYD	c.525G>A	No	1	97699506	98165062	C	T	p.S175S	1	1	Normal	Limited	177
DPYD	c.557A>G	Yes SNV	1	97699474	98165030	T	C	p.Y186C	1	0.5	Decreased	Moderate	178
DPYD	c.601A>C	No	1	97699430	98164986	T	G	p.S201R	1	0	No function	Limited	179
DPYD	c.61C>T	No	1	97883353	98348909	G	A	p.R21X	1	0	No function	Limited	180
DPYD	c.62G>A	No	1	97883352	98348908	C	T	p.R21Q	1	1	Normal	Moderate	181
DPYD	c.632A>G	No	1	97699399	98164955	T	C	p.Y211C	1	0	No function	Limited	182
DPYD	c.775A>G	No	1	97679170	98144726	T	C	p.K259E	1	1	Normal	Limited	183
DPYD	c.868A>G	No	1	97595149	98060705	T	C	p.K290E	1	0.5	Decreased	Limited	184
DPYD	c.929T>C	No	1	97595088	98060644	A	G	p.L310S	1	1	Normal	Limited	185
DPYD	c.934C>T	No	1	97595083	98060639	G	A	p.L312F	1	1	Normal	Limited	186
DPYD	c.967G>A	No	1	97593379	98058935	C	T	p.A323T	1	1	Normal	Limited	187
DPYD	HapB3	Yes SNV	1	97573863	98039419	C	T	N/A, p.E412E, N/A	3	0.5	Decreased	Strong	188
G6PD	B (wildtype)	No	X	154546131,154546122,154546116,154546061,154546057,154546051_154546053,154546046,154536169,154536168,154536156,154536151,154536045,154536035,154536034,154536032,154536025,154536022_154536024,154536019,154536008,154536002,154535996,154535995,154535980,154535963,154535962,154535379,154535370_154535372,154535342,154535336,154535330,154535316,154535301,154535278,154535277,154535274,154535270,154535269…	153774346,153774337,153774331,153774276,153774272,153774266_notfound,153774261,153764384,153764383,153764371,153764366,153764260,153764250,153764249,153764247,153764240,153764237_notfound,153764234,153764223,153764217,153764211,153764210,153764195,153764178,153764177,153763594,153763585_notfound,153763557,153763551,153763545,153763531,153763516,153763493,153763492,153763489,153763485,153763484,15…	G,C,C,T,T,delGAT,A,C,G,A,G,C,G,C,C,A,delAGA,G,A,C,A,T,A,G,C,G,delTCT,C,G,A,C,A,C,T,C,A,G,C,T,G,G,C,G,C,C,C,C,C,T,G,C,G,A,G,T,T,T,G,delGAG,G,G,G,C,T,T,C,A,G,C,delTGT,C,G,T,delAGTGCC,G,C,C,C,T,C,G,A,G,T,C,T,G,A,G,C,C,C,C,C,C,C,delGGGGTCGTCCAGGTACCCTTTGGT,C,A,A,G,C,delGGT,C,G,T,G,T,C,C,G,C,G,delGGCCTTGCGCTCGTTCAG,G,T,C,T,A,A,A,C,G,T,G,C,T,T,A,G,C,C,G,C,T,G,C,T,G,G,C,C,T,C,G,G,C,A,G,C,G,C,T,C,A,G,C,C…	G,C,C,T,T,GAT,A,C,G,A,G,C,G,C,C,A,AGA,G,A,C,A,T,A,G,C,G,TCT,C,G,A,C,A,C,T,C,A,G,C,T,G,G,C,G,C,C,C,C,C,T,G,C,G,A,G,T,T,T,G,GAG,G,G,G,C,T,T,C,A,G,C,TGT,C,G,T,AGTGCC,G,C,C,C,T,C,G,A,G,T,C,T,G,A,G,C,C,C,C,C,C,C,GGGGTCGTCCAGGTACCCTTTGGT,C,A,A,G,C,GGT,C,G,T,G,T,C,C,G,C,G,GGCCTTGCGCTCGTTCAG,G,T,C,T,A,A,A,C,G,T,G,C,T,T,A,G,C,C,G,C,T,G,C,T,G,G,C,C,T,C,G,G,C,A,G,C,G,C,T,C,A,G,C,C,T,C,C,G,C,C,G,T,G,C,C,G,G,…	p.R9W,p.V12L,p.G14R,p.H32R,p.I33M,p.I35del,p.M37T,p.A44T,p.A44G,p.I48T,p.P50S,p.W53C,p.R57W,p.R57E,p.D58N,p.L60P,p.L61del,p.P62L/H,p.P66I,p.V68M,p.Y70H,p.Y70C,p.L75P,p.R81C,p.R81H,p.P92S,p.K95del,p.R104H,p.S106C,p.V108E,p.D113N,p.Y118H,p.M125I,p.N126D,p.A127S,p.L128R/P,p.L128L,p.G131V,p.N135T,p.R136C,p.L137F,p.E148K,p.H155D,p.E156K,p.C158Y,p.M159I,p.G163S,p.G163D,p.N165D,p.R166C,p.R166H,p.P172S,p…	173	.	.	no_functionality_table	189
G6PD	202G>A_376A>G_1264C>G	Yes SNV	X	154536002,154535277,154532590	153764217,153763492,153760805	C,T,G	T,C,C	p.V68M,p.N126D,p.L422V	3	.	.	no_functionality_table	190
G6PD	A	No	X	154535277	153763492	T	C	p.N126D	1	.	.	no_functionality_table	191
G6PD	A- 202A_376G	Yes SNV	X	154536002,154535277	153764217,153763492	C,T	T,C	p.V68M,p.N126D	2	.	.	no_functionality_table	192
G6PD	Aachen	Yes SNV	X	154532765	153760980	G	C	p.N363K	1	.	.	no_functionality_table	193
G6PD	Abeno	Yes SNV	X	154532634	153760849	T	G	p.K407T	1	.	.	no_functionality_table	194
G6PD	Acrokorinthos	Yes SNV	X	154535277,154535190	153763492,153763405	T,G	C,C	p.N126D,p.H155D	2	.	.	no_functionality_table	195
G6PD	Alhambra	Yes SNV	X	154532674	153760889	C	G	p.V394L	1	.	.	no_functionality_table	196
G6PD	Amazonia	Yes SNV	X	154536019	153764234	G	T	p.P62L/H	1	.	.	no_functionality_table	197
G6PD	Amiens	Yes SNV	X	154532278	153760493	T	A	p.D456V	1	.	.	no_functionality_table	198
G6PD	Amsterdam	Yes INDEL	X	154536022_154536024	153764237_notfound	delAGA	delAGA	p.L61del	1	.	.	no_functionality_table	199
G6PD	Anadia	Yes SNV	X	154532661	153760876	T	C	p.E398G	1	.	.	no_functionality_table	200
G6PD	Ananindeua	Yes SNV	X	154535277,154533122	153763492,153761337	T,C	C,T	p.N126D,p.V291M	2	.	.	no_functionality_table	201
G6PD	Andalus	Yes SNV	X	154532389	153760604	C	T	p.R454H	1	.	.	no_functionality_table	202
G6PD	Arakawa	Yes SNV	X	154532082	153760297	G	A	p.P489L	1	.	.	no_functionality_table	203
G6PD	Asahi	Yes SNV	X	154536002	153764217	C	T	p.V68M	1	.	.	no_functionality_table	204
G6PD	Asahikawa	Yes SNV	X	154534110	153762325	C	T	p.C232Y	1	.	.	no_functionality_table	205
G6PD	Aures	Yes SNV	X	154536156	153764371	A	G	p.I48T	1	.	.	no_functionality_table	206
G6PD	Aveiro	Yes SNV	X	154533634	153761849	C	T	p.C269Y	1	.	.	no_functionality_table	207
G6PD	Bajo Maumere	Yes SNV	X	154533596	153761811	C	A	p.D282H/Y	1	.	.	no_functionality_table	208
G6PD	Bangkok	Yes SNV	X	154533615	153761830	C	G	p.K275N	1	.	.	no_functionality_table	209
G6PD	Bangkok Noi	Yes SNV	X	154532269,154532046	153760484,153760261	C,A	A,C	p.R459L/P,p.F501C	2	.	.	no_functionality_table	210
G6PD	Bao Loc	Yes SNV	X	154535301	153763516	A	G	p.Y118H	1	.	.	no_functionality_table	211
G6PD	Bari	Yes SNV	X	154532667	153760882	G	A	p.P396L	1	.	.	no_functionality_table	212
G6PD	Belem	Yes SNV	X	154535244	153763459	G	A	p.L137F	1	.	.	no_functionality_table	213
G6PD	Beverly Hills, Genova, Iwate, Niigata, Yamaguchi	Yes SNV	X	154532694	153760909	C	T	p.R387H	1	.	.	no_functionality_table	214
G6PD	Brighton	Yes INDEL	X	154532058_154532060	153760273_notfound	delTTC	delTTC	p.K497del	1	.	.	no_functionality_table	215
G6PD	Buenos Aires	Yes SNV	X	154532083	153760298	G	A	p.P489S	1	.	.	no_functionality_table	216
G6PD	Cairo	No	X	154535249	153763464	T	G	p.N135T	1	.	.	no_functionality_table	217
G6PD	Calvo Mackenna	Yes SNV	X	154532716	153760931	T	C	p.I380V	1	.	.	no_functionality_table	218
G6PD	Campinas	Yes SNV	X	154532085	153760300	C	A	p.G488V	1	.	.	no_functionality_table	219
G6PD	Canton, Taiwan-Hakka, Gifu-like, Agrigento-like	Yes SNV	X	154532269	153760484	C	A	p.R459L/P	1	.	.	no_functionality_table	220
G6PD	Cassano	Yes SNV	X	154532403	153760618	C	G	p.Q449H	1	.	.	no_functionality_table	221
G6PD	Chatham	Yes SNV	X	154532990	153761205	C	T	p.A335T	1	.	.	no_functionality_table	222
G6PD	Chikugo	Yes SNV	X	154534447	153762662	T	A	p.S179C	1	.	.	no_functionality_table	223
G6PD	Chinese-1	Yes SNV	X	154533605	153761820	T	A	p.T279A/S	1	.	.	no_functionality_table	224
G6PD	Chinese-5	Yes SNV	X	154532969	153761184	G	A	p.L342F	1	.	.	no_functionality_table	225
G6PD	Cincinnati	Yes SNV	X	154534345,154532956	153762560,153761171	C,T	A,A	p.V213L,p.N346I	2	.	.	no_functionality_table	226
G6PD	Cleveland Corum	Yes SNV	X	154533620	153761835	C	T	p.E274K	1	.	.	no_functionality_table	227
G6PD	Clinic	Yes SNV	X	154532639	153760854	C	T	p.M405I	1	.	.	no_functionality_table	228
G6PD	Coimbra Shunde	Yes SNV	X	154534390	153762605	G	A	p.R198C	1	.	.	no_functionality_table	229
G6PD	Cosenza	Yes SNV	X	154532269	153760484	C	G	p.R459L/P	1	.	.	no_functionality_table	230
G6PD	Costanzo	Yes SNV	X	154536025	153764240	A	G	p.L60P	1	.	.	no_functionality_table	231
G6PD	Covao do Lobo	Yes SNV	X	154532649	153760864	G	T	p.T402N	1	.	.	no_functionality_table	232
G6PD	Crispim	Yes SNV	X	154535278,154535274,154535270,154535269	153763493,153763489,153763485,153763484	C,C,A,G	A,A,G,A	p.M125I,p.A127S,p.L128R/P,p.L128L	4	.	.	no_functionality_table	233
G6PD	Dagua	No	X	154534387	153762602	T	C	p.I199V	1	.	.	no_functionality_table	234
G6PD	Durham	Yes SNV	X	154534092	153762307	T	C	p.K238R	1	.	.	no_functionality_table	235
G6PD	Farroupilha	Yes SNV	X	154533016	153761231	G	T	p.P326H	1	.	.	no_functionality_table	236
G6PD	Figuera da Foz	Yes SNV	X	154532279	153760494	C	G	p.D456H	1	.	.	no_functionality_table	237
G6PD	Flores	Yes SNV	X	154532258	153760473	G	T	p.R463S/C	1	.	.	no_functionality_table	238
G6PD	Fukaya	Yes SNV	X	154532086	153760301	C	T	p.G488S	1	.	.	no_functionality_table	239
G6PD	Fushan	Yes SNV	X	154532989	153761204	G	T	p.A335D	1	.	.	no_functionality_table	240
G6PD	G6PD A- 680T_376G	Yes SNV	X	154535277,154534125	153763492,153762340	T,C	C,A	p.N126D,p.R227Q/L	2	.	.	no_functionality_table	241
G6PD	G6PD A- 968C_376G	Yes SNV	X	154535277,154533025	153763492,153761240	T,A	C,G	p.N126D,p.L323P	2	.	.	no_functionality_table	242
G6PD	G6PDNice	Yes SNV	X	154532265	153760480	C	G	p.E460D	1	.	.	no_functionality_table	243
G6PD	Gaohe	Yes SNV	X	154546061	153774276	T	C	p.H32R	1	.	.	no_functionality_table	244
G6PD	Georgia	Yes SNV	X	154532570	153760785	G	T	p.Y428X	1	.	.	no_functionality_table	245
G6PD	Gidra	No	X	154546046	153774261	A	G	p.M37T	1	.	.	no_functionality_table	246
G6PD	Gond	No	X	154535176	153763391	C	G	p.M159I	1	.	.	no_functionality_table	247
G6PD	Guadalajara	Yes SNV	X	154532695	153760910	G	A	p.R387C	1	.	.	no_functionality_table	248
G6PD	Guangzhou	Yes SNV	X	154535379	153763594	G	A	p.P92S	1	.	.	no_functionality_table	249
G6PD	Haikou	Yes SNV	X	154533605	153761820	T	C	p.T279A/S	1	.	.	no_functionality_table	250
G6PD	Hammersmith	Yes SNV	X	154535330	153763545	A	T	p.V108E	1	.	.	no_functionality_table	251
G6PD	Harilaou	Yes SNV	X	154534157	153762372	A	C	p.F216L	1	.	.	no_functionality_table	252
G6PD	Harima	Yes SNV	X	154532392	153760607	A	T	p.V453E	1	.	.	no_functionality_table	253
G6PD	Hartford	Yes SNV	X	154532692	153760907	T	C	p.N388D	1	.	.	no_functionality_table	254
G6PD	Hechi	Yes SNV	X	154536002,154533122	153764217,153761337	C,C	T,T	p.V68M,p.V291M	2	.	.	no_functionality_table	255
G6PD	Hektoen	No	X	?	notfound	?	?	?	1	.	.	no_functionality_table	256
G6PD	Hermoupolis	Yes SNV	X	154532403,154532390	153760618,153760605	C,G	G,A	p.Q449H,p.R454C	2	.	.	no_functionality_table	257
G6PD	Honiara	Yes SNV	X	154546057,154532390	153774272,153760605	T,G	C,A	p.I33M,p.R454C	2	.	.	no_functionality_table	258
G6PD	Ierapetra	Yes SNV	X	154532797	153761012	G	A	p.P353S	1	.	.	no_functionality_table	259
G6PD	Ilesha	Yes SNV	X	154535187	153763402	C	T	p.E156K	1	.	.	no_functionality_table	260
G6PD	Insuli	No	X	154533004	153761219	C	T	p.R330H	1	.	.	no_functionality_table	261
G6PD	Iowa, Walter Reed, Springfield	Yes SNV	X	154532698	153760913	T	C	p.K386E	1	.	.	no_functionality_table	262
G6PD	Iwatsuki	Yes SNV	X	154532773	153760988	C	T	p.A361T	1	.	.	no_functionality_table	263
G6PD	Japan, Shinagawa	Yes SNV	X	154532625	153760840	C	T	p.G410D/A	1	.	.	no_functionality_table	264
G6PD	Kaiping, Anant, Dhon, Sapporo-like, Wosera	Yes SNV	X	154532257	153760472	C	T	p.R463H	1	.	.	no_functionality_table	265
G6PD	Kalyan-Kerala, Jamnaga, Rohini	Yes SNV	X	154533044	153761259	C	T	p.E317K	1	.	.	no_functionality_table	266
G6PD	Kambos	Yes SNV	X	154536151	153764366	G	A	p.P50S	1	.	.	no_functionality_table	267
G6PD	Kamiube, Keelung	Yes SNV	X	154532258	153760473	G	A	p.R463S/C	1	.	.	no_functionality_table	268
G6PD	Kamogawa	Yes SNV	X	154536035	153764250	G	A	p.R57W	1	.	.	no_functionality_table	269
G6PD	Kawasaki	Yes SNV	X	154532625	153760840	C	G	p.G410D/A	1	.	.	no_functionality_table	270
G6PD	Kozukata	Yes SNV	X	154536045	153764260	C	G	p.W53C	1	.	.	no_functionality_table	271
G6PD	Krakow	Yes SNV	X	154532679	153760894	A	G	p.I392T	1	.	.	no_functionality_table	272
G6PD	La Jolla	Yes SNV	X	154533608	153761823	A	G	p.S278P	1	.	.	no_functionality_table	273
G6PD	Lages	Yes SNV	X	154546116	153774331	C	T	p.G14R	1	.	.	no_functionality_table	274
G6PD	Lagosanto	Yes SNV	X	154535962	153764177	C	T	p.R81H	1	.	.	no_functionality_table	275
G6PD	Laibin	No	X	154532231	153760446	T	G	p.I472L	1	.	.	no_functionality_table	276
G6PD	Lille	Yes SNV	X	154533619	153761834	T	A	p.E274V	1	.	.	no_functionality_table	277
G6PD	Liuzhou	Yes SNV	X	154535211	153763426	C	T	p.E148K	1	.	.	no_functionality_table	278
G6PD	Loma Linda	Yes SNV	X	154532765	153760980	G	T	p.N363K	1	.	.	no_functionality_table	279
G6PD	Ludhiana	Yes SNV	X	154533064	153761279	C	T	p.G310E	1	.	.	no_functionality_table	280
G6PD	Lynwood	Yes SNV	X	154532700	153760915	C	A	p.C385F	1	.	.	no_functionality_table	281
G6PD	Madrid	Yes SNV	X	154532699	153760914	G	C	p.C385W	1	.	.	no_functionality_table	282
G6PD	Mahidol	Yes SNV	X	154534495	153762710	C	T	p.G163S	1	.	.	no_functionality_table	283
G6PD	Malaga	Yes SNV	X	154534440	153762655	T	A	p.D181V	1	.	.	no_functionality_table	284
G6PD	Manhattan	Yes SNV	X	154533031	153761246	C	T	p.G321E	1	.	.	no_functionality_table	285
G6PD	Mediterranean Haplotype	No	X	154534419,154532439	153762634,153760654	G,G	A,A	p.S188F,p.Y437Y	2	.	.	no_functionality_table	286
G6PD	Mediterranean, Dallas, Panamaâ€š Sassari, Cagliari, Birmingham	Yes SNV	X	154534419	153762634	G	A	p.S188F	1	.	.	no_functionality_table	287
G6PD	Metaponto	Yes SNV	X	154536032	153764247	C	T	p.D58N	1	.	.	no_functionality_table	288
G6PD	Mexico City	Yes SNV	X	154534125	153762340	C	T	p.R227Q/L	1	.	.	no_functionality_table	289
G6PD	Miaoli	Yes SNV	X	154534463	153762678	G	C	p.F173L	1	.	.	no_functionality_table	290
G6PD	Minnesota, Marion, Gastonia, LeJeune	Yes SNV	X	154534345	153762560	C	A	p.V213L	1	.	.	no_functionality_table	291
G6PD	Mira d'Aire	No	X	154532945	153761160	C	G	p.D350H	1	.	.	no_functionality_table	292
G6PD	Mizushima	Yes SNV	X	154533592	153761807	T	C	p.D283G	1	.	.	no_functionality_table	293
G6PD	Montalbano	Yes SNV	X	154533586	153761801	C	T	p.R285H	1	.	.	no_functionality_table	294
G6PD	Montpellier	Yes SNV	X	154532722	153760937	C	T	p.G378S	1	.	.	no_functionality_table	295
G6PD	Mt Sinai	Yes SNV	X	154535277,154532695	153763492,153760910	T,G	C,A	p.N126D,p.R387C	2	.	.	no_functionality_table	296
G6PD	Munich	Yes SNV	X	154532623	153760838	T	C	p.M411V	1	.	.	no_functionality_table	297
G6PD	Murcia Oristano	Yes SNV	X	154535995	153764210	T	C	p.Y70C	1	.	.	no_functionality_table	298
G6PD	Musashino	Yes SNV	X	154536019	153764234	G	A	p.P62L/H	1	.	.	no_functionality_table	299
G6PD	Namouru	Yes SNV	X	154535996	153764211	A	G	p.Y70H	1	.	.	no_functionality_table	300
G6PD	Nankang	Yes SNV	X	154534465	153762680	A	G	p.F173L	1	.	.	no_functionality_table	301
G6PD	Nanning	Yes SNV	X	154534102	153762317	G	A	p.L235F	1	.	.	no_functionality_table	302
G6PD	Naone	Yes SNV	X	154534485	153762700	C	T	p.R166H	1	.	.	no_functionality_table	303
G6PD	Nara	Yes INDEL	X	154533015_154533038	153761230_notfound	delGGGGTCGTCCAGGTACCCTTTGGT	delGGGGTCGTCCAGGTACCCTTTGGT	p.T319_P326del	1	.	.	no_functionality_table	304
G6PD	Nashville, Anaheim, Portici	Yes SNV	X	154532676	153760891	C	T	p.R393H	1	.	.	no_functionality_table	305
G6PD	Neapolis	Yes SNV	X	154532245	153760460	G	C	p.P467R	1	.	.	no_functionality_table	306
G6PD	Nilgiri	Yes SNV	X	154534389	153762604	C	T	p.R198H/P	1	.	.	no_functionality_table	307
G6PD	No name	No	X	154546131	153774346	G	A	p.R9W	1	.	.	no_functionality_table	308
G6PD	North Dallas	Yes INDEL	X	154534120_154534122	153762335_notfound	delTGT	delTGT	p.N229del	1	.	.	no_functionality_table	309
G6PD	Olomouc	Yes SNV	X	154532713	153760928	A	G	p.F381L	1	.	.	no_functionality_table	310
G6PD	Omiya	Yes SNV	X	154533072	153761287	C	G	p.Q307H	1	.	.	no_functionality_table	311
G6PD	Orissa	Yes SNV	X	154536168	153764383	G	C	p.A44G	1	.	.	no_functionality_table	312
G6PD	Osaka	Yes SNV	X	154533587	153761802	G	A	p.R285C	1	.	.	no_functionality_table	313
G6PD	Palestrina	Yes SNV	X	154536034	153764249	C	T	p.R57E	1	.	.	no_functionality_table	314
G6PD	Papua	No	X	154533591	153761806	G	T	p.D283E	1	.	.	no_functionality_table	315
G6PD	Partenope	Yes SNV	X	154532802	153761017	C	A	p.G351V	1	.	.	no_functionality_table	316
G6PD	Pawnee	Yes SNV	X	154532434	153760649	C	G	p.Arg439Pro	1	.	.	no_functionality_table	317
G6PD	Pedoplis-Ckaro	Yes SNV	X	154534409	153762624	G	C	p.F191L	1	.	.	no_functionality_table	318
G6PD	Piotrkow	Yes SNV	X	154533589	153761804	A	G	p.V284A	1	.	.	no_functionality_table	319
G6PD	Plymouth	Yes SNV	X	154534494	153762709	C	T	p.G163D	1	.	.	no_functionality_table	320
G6PD	Praha	Yes SNV	X	154532688	153760903	T	C	p.E389G	1	.	.	no_functionality_table	321
G6PD	Puerto Limon	Yes SNV	X	154532662	153760877	C	T	p.E398K	1	.	.	no_functionality_table	322
G6PD	Quing Yan	Yes SNV	X	154535261	153763476	C	A	p.G131V	1	.	.	no_functionality_table	323
G6PD	Radlowo	Yes SNV	X	154534126	153762341	G	A	p.R227W	1	.	.	no_functionality_table	324
G6PD	Rehevot	Yes SNV	X	154533029	153761244	A	G	p.Y322H	1	.	.	no_functionality_table	325
G6PD	Rignano	Yes SNV	X	154536169	153764384	C	T	p.A44T	1	.	.	no_functionality_table	326
G6PD	Riley	Yes SNV	X	154532715	153760930	A	G	p.I380T	1	.	.	no_functionality_table	327
G6PD	Riverside	Yes SNV	X	154532626	153760841	C	A	p.G410C	1	.	.	no_functionality_table	328
G6PD	Roubaix	Yes SNV	X	154533629	153761844	C	G	p.V271L	1	.	.	no_functionality_table	329
G6PD	S. Antioco	Yes SNV	X	154532408	153760623	T	C	p.S448G	1	.	.	no_functionality_table	330
G6PD	Salerno Pyrgos	Yes SNV	X	154535270	153763485	A	C	p.L128R/P	1	.	.	no_functionality_table	331
G6PD	Santa Maria	Yes SNV	X	154535277,154534440	153763492,153762655	T,T	C,A	p.N126D,p.D181V	2	.	.	no_functionality_table	332
G6PD	Santiago	Yes SNV	X	154534389	153762604	C	G	p.R198H/P	1	.	.	no_functionality_table	333
G6PD	Santiago de Cuba, Morioka	Yes SNV	X	154532411	153760626	C	T	p.G447R	1	.	.	no_functionality_table	334
G6PD	Sao Borja	No	X	154535316	153763531	C	T	p.D113N	1	.	.	no_functionality_table	335
G6PD	Seattle, Lodi, Modena, Ferrara II, Athens-like	Yes SNV	X	154533596	153761811	C	G	p.D282H/Y	1	.	.	no_functionality_table	336
G6PD	Seoul	Yes SNV	X	154533077	153761292	C	T	p.G306S	1	.	.	no_functionality_table	337
G6PD	Serres	Yes SNV	X	154532772	153760987	G	A	p.A361V	1	.	.	no_functionality_table	338
G6PD	Shenzen	Yes SNV	X	154535180	153763395	C	T	p.C158Y	1	.	.	no_functionality_table	339
G6PD	Shinshu	Yes SNV	X	154534455	153762670	T	C	p.D176G	1	.	.	no_functionality_table	340
G6PD	Sibari	Yes SNV	X	154534348	153762563	T	C	p.M212V	1	.	.	no_functionality_table	341
G6PD	Sierra Leone	No	X	154535342,154535277	153763557,153763492	C,T	T,C	p.R104H,p.N126D	2	.	.	no_functionality_table	342
G6PD	Sinnai	Yes SNV	X	154546122	153774337	C	A	p.V12L	1	.	.	no_functionality_table	343
G6PD	Songklanagarind	Yes SNV	X	154536008	153764223	A	T	p.P66I	1	.	.	no_functionality_table	344
G6PD	Split	Yes SNV	X	154532203	153760418	G	C	p.P481R	1	.	.	no_functionality_table	345
G6PD	Stonybrook	Yes INDEL	X	154534076_154534081	153762291_notfound	delAGTGCC	delAGTGCC	p.G242_T243del	1	.	.	no_functionality_table	346
G6PD	Sugao	Yes SNV	X	154533614	153761829	G	A	p.P276S	1	.	.	no_functionality_table	347
G6PD	Sumare	Yes SNV	X	154532458	153760673	A	C	p.V431G	1	.	.	no_functionality_table	348
G6PD	Sunderland	Yes INDEL	X	154546051_154546053	153774266_notfound	delGAT	delGAT	p.I35del	1	.	.	no_functionality_table	349
G6PD	Surabaya	Yes SNV	X	154532459	153760674	C	T	p.V431M	1	.	.	no_functionality_table	350
G6PD	Suwalki	Yes SNV	X	154532628	153760843	G	C	p.P409R	1	.	.	no_functionality_table	351
G6PD	Swansea	Yes SNV	X	154535980	153764195	A	G	p.L75P	1	.	.	no_functionality_table	352
G6PD	Taipeiâ€š Chinese-3	Yes SNV	X	154534489	153762704	T	C	p.N165D	1	.	.	no_functionality_table	353
G6PD	Telti/Kobe	Yes SNV	X	154532432	153760647	G	A	p.L440F	1	.	.	no_functionality_table	354
G6PD	Tenri	Yes SNV	X	154532758	153760973	T	C	p.K366E	1	.	.	no_functionality_table	355
G6PD	Tokyo, Fukushima	Yes SNV	X	154532608	153760823	C	T	p.E416K	1	.	.	no_functionality_table	356
G6PD	Toledo	Yes SNV	X	154534486	153762701	G	A	p.R166C	1	.	.	no_functionality_table	357
G6PD	Tomah	Yes SNV	X	154532701	153760916	A	G	p.C385R	1	.	.	no_functionality_table	358
G6PD	Tondela	Yes INDEL	X	154532753_154532770	153760968_notfound	delGGCCTTGCGCTCGTTCAG	delGGCCTTGCGCTCGTTCAG	p.L362_A367del	1	.	.	no_functionality_table	359
G6PD	Torun	Yes SNV	X	154532987	153761202	T	C	p.T336A	1	.	.	no_functionality_table	360
G6PD	Tsukui	Yes INDEL	X	154534419_154534421	153762634_notfound	delGAG	delGAG	p.S188del	1	.	.	no_functionality_table	361
G6PD	Ube Konan	Yes SNV	X	154535963	153764178	G	A	p.R81C	1	.	.	no_functionality_table	362
G6PD	Union,Maewo, Chinese-2, Kalo	Yes SNV	X	154532390	153760605	G	A	p.R454C	1	.	.	no_functionality_table	363
G6PD	Urayasu	Yes INDEL	X	154535370_154535372	153763585_notfound	delTCT	delTCT	p.K95del	1	.	.	no_functionality_table	364
G6PD	Utrecht	Yes SNV	X	154532629	153760844	G	A	p.P409S	1	.	.	no_functionality_table	365
G6PD	Valladolid	Yes SNV	X	154535247	153763462	G	A	p.R136C	1	.	.	no_functionality_table	366
G6PD	Vancouver	Yes SNV	X	154535336,154534438,154534390	153763551,153762653,153762605	G,G,G	C,A,A	p.S106C,p.R182W,p.R198C	3	.	.	no_functionality_table	367
G6PD	Vanua Lava	Yes SNV	X	154535270	153763485	A	G	p.L128R/P	1	.	.	no_functionality_table	368
G6PD	Viangchan, Jammu	Yes SNV	X	154533122	153761337	C	T	p.V291M	1	.	.	no_functionality_table	369
G6PD	Villeurbanne	Yes INDEL	X	154532991_154532993	153761206_notfound	delGGT	delGGT	p.T334del	1	.	.	no_functionality_table	370
G6PD	Volendam	Yes SNV	X	154534468	153762683	G	A	p.P172S	1	.	.	no_functionality_table	371
G6PD	Wayne	Yes SNV	X	154534036	153762251	G	C	p.R257G	1	.	.	no_functionality_table	372
G6PD	West Virginia	Yes SNV	X	154533083	153761298	C	A	p.V303F	1	.	.	no_functionality_table	373
G6PD	Wexham	Yes SNV	X	154533607	153761822	G	A	p.S278F	1	.	.	no_functionality_table	374
G6PD	Wisconsin	Yes SNV	X	154532677	153760892	G	C	p.R393G	1	.	.	no_functionality_table	375
G6PD	Yunan	No	X	154532264	153760479	C	T	p.A461T	1	.	.	no_functionality_table	376
NUDT15	*1 (Reference)	No	13	48037783_48037788,48037798,48037801_48037802,48037847,48037849,48045719,48045720	48611919_48611924,48611934,48611937_48611938,48611983,48611985,48619855,48619856	delGGAGTC,G,insGAGTCG,G,A,C,G	GGAGTC,G,ref,G,A,C,G	G17_V18del,V18I,V18_V19insGV,R34T,K35E,R139C,R139H	7	.	Normal function	optional_empty	377
NUDT15	*2	Yes INDEL	13	48037801_48037802,48045719	48611937_48611938	insGAGTCG,C	insGAGTCG,T	V18_V19insGV,R139C	2	.	No function	optional_empty	378
NUDT15	*3	Yes SNV	13	48045719	48619855	C	T	R139C	1	.	No function	optional_empty	379
NUDT15	*4	No	13	48045720	48619856	G	A	R139H	1	.	Uncertain Function	optional_empty	380
NUDT15	*5	No	13	48037798	48611934	G	A	V18I	1	.	Uncertain Function	optional_empty	381
NUDT15	*6	No	13	48037801_48037802	48611937_48611938	insGAGTCG	insGAGTCG	V18_V19insGV	1	.	Uncertain Function	optional_empty	382
NUDT15	*7	No	13	48037847	48611983	G	C	R34T	1	.	Uncertain Function	optional_empty	383
NUDT15	*8	No	13	48037849	48611985	A	G	K35E	1	.	Uncertain Function	optional_empty	384
NUDT15	*9	Yes INDEL	13	48037783_48037788	48611919_48611924	delGGAGTC	del	G17_V18del	1	.	No function	optional_empty	385
RYR1	Reference	No	19	38440802,38440829,38444211,38444212,38446710,38448673,38448712,38451842,38451850,38455359,38455463,38455471,38455472,38455528,38457545,38457546,38494564,38494565,38494579,38496283,38499223,38499646_38499648,38499655,38499670,38499731,38499975,38499993,38499997,38500636,38500642,38500643,38500654,38500655,38500898,38500899,38512321,38543832,38580004,38580094,38580114,38580370,38580403,38580440,385…	38931442,38931469,38934851,38934852,38937350,38939313,38939352,38942482,38942490,38945999,38946103,38946111,38946112,38946168,38948185,38948186,38985204,38985205,38985219,38986923,38989863,38990286_notfound,38990295,38990310,38990371,38990615,38990633,38990637,38991276,38991282,38991283,38991294,38991295,38991538,38991539,39002961,39034472,39070644,39070734,39070754,39071010,39071043,39071080,390…	T,C,C,G,G,C,G,C,C,A,G,C,G,C,C,G,C,G,G,C,G,delGAG,G,C,G,G,G,G,C,C,G,C,G,C,G,G,G,A,C,C,C,G,G,T	T,C,C,G,G,C,G,C,C,A,G,C,G,C,C,G,C,G,G,C,G,GAG,G,C,G,G,G,G,C,C,G,C,G,C,G,G,G,A,C,C,C,G,G,T	C35R,R44C,R163C,R163L,G248R,R328W,G341R,R401C,I403M,Y522S,R530H,R533C,R533H,R552W,R614C,R614L,R2163C,R2163H,V2168M,T2206R/M,R2336H,E2348del,A2350T,R2355W,G2375A,A2428T,G2434R,R2435H,R2452W,R2454C,R2454H,R2458C,R2458H,R2508C/G,R2508H,E3104K,G3990V,Y4796C,T4826I,H4833Y,L4838V,V4849I,R4861H,I4898T	44	.	Normal	no_column	386
RYR1	c.1021G>A	Yes INDEL	19	38448712	38939352	G	A	G341R	1	.	Increased function	no_column	387
RYR1	c.1021G>C	Yes SNV	19	38448712	38939352	G	C	G341R	1	.	Increased function	no_column	388
RYR1	c.103T>C	Yes SNV	19	38440802	38931442	T	C	C35R	1	.	Increased function	no_column	389
RYR1	c.11969G>T	Yes SNV	19	38543832	39034472	G	T	G3990V	1	.	Increased function	no_column	390
RYR1	c.1201C>T	Yes SNV	19	38451842	38942482	C	T	R401C	1	.	Increased function	no_column	391
RYR1	c.1209C>G	Yes SNV	19	38451850	38942490	C	G	I403M	1	.	Increased function	no_column	392
RYR1	c.130C>T	Yes SNV	19	38440829	38931469	C	T	R44C	1	.	Increased function	no_column	393
RYR1	c.14387A>G	Yes SNV	19	38580004	39070644	A	G	Y4796C	1	.	Increased function	no_column	394
RYR1	c.14477C>T	Yes SNV	19	38580094	39070734	C	T	T4826I	1	.	Increased function	no_column	395
RYR1	c.14497C>T	Yes SNV	19	38580114	39070754	C	T	H4833Y	1	.	Increased function	no_column	396
RYR1	c.14512C>G	Yes SNV	19	38580370	39071010	C	G	L4838V	1	.	Increased function	no_column	397
RYR1	c.14545G>A	Yes SNV	19	38580403	39071043	G	A	V4849I	1	.	Increased function	no_column	398
RYR1	c.14582G>A	No	19	38580440	39071080	G	A	R4861H	1	.	Uncertain function	no_column	399
RYR1	c.14693T>C	Yes SNV	19	38584989	39075629	T	C	I4898T	1	.	Decreased function	no_column	400
RYR1	c.1565A>C	Yes SNV	19	38455359	38945999	A	C	Y522S	1	.	Increased function	no_column	401
RYR1	c.1589G>A	Yes SNV	19	38455463	38946103	G	A	R530H	1	.	Increased function	no_column	402
RYR1	c.1597C>T	Yes SNV	19	38455471	38946111	C	T	R533C	1	.	Increased function	no_column	403
RYR1	c.1598G>A	Yes SNV	19	38455472	38946112	G	A	R533H	1	.	Increased function	no_column	404
RYR1	c.1654C>T	Yes SNV	19	38455528	38946168	C	T	R552W	1	.	Increased function	no_column	405
RYR1	c.1840C>T	Yes SNV	19	38457545	38948185	C	T	R614C	1	.	Increased function	no_column	406
RYR1	c.1841G>T	Yes SNV	19	38457546	38948186	G	T	R614L	1	.	Increased function	no_column	407
RYR1	c.487C>T	Yes SNV	19	38444211	38934851	C	T	R163C	1	.	Increased function	no_column	408
RYR1	c.488G>A	Yes SNV	19	38444212	38934852	G	T	R163L	1	.	Increased function	no_column	409
RYR1	c.6487C>T	Yes SNV	19	38494564	38985204	C	T	R2163C	1	.	Increased function	no_column	410
RYR1	c.6488G>A	Yes SNV	19	38494565	38985205	G	A	R2163H	1	.	Increased function	no_column	411
RYR1	c.6502G>A	Yes SNV	19	38494579	38985219	G	A	V2168M	1	.	Increased function	no_column	412
RYR1	c.6617C>G	Yes SNV	19	38496283	38986923	C	G	T2206R/M	1	.	Increased function	no_column	413
RYR1	c.6617C>T	Yes SNV	19	38496283	38986923	C	T	T2206R/M	1	.	Increased function	no_column	414
RYR1	c.7007G>A	Yes SNV	19	38499223	38989863	G	A	R2336H	1	.	Increased function	no_column	415
RYR1	c.7039_7041delGAG or c.7042_7044delGAG	Yes INDEL	19	38499646_38499648	38990286_notfound	delGAG	del	E2348del	1	.	Increased function	no_column	416
RYR1	c.7048G>A	Yes SNV	19	38499655	38990295	G	A	A2350T	1	.	Increased function	no_column	417
RYR1	c.7063C>T	Yes SNV	19	38499670	38990310	C	T	R2355W	1	.	Increased function	no_column	418
RYR1	c.7124G>C	Yes SNV	19	38499731	38990371	G	C	G2375A	1	.	Increased function	no_column	419
RYR1	c.7282G>A	Yes SNV	19	38499975	38990615	G	A	A2428T	1	.	Increased function	no_column	420
RYR1	c.7300G>A	Yes SNV	19	38499993	38990633	G	A	G2434R	1	.	Increased function	no_column	421
RYR1	c.7304G>A	Yes SNV	19	38499997	38990637	G	A	R2435H	1	.	Increased function	no_column	422
RYR1	c.7354C>T	Yes SNV	19	38500636	38991276	C	T	R2452W	1	.	Increased function	no_column	423
RYR1	c.7360C>T	Yes SNV	19	38500642	38991282	C	T	R2454C	1	.	Increased function	no_column	424
RYR1	c.7361G>A	Yes SNV	19	38500643	38991283	G	A	R2454H	1	.	Increased function	no_column	425
RYR1	c.7372C>T	Yes SNV	19	38500654	38991294	C	T	R2458C	1	.	Increased function	no_column	426
RYR1	c.7373G>A	Yes SNV	19	38500655	38991295	G	A	R2458H	1	.	Increased function	no_column	427
RYR1	c.742G>A	Yes SNV	19	38446710	38937350	G	A	G248R	1	.	Increased function	no_column	428
RYR1	c.742G>C	Yes SNV	19	38446710	38937350	G	C	G248R	1	.	Increased function	no_column	429
RYR1	c.7522C>G	Yes SNV	19	38500898	38991538	C	G	R2508C/G	1	.	Increased function	no_column	430
RYR1	c.7522C>T	Yes SNV	19	38500898	38991538	C	T	R2508C/G	1	.	Increased function	no_column	431
RYR1	c.7523G>A	Yes SNV	19	38500899	38991539	G	A	R2508H	1	.	Increased function	no_column	432
RYR1	c.9310G>A	Yes SNV	19	38512321	39002961	G	A	E3104K	1	.	Increased function	no_column	433
RYR1	c.982C>T	Yes SNV	19	38448673	38939313	C	T	R328W	1	.	Increased function	no_column	434
SLCO1B1	*1A (Reference)	No	12	21130388,21172734,21172776,21172782,21174595,21176804,21176827,21176868,21176879,21176883,21178615,21178665,21178672,21178691,21178957,21196951,21196976,21200595,21202553,21202555,21202649,21202664,21205921,21205999,21239042,21239077,21239113,21239145,21239158	21283322,21325668,21325710,21325716,21327529,21329738,21329761,21329802,21329813,21329817,21331549,21331599,21331606,21331625,21331891,21349885,21349910,21353529,21355487,21355489,21355583,21355598,21358855,21358933,21391976,21392011,21392047,21392079,21392092	G,C,G,T,T,A,G,A,C,A,T,T,T,C,A,A,G,T,T,C,A,G,A,G,A,A,A,C,C	G,C,G,T,T,A,G,A,C,A,T,T,T,C,A,A,G,T,T,C,A,G,A,G,A,A,A,C,C	NaN,R57W,G71R,F73L,V82A,N130D,S137=,N151S,P155T,E156G,V174A,L191=,L193R,F199=,I222V,I245V,R253Q,I353T,F400V,F400L,N432D,G437R,D462G,G488A,L643F,D655G,E667G,H678Y,S682F	29	.	Normal function	no_column	435
SLCO1B1	*1B	No	12	21176804	21329738	A	G	N130D	1	.	Normal function	optional_empty	436
SLCO1B1	*2	No	12	21172782	21325716	T	C	F73L	1	.	Possible decreased function	optional_empty	437
SLCO1B1	*3	No	12	21174595,21176883	21327529,21329817	T,A	C,G	V82A,E156G	2	.	Possible decreased function	optional_empty	438
SLCO1B1	*4	No	12	21176879	21329813	C	A	P155T	1	.	Unknown function	optional_empty	439
SLCO1B1	*5	Yes SNV	12	21178615	21331549	T	C	V174A	1	.	Decreased function	optional_empty	440
SLCO1B1	*6	No	12	21200595	21353529	T	C	I353T	1	.	Possible decreased function	optional_empty	441
SLCO1B1	*7	No	12	21202649	21355583	A	G	N432D	1	.	Unknown function	optional_empty	442
SLCO1B1	*8	No	12	21205921	21358855	A	G	D462G	1	.	Unknown function	optional_empty	443
SLCO1B1	*9	No	12	21205999	21358933	G	C	G488A	1	.	Possible decreased function	optional_empty	444
SLCO1B1	*10	No	12	21239077	21392011	A	G	D655G	1	.	Possible decreased function	optional_empty	445
SLCO1B1	*11	No	12	21239113	21392047	A	G	E667G	1	.	Unknown function	optional_empty	446
SLCO1B1	*12	No	12	21172782,21239077	21325716,21392011	T,A	C,G	F73L,D655G	2	.	Unknown function	optional_empty	447
SLCO1B1	*13	No	12	21174595,21176883,21239113	21327529,21329817,21392047	T,A,A	C,G,G	V82A,E156G,E667G	3	.	Unknown function	optional_empty	448
SLCO1B1	*14	No	12	21176804,21176879	21329738,21329813	A,C	G,A	N130D,P155T	2	.	Possible increased function	optional_empty	449
SLCO1B1	*15	Yes SNV	12	21176804,21178615	21329738,21331549	A,T	G,C	N130D,V174A	2	.	Decreased function	optional_empty	450
SLCO1B1	*16	No	12	21176868	21329802	A	G	N151S	1	.	Unknown function	optional_empty	451
SLCO1B1	*17	No	12	21130388,21176804,21178615	21283322,21329738,21331549	G,A,T	A,G,C	NaN,N130D,V174A	3	.	Decreased function	optional_empty	452
SLCO1B1	*18	No	12	21176804,21176827,21176879,21178665,21178672	21329738,21329761,21329813,21331599,21331606	A,G,C,T,T	G,A,A,C,G	N130D,S137=,P155T,L191=,L193R	5	.	Unknown function	optional_empty	453
SLCO1B1	*19	No	12	21178665,21239042	21331599,21391976	T,A	C,C	L191=,L643F	2	.	Unknown function	optional_empty	454
SLCO1B1	*20	No	12	21176804,21178691,21239042	21329738,21331625,21391976	A,C,A	G,T,C	N130D,F199=,L643F	3	.	Unknown function	optional_empty	455
SLCO1B1	*21	No	12	21130388,21176804,21178691	21283322,21329738,21331625	G,A,C	A,G,T	NaN,N130D,F199=	3	.	Unknown function	optional_empty	456
SLCO1B1	*22	No	12	21239042	21391976	A	C	L643F	1	.	Unknown function	optional_empty	457
SLCO1B1	*23	No	12	21172776	21325710	G	A	G71R	1	.	Possible decreased function	optional_empty	458
SLCO1B1	*24	No	12	21176804,21196951	21329738,21349885	A,A	G,G	N130D,I245V	2	.	Unknown function	optional_empty	459
SLCO1B1	*25	No	12	21176804,21176879,21196951,21196976	21329738,21329813,21349885,21349910	A,C,A,G	G,A,G,A	N130D,P155T,I245V,R253Q	4	.	Unknown function	optional_empty	460
SLCO1B1	*26	No	12	21202664	21355598	G	A	G437R	1	.	Unknown function	optional_empty	461
SLCO1B1	*27	No	12	21176804,21202555	21329738,21355489	A,C	G,G	N130D,F400L	2	.	Unknown function	optional_empty	462
SLCO1B1	*28	No	12	21176804,21196951,21196976	21329738,21349885,21349910	A,A,G	G,G,A	N130D,I245V,R253Q	3	.	Unknown function	optional_empty	463
SLCO1B1	*29	No	12	21176804,21239158	21329738,21392092	A,C	G,T	N130D,S682F	2	.	Unknown function	optional_empty	464
SLCO1B1	*30	No	12	21176804,21178957	21329738,21331891	A,A	G,G	N130D,I222V	2	.	Unknown function	optional_empty	465
SLCO1B1	*31	No	12	21176804,21205999	21329738,21358933	A,G	G,C	N130D,G488A	2	.	Possible decreased function	optional_empty	466
SLCO1B1	*32	No	12	21176804,21176879,21196951	21329738,21329813,21349885	A,C,A	G,A,G	N130D,P155T,I245V	3	.	Unknown function	optional_empty	467
SLCO1B1	*33	No	12	21172734,21176804,21196951,21196976	21325668,21329738,21349885,21349910	C,A,A,G	T,G,G,A	R57W,N130D,I245V,R253Q	4	.	Unknown function	optional_empty	468
SLCO1B1	*34	No	12	21239145	21392079	C	T	H678Y	1	.	Unknown function	optional_empty	469
SLCO1B1	*35	No	12	21176804,21239042	21329738,21391976	A,A	G,C	N130D,L643F	2	.	Possible increased function	optional_empty	470
SLCO1B1	*36	No	12	21202553	21355487	T	G	F400V	1	.	Unknown function	optional_empty	471
TPMT	*1 (Reference)	No	6	18149127,18149126,18149045,18149022,18149004,18147910,18147856,18147851,18147845,18147838,18143724,18143718,18143643,18143622,18143613,18143606,18143597,18139710,18139689,18139027,18138997,18138970,18138969,18133890,18133884,18133870,18133847,18133845,18132163,18132147,18132136,18130781,18130772,18130762,18130758,18130729,18130725,18130694,18130687	18149358,18149357,18149276,18149253,18149235,18148141,18148087,18148082,18148076,18148069,18143955,18143949,18143874,18143853,18143844,18143837,18143828,18139941,18139920,18139258,18139228,18139201,18139200,18134121,18134115,18134101,18134078,18134076,18132394,18132378,18132367,18131012,18131003,18130993,18130989,18130960,18130956,18130925,18130918	T,A,T,C,G,A,A,G,C,G,C,G,A,C,C,T,T,G,C,C,C,G,C,C,G,A,C,T,G,A,A,C,A,C,A,C,A,T,T	T,A,T,C,G,A,A,G,C,G,C,G,A,C,C,T,T,G,C,C,C,G,C,C,G,A,C,T,C,A,A,C,A,C,A,C,A,T,T	M1V,M1T,E28V,G36S,Q42E,L49S,F67S,L69V,G71R,A73V,A80P,R82W,Y107D,E114K,G117R,K119T,K122T,S125L,C132Y,G144R,A154T,R163C,R163H; R163P,NaN,A167G,S172P,Q179H,Y180F,V199I,I204T,F208L,NaN,C212R,R215H,C216X,R226Q,H227Q,K238E,Y240C;Y240S	39	.	Normal function	optional_empty	472
TPMT	*2	Yes SNV	6	18143724	18143955	C	G	A80P	1	.	No function	optional_empty	473
TPMT	*3A	Yes SNV	6	18138997,18130687	18139228,18130918	C,T	T,C	A154T,Y240C;Y240S	2	.	No function	optional_empty	474
TPMT	*3B	Yes SNV	6	18138997	18139228	C	T	A154T	1	.	No function	optional_empty	475
TPMT	*3C	Yes SNV	6	18130687	18130918	T	C	Y240C;Y240S	1	.	No function	optional_empty	476
TPMT	*4	Yes SNV	6	18130781	18131012	C	T		1	.	No function	optional_empty	477
TPMT	*5	No	6	18147910	18148141	A	G	L49S	1	.	Uncertain Function	optional_empty	478
TPMT	*6	No	6	18133845	18134076	T	A	Y180F	1	.	Uncertain Function	optional_empty	479
TPMT	*7	No	6	18130725	18130956	A	C	H227Q	1	.	Uncertain Function	optional_empty	480
TPMT	*8	No	6	18130762	18130993	C	T	R215H	1	.	Uncertain Function	optional_empty	481
TPMT	*9	No	6	18143606	18143837	T	G	K119T	1	.	Uncertain Function	optional_empty	482
TPMT	*10	No	6	18139027	18139258	C	G	G144R	1	.	Uncertain Function	optional_empty	483
TPMT	*11	Yes SNV	6	18139689	18139920	C	T	C132Y	1	.	No function	optional_empty	484
TPMT	*12	No	6	18139710	18139941	G	A	S125L	1	.	Uncertain Function	optional_empty	485
TPMT	*13	No	6	18149045	18149276	T	A	E28V	1	.	Uncertain Function	optional_empty	486
TPMT	*14	Yes SNV	6	18149127	18149358	T	C	M1V	1	.	No function	optional_empty	487
TPMT	*15	Yes SNV	6	18133890	18134121	C	T		1	.	No function	optional_empty	488
TPMT	*16	No	6	18138969	18139200	C	T	R163H; R163P	1	.	Uncertain Function	optional_empty	489
TPMT	*17	No	6	18149004	18149235	G	C	Q42E	1	.	Uncertain Function	optional_empty	490
TPMT	*18	No	6	18147845	18148076	C	T	G71R	1	.	Uncertain Function	optional_empty	491
TPMT	*19	No	6	18143597	18143828	T	G	K122T	1	.	Uncertain Function	optional_empty	492
TPMT	*20	No	6	18130694	18130925	T	C	K238E	1	.	Uncertain Function	optional_empty	493
TPMT	*21	No	6	18147851	18148082	G	C	L69V	1	.	Uncertain Function	optional_empty	494
TPMT	*22	No	6	18138969	18139200	C	G	R163H; R163P	1	.	Uncertain Function	optional_empty	495
TPMT	*23	Yes SNV	6	18133884	18134115	G	C	A167G	1	.	No function	optional_empty	496
TPMT	*24	No	6	18133847	18134078	C	A	Q179H	1	.	Uncertain Function	optional_empty	497
TPMT	*25	No	6	18130772	18131003	A	G	C212R	1	.	Uncertain Function	optional_empty	498
TPMT	*26	No	6	18132136	18132367	A	G	F208L	1	.	Uncertain Function	optional_empty	499
TPMT	*27	No	6	18143643	18143874	A	C	Y107D	1	.	Uncertain Function	optional_empty	500
TPMT	*28	No	6	18143613	18143844	C	G	G117R	1	.	Uncertain Function	optional_empty	501
TPMT	*29	Yes SNV	6	18149126	18149357	A	G	M1T	1	.	No function	optional_empty	502
TPMT	*30	No	6	18149022	18149253	C	T	G36S	1	.	Unknown Function	optional_empty	503
TPMT	*31	No	6	18132147	18132378	A	G	I204T	1	.	Uncertain Function	optional_empty	504
TPMT	*32	No	6	18143622	18143853	C	T	E114K	1	.	Uncertain Function	optional_empty	505
TPMT	*33	No	6	18138970	18139201	G	A	R163C	1	.	Uncertain Function	optional_empty	506
TPMT	*34	No	6	18143718	18143949	G	A	R82W	1	.	Uncertain Function	optional_empty	507
TPMT	*35	No	6	18147856	18148087	A	G	F67S	1	.	Unknown Function	optional_empty	508
TPMT	*36	No	6	18132163	18132394	G	T	V199I	1	.	Unknown Function	optional_empty	509
TPMT	*37	No	6	18130758	18130989	A	T	C216X	1	.	Uncertain Function	optional_empty	510
TPMT	*38	No	6	18133870	18134101	A	G	S172P	1	.	Unknown Function	optional_empty	511
TPMT	*39	No	6	18147838	18148069	G	A	A73V	1	.	Uncertain Function	optional_empty	512
TPMT	*40	No	6	18130729	18130960	C	T	R226Q	1	.	Uncertain Function	optional_empty	513
TPMT	*41	Yes SNV	6	18130687	18130918	T	G	Y240C;Y240S	1	.	No function	optional_empty	514
UGT1A1	*1 (Reference)	No	2	233757013,233759924,233760233,233760498,233760973	234665659,234668570,234668879,234669144,234669619	T,C,,G,C	T,C,CAT,G,C	5' of UGT1A1; intronic for other UGT1As e.g. UGT1A4,nearGene-5,Promoter region,G71R,P229Q	5	.	Normal function	optional_empty	515
UGT1A1	*6	Yes SNV	2	233760498	234669144	G	A	G71R	1	.	Decreased function	optional_empty	516
UGT1A1	*27	Yes SNV	2	233760973	234669619	C	A	P229Q	1	.	Decreased function	optional_empty	517
UGT1A1	*28	Yes INDEL	2	233760233	234668879	CA(TA)NTAA	CATAT	Promoter region	1	.	Decreased function	optional_empty	518
UGT1A1	*36	Yes INDEL	2	233760233	234668879	CA(TA)NTAA	C	Promoter region	1	.	Increased function	optional_empty	519
UGT1A1	*37	Yes INDEL	2	233760233	234668879	CA(TA)NTAA	CATATAT	Promoter region	1	.	Decreased function	optional_empty	520
UGT1A1	*60	No	2	233757013	234665659	T	G	5' of UGT1A1; intronic for other UGT1As e.g. UGT1A4	1	.	Normal function	optional_empty	521
UGT1A1	*80	No	2	233759924	234668570	C	T	nearGene-5	1	.	Unknown Function	optional_empty	522
UGT1A1	*80+*28	No	2	233759924,233760233	234668570,234668879	C,C	T,CATAT	nearGene-5,Promoter region	2	.	Decreased function	optional_empty	523
UGT1A1	*80+*37	No	2	233759924,233760233	234668570,234668879	C,C	T,CATATAT	nearGene-5,Promoter region	2	.	Decreased function	optional_empty	524

## Sheet: Header definitions
Column names in Supplementary Table 1	Description
Gene Symbol	The name of each gene
Allele	Name of the allele according to CPIC Allele definition tables
Actionable allele & type of variation	Classification of the alleles targeted by exome as actionable (resulting in a change in drug prescription) or not. For actionable alleles the type of variation (SNV or Indel)
chr	Chromosome location
Position_hg38	Genomic coordinate of each variant supporting the allele (hg38 genome)
Position_hg19	Genomic coordinate of each variant supporting the allele (hg19 genome)
Reference_haplotype	Variant reference(s) reported by CPIC allele definition tables
Alternative_haplotype	Alternative variant(s) reported by CPIC allele definition tables
Amino acid change	Amino acid change reported as in CPIC allele definition tables
Nr. Variants	The number of phased-variants a particular allele is composed by
Activity Value	Activity values extracted from CPIC functionality tables, when available
CPIC_Allele Clinical Functional Status (Required)	Name of the column extracted from CPIC allele functionality tables
CPIC_Strenght of evidence	Values or levels of evidence reported in the “strength of evidence” column in CPIC allele functionality tables. Only available for CYP2C19, CYP2C9 and DPYD

## Sheet: CPIC Accession Information
Gene	CPIC link allele definition	CPIC link functionality
CACNA1S	https://api.pharmgkb.org/v1/download/file/attachment/CACNA1S_allele_definition_table.xlsx	https://api.pharmgkb.org/v1/download/file/attachment/CACNA1S_allele_functionality_reference.xlsx
CYP2B6	https://api.pharmgkb.org/v1/download/file/attachment/CYP2C9_allele_definition_table.xlsx	https://api.pharmgkb.org/v1/download/file/attachment/CYP2C9_allele_functionality_reference.xlsx
CYP2C9	https://api.pharmgkb.org/v1/download/file/attachment/CYP2C9_allele_definition_table.xlsx	https://api.pharmgkb.org/v1/download/file/attachment/CYP2C9_allele_functionality_reference.xlsx
CYP4F2	https://api.pharmgkb.org/v1/download/file/attachment/CYP4F2_allele_definition_table.xlsx	.
DPYD	https://api.pharmgkb.org/v1/download/file/attachment/DPYD_allele_definition_table.xlsx	https://api.pharmgkb.org/v1/download/file/attachment/DPYD_Allele_Functionality_Table.xlsx
G6PD	https://api.pharmgkb.org/v1/download/file/attachment/G6PD_allele_definition_table.xlsx	https://api.pharmgkb.org/v1/download/file/attachment/G6PD_allele_functionality_reference.xlsx
NUDT15	https://api.pharmgkb.org/v1/download/file/attachment/NUDT15_allele_definition_table.xlsx	https://api.pharmgkb.org/v1/download/file/attachment/NUDT15_allele_functionality_reference.xlsx
RYR1	https://api.pharmgkb.org/v1/download/file/attachment/RYR1_allele_definition_table.xlsx	https://api.pharmgkb.org/v1/download/file/attachment/RYR1_allele_functionality_reference.xlsx
SLCO1B1	https://api.pharmgkb.org/v1/download/file/attachment/SLCO1B1_allele_definition_table.xlsx	https://api.pharmgkb.org/v1/download/file/attachment/SLCO1B1_allele_functionality_reference.xlsx
TPMT	https://api.pharmgkb.org/v1/download/file/attachment/TPMT_allele_definition_table.xlsx	https://api.pharmgkb.org/v1/download/file/attachment/TPMT_allele_functionality_reference.xlsx
UGT1A1	https://api.pharmgkb.org/v1/download/file/attachment/UGT1A1_allele_definition_table.xlsx	https://api.pharmgkb.org/v1/download/file/attachment/UGT1A1_allele_functionality_reference.xlsx
Last accession date to CPIC guidelines on July 2021
