# Supplementary material for: Clinical pharmacogenetic analysis in 5,001 individuals with diagnostic Exome Sequencing data
Source: NPJ Genom Med. 2022 Feb 18;7:12. doi: 10.1038/s41525-022-00283-3 (PMC8857256; doi:10.1038/s41525-022-00283-3)
Supplement: Supplementary file 4 — Supplementary Data 3 [file 41525_2022_283_MOESM4_ESM.xlsx]

## Sheet: Novel+Previously described var.
Supplementary Data 3. Known and novel variants discovered in clinically actionable pharmacogenes studied.
Gene Symbol	Variant ID	dbSNP_id	Variant type	N_samples	Country (per individual)	Transcript change	Variant classification	Protein change	Zigosity	Variant Allele Fraction (VAF)	AlleleRatio	AlleleCoverage	IGV manual review	gnomad_AF	gnomad_AF_NFE	gnomad_AF_AMR
CACNA1S	chr1_201009006_C_T	rs191263754	Previously described	2	Brazil,Brazil	NM_000069.2:c.5575G>A	missense	p.Asp1859Asn	Heteroz;Heteroz	0.56;0.62	C=44.0,T=56.0;C=38.0,T=62.0	C=33,T=42;C=27,T=44		2.4e-05	8.81e-06	0.00011568
CACNA1S	chr1_201009011_C_T	rs72749169	Previously described	7	Brazil,Spain,Spain,Spain,Spain,Spain,Spain	NM_000069.2:c.5570G>A	missense	p.Ser1857Asn	Heteroz;Heteroz;Heteroz;Heteroz;Heteroz;Heteroz;Heteroz	0.48;0.53;0.45;0.48;0.48;0.47;0.59	C=52.0,T=48.0;C=47.0,T=53.0;C=55.0,T=45.0;C=52.0,T=48.0;C=52.0,T=48.0;C=53.0,T=47.0;C=41.0,T=59.0	C=41,T=38;C=107,T=122;C=112,T=93;C=151,T=142;C=45,T=41;C=94,T=82;C=65,T=92		0.0022242	0.00413319	0.000649167
CACNA1S	chr1_201009050_C_G	rs145195149	Previously described	1	Spain	NM_000069.2:c.5531G>C	missense	p.Ser1844Thr	Heteroz	0.53	C=47.0,G=53.0	C=115,G=130		3.89e-05	0	0
CACNA1S	chr1_201009055_C_T	rs374294701	Previously described	1	Spain	NM_000069.2:c.5526G>A	missense	p.Met1842Ile	Heteroz	0.5	C=50.0,T=50.0	C=105,T=107		1.41e-05	3.1e-05	0
CACNA1S	chr1_201009066_G_A	rs149547196	Previously described	60	Colombia,Colombia,Brazil,Spain,Spain,Spain,Spain,Brazil,Spain,Spain,Spain,Spain,Spain,Spain,Spain,Brazil,Colombia,Spain,Brazil,Spain,Colombia,Spain,Brazil,Spain,Colombia,Spain,Spain,Colombia,Spain,Spain,Spain,Colombia,Spain,Spain,Spain,Brazil,Colombia,Colombia,Colombia,Spain,Spain,Spain,Spain,Spain,Spain,Spain,Spain,Spain,Colombia,Spain,Spain,Spain,Colombia,Spain,Spain,Colombia,Spain,Brazil,-,Spa…	NM_000069.2:c.5515C>T	missense	p.Pro1839Ser	Heteroz;Heteroz;Heteroz;Heteroz;Heteroz;Heteroz;Heteroz;Heteroz;Heteroz;Heteroz;Heteroz;Heteroz;Heteroz;Heteroz;Heteroz;Heteroz;Heteroz;Heteroz;Heteroz;Heteroz;Heteroz;Heteroz;Heteroz;Heteroz;Heteroz;Heteroz;Heteroz;Heteroz;Heteroz;Heteroz;Heteroz;Heteroz;Heteroz;Heteroz;Heteroz;Heteroz;Heteroz;Heteroz;Heteroz;Heteroz;Heteroz;Heteroz;Heteroz;Heteroz;Heteroz;Heteroz;Heteroz;Heteroz;Heteroz;Heteroz…	0.46;0.51;0.49;0.5;0.46;0.51;0.56;0.51;0.51;0.47;0.5;0.51;0.45;0.49;0.55;0.51;0.55;0.52;0.41;0.49;0.44;0.51;0.57;0.51;0.48;0.5;0.48;0.55;0.45;0.54;0.53;0.48;0.49;0.47;0.46;0.62;0.5;0.48;0.48;0.53;0.5;0.49;0.49;0.38;0.39;0.47;0.52;0.49;0.51;0.51;0.53;0.38;0.5;0.48;0.46;0.53;0.51;0.51;0.52;0.51	G=54.0,A=46.0;G=49.0,A=51.0;G=51.0,A=49.0;G=50.0,A=50.0;G=54.0,A=46.0;G=49.0,A=51.0;G=44.0,A=56.0;G=49.0,A=51.0;G=49.0,A=51.0;G=53.0,A=47.0;G=50.0,A=50.0;G=49.0,A=51.0;G=55.0,A=45.0;G=51.0,A=49.0;G=45.0,A=55.0;G=49.0,A=51.0;G=45.0,A=55.0;G=48.0,A=52.0;G=59.0,A=41.0;G=51.0,A=49.0;G=56.0,A=44.0;G=49.0,A=51.0;G=43.0,A=57.0;G=49.0,A=51.0;G=52.0,A=48.0;G=50.0,A=50.0;G=52.0,A=48.0;G=45.0,A=55.0;G=55.0,…	G=119,A=101;G=57,A=60;G=32,A=31;G=156,A=154;G=67,A=57;G=169,A=175;G=111,A=144;G=42,A=43;G=111,A=117;G=188,A=170;G=85,A=84;G=126,A=132;G=87,A=70;G=112,A=108;G=76,A=93;G=149,A=155;G=93,A=112;G=102,A=112;G=48,A=33;G=82,A=80;G=110,A=85;G=116,A=119;G=31,A=41;G=129,A=132;G=103,A=96;G=58,A=59;G=134,A=123;G=93,A=114;G=183,A=150;G=151,A=177;G=54,A=62;G=92,A=84;G=162,A=153;G=97,A=86;G=122,A=106;G=31,A=51;G…		0.00242306	0.00362521	0.00395145
CACNA1S	chr1_201009068_G_T	None	Novel	1	Colombia	NM_000069.2:c.5513C>A	missense	p.Ala1838Asp	Heteroz	0.45	G=55.0,T=45.0	G=89,T=74		0	0	0
CACNA1S	chr1_201009071_T_G	rs200765341	Previously described	7	Brazil,Spain,Brazil,Colombia,Colombia,Colombia,Colombia	NM_000069.2:c.5510A>C	missense	p.Glu1837Ala	Heteroz;Heteroz;Heteroz;Heteroz;Heteroz;Heteroz;Heteroz	0.52;0.4;0.49;0.51;0.44;0.46;0.51	T=48.0,G=52.0;T=60.0,G=40.0;T=51.0,G=49.0;T=49.0,G=51.0;T=56.0,G=44.0;T=54.0,G=46.0;T=49.0,G=51.0	T=20,G=22;T=103,G=68;T=57,G=55;T=147,G=151;T=106,G=84;T=74,G=62;T=148,G=151		0.000307701	3.87e-05	0.00183429
CACNA1S	chr1_201009083_AGTAGCTCT_A	rs554596425	Previously described	9	Colombia,Spain,Spain,Colombia,Colombia,Brazil,Spain,Brazil,Brazil	NM_000069.2:c.5490_5497delAGAGCTAC	frameshift	p.Leu1832fs	Heteroz;Heteroz;Heteroz;Heteroz;Heteroz;Heteroz;Heteroz;Heteroz;Heteroz	0.35;0.39;0.41;0.35;0.41;0.32;0.39;0.31;0.39	AGTAGCTCT=65.0,A=35.0;AGTAGCTCT=61.0,A=39.0;AGTAGCTCT=59.0,A=41.0;AGTAGCTCT=65.0,A=35.0;AGTAGCTCT=59.0,A=41.0;AGTAGCTCT=68.0,A=32.0;AGTAGCTCT=61.0,A=39.0;AGTAGCTCT=69.0,A=31.0;AGTAGCTCT=61.0,A=39.0	AGTAGCTCT=104,A=56;AGTAGCTCT=269,A=170;AGTAGCTCT=95,A=65;AGTAGCTCT=151,A=81;AGTAGCTCT=134,A=93;AGTAGCTCT=146,A=69;AGTAGCTCT=191,A=122;AGTAGCTCT=61,A=27;AGTAGCTCT=89,A=57		0.00174694	5.42e-05	0.000423322
CACNA1S	chr1_201009144_C_T	rs777333498	Previously described	1	Spain	NM_000069.2:c.5437G>A	missense	p.Ala1813Thr	Heteroz	0.53	C=47.0,T=53.0	C=181,T=207		1.99e-05	3.52e-05	0
CACNA1S	chr1_201009146_T_C	None	Novel	1	Spain	NM_000069.2:c.5435A>G	missense	p.Gln1812Arg	Heteroz	0.54	T=46.0,C=54.0	T=124,C=143		0	0	0
CACNA1S	chr1_201009182_A_G	rs12139527	Previously described	1359	Spain,Colombia,Colombia,Colombia,Spain,Spain,Spain,Spain,Brazil,Brazil,Spain,Brazil,Colombia,Spain,Colombia,Spain,Spain,Spain,Spain,Spain,Brazil,Colombia,Spain,Brazil,Spain,Spain,Spain,Spain,Colombia,Colombia,Spain,Spain,Spain,Brazil,Spain,Brazil,Colombia,Colombia,Colombia,Spain,Spain,Brazil,Spain,Spain,Spain,Colombia,Colombia,Spain,Brazil,Spain,Brazil,Colombia,Spain,Spain,Spain,Spain,Spain,Colom…	NM_000069.2:c.5399T>C	missense	p.Leu1800Ser	Heteroz;Heteroz;Heteroz;Heteroz;Heteroz;Homoz;Heteroz;Heteroz;Heteroz;Heteroz;Homoz;Heteroz;Heteroz;Heteroz;Heteroz;Heteroz;Homoz;Homoz;Heteroz;Homoz;Heteroz;Heteroz;Heteroz;Homoz;Heteroz;Heteroz;Heteroz;Homoz;Heteroz;Heteroz;Homoz;Heteroz;Heteroz;Homoz;Heteroz;Heteroz;Heteroz;Heteroz;Homoz;Heteroz;Heteroz;Heteroz;Heteroz;Heteroz;Heteroz;Heteroz;Heteroz;Heteroz;Homoz;Heteroz;Heteroz;Heteroz;Heter…	0.5;0.52;0.14;0.47;0.41;0.99;0.51;0.46;0.5;0.62;0.98;0.47;0.55;0.55;0.46;0.56;0.99;1.0;0.53;1.0;0.59;0.51;0.53;1.0;0.52;0.49;0.52;1.0;0.56;0.47;1.0;0.44;0.52;0.99;0.45;0.5;0.5;0.55;1.0;0.48;0.48;0.49;0.44;0.54;0.48;0.51;0.46;0.43;1.0;0.52;0.47;0.56;0.48;0.44;0.41;0.99;0.5;1.0;0.52;0.43;0.99;0.52;0.48;0.59;1.0;0.49;0.47;0.53;0.5;0.47;0.41;0.54;0.6;0.55;0.46;0.55;0.53;0.51;0.46;0.51;0.55;0.55;0.48;…	A=50.0,G=50.0;A=48.0,G=52.0;A=86.0,G=14.0;A=53.0,G=47.0;A=59.0,G=41.0;A=1.0,G=99.0;A=49.0,G=51.0;A=54.0,G=46.0;A=50.0,G=50.0;A=38.0,G=62.0;A=2.0,G=98.0;A=53.0,G=47.0;A=45.0,G=55.0;A=45.0,G=55.0;A=54.0,G=46.0;A=44.0,G=56.0;A=1.0,G=99.0;A=0.0,G=100.0;A=47.0,G=53.0;A=0.0,G=100.0;A=41.0,G=59.0;A=49.0,G=51.0;A=47.0,G=53.0;A=0.0,G=100.0;A=48.0,G=52.0;A=51.0,G=49.0;A=48.0,G=52.0;A=0.0,G=100.0;A=44.0,G=5…	A=110,G=112;A=93,G=99;A=196,G=32;A=58,G=52;A=45,G=31;A=1,G=143;A=95,G=98;A=101,G=85;A=20,G=20;A=23,G=38;A=2,G=124;A=28,G=25;A=104,G=127;A=71,G=86;A=116,G=99;A=153,G=194;A=1,G=119;A=0,G=70;A=93,G=103;A=0,G=271;A=20,G=29;A=95,G=100;A=44,G=49;A=0,G=73;A=83,G=90;A=99,G=95;A=80,G=85;A=1,G=324;A=89,G=111;A=93,G=83;A=0,G=205;A=80,G=64;A=98,G=108;A=2,G=298;A=40,G=33;A=26,G=26;A=82,G=82;A=80,G=97;A=0,G=11…		0.157789	0.129443	0.0882021
CACNA1S	chr1_201009430_G_A	rs200434921	Previously described	1	Spain	NM_000069.2:c.5299C>T	missense	p.Pro1767Ser	Heteroz	0.57	G=43.0,A=57.0	G=30,A=39		3.59e-05	4.42e-05	8.69e-05
CACNA1S	chr1_201009430_G_T	rs200434921	Previously described	7	Colombia,Spain,Colombia,Colombia,Spain,Spain,Colombia	NM_000069.2:c.5299C>A	missense	p.Pro1767Thr	Heteroz;Heteroz;Heteroz;Heteroz;Heteroz;Heteroz;Heteroz	0.56;0.6;0.52;0.5;0.54;0.46;0.51	G=44.0,T=56.0;G=40.0,T=60.0;G=48.0,T=52.0;G=50.0,T=50.0;G=46.0,T=54.0;G=54.0,T=46.0;G=49.0,T=51.0	G=35,T=44;G=25,T=37;G=53,T=58;G=49,T=49;G=46,T=54;G=36,T=31;G=34,T=36		0.000219927	0.000272052	0.000198009
CACNA1S	chr1_201009464_C_G	None	Novel	1	Spain	NM_000069.2:c.5265G>C	missense	p.Lys1755Asn	Heteroz	0.43	C=57.0,G=43.0	C=63,G=48		0	0	0
CACNA1S	chr1_201009821_C_T	None	Novel	1	Spain	NM_000069.2:c.5155G>A	missense	p.Val1719Met	Heteroz	0.51	C=49.0,T=51.0	C=49,T=50		0	0	0
CACNA1S	chr1_201010661_C_G	rs201310235	Previously described	3	Spain,Colombia,Brazil	NM_000069.2:c.5105G>C	missense	p.Arg1702Pro	Heteroz;Heteroz;Heteroz	0.45;0.5;0.46	C=55.0,G=45.0;C=50.0,G=50.0;C=54.0,G=46.0	C=84,G=69;C=67,G=68;C=57,G=49		6.37e-05	8.53e-05	8.47e-05
CACNA1S	chr1_201010661_C_T	rs201310235	Previously described	1	Spain	NM_000069.2:c.5105G>A	missense	p.Arg1702Gln	Heteroz	0.46	C=54.0,T=46.0	C=83,T=70		0.000123849	6.2e-05	2.82e-05
CACNA1S	chr1_201010662_G_A	rs550371466	Previously described	2	Mexico,Spain	NM_000069.2:c.5104C>T	start/stop gained/lost	p.Arg1702*	Heteroz;Heteroz	0.47;0.48	G=53.0,A=47.0;G=52.0,A=48.0	G=62,A=55;G=65,A=60		8.49e-05	2.32e-05	0.000338811
CACNA1S	chr1_201012449_A_T	rs146696748	Previously described	1	Spain	NM_000069.2:c.5008T>A	missense	p.Tyr1670Asn	Heteroz	0.5	A=50.0,T=50.0	A=117,T=117		0.000162727	0.000310111	5.64e-05
CACNA1S	chr1_201012470_T_C	rs141618437	Previously described	1	Spain	NM_000069.2:c.4987A>G	missense	p.Asn1663Asp	Heteroz	0.5	T=50.0,C=50.0	T=87,C=87		8.49e-05	0	8.47e-05
CACNA1S	chr1_201012484_C_T	rs13374149	Previously described	585	Spain,Ecuador,Brazil,Spain,Brazil,Spain,Colombia,Brazil,Spain,Brazil,Spain,Colombia,Spain,Colombia,Spain,Colombia,Brazil,Spain,Spain,Spain,Spain,Spain,Spain,Spain,Spain,Colombia,Colombia,Spain,Spain,Spain,Colombia,Spain,Spain,Colombia,Spain,Spain,Brazil,Spain,Spain,Spain,Mexico,Colombia,Spain,Spain,Spain,Spain,Spain,Colombia,Spain,Spain,Spain,-,-,Colombia,Spain,Brazil,Spain,Colombia,Colombia,Colo…	NM_000069.2:c.4973G>A	missense	p.Arg1658His	Heteroz;Heteroz;Heteroz;Homoz;Heteroz;Heteroz;Homoz;Heteroz;Homoz;Heteroz;Heteroz;Heteroz;Heteroz;Heteroz;Heteroz;Heteroz;Heteroz;Heteroz;Heteroz;Heteroz;Heteroz;Heteroz;Heteroz;Heteroz;Heteroz;Homoz;Heteroz;Heteroz;Heteroz;Heteroz;Heteroz;Homoz;Heteroz;Heteroz;Heteroz;Heteroz;Heteroz;Heteroz;Heteroz;Heteroz;Heteroz;Heteroz;Heteroz;Heteroz;Heteroz;Heteroz;Heteroz;Heteroz;Heteroz;Heteroz;Heteroz;H…	0.53;0.52;0.49;0.98;0.47;0.49;0.99;0.51;1.0;0.43;0.45;0.46;0.53;0.55;0.48;0.45;0.54;0.49;0.53;0.49;0.41;0.47;0.47;0.47;0.52;1.0;0.48;0.44;0.44;0.5;0.47;0.99;0.44;0.52;0.45;0.52;0.49;0.54;0.56;0.44;0.41;0.46;0.47;0.53;0.46;0.45;0.47;0.49;0.54;0.51;0.51;0.48;0.51;0.49;0.48;0.46;0.51;0.52;0.52;0.51;0.5;0.46;0.55;0.59;0.47;0.51;0.48;0.44;1.0;0.5;0.47;0.45;0.52;0.46;0.45;0.52;0.52;0.46;0.42;0.51;0.49;…	C=47.0,T=53.0;C=48.0,T=52.0;C=51.0,T=49.0;C=2.0,T=98.0;C=53.0,T=47.0;C=51.0,T=49.0;C=1.0,T=99.0;C=49.0,T=51.0;C=0.0,T=100.0;C=57.0,T=43.0;C=55.0,T=45.0;C=54.0,T=46.0;C=47.0,T=53.0;C=45.0,T=55.0;C=52.0,T=48.0;C=55.0,T=45.0;C=46.0,T=54.0;C=51.0,T=49.0;C=47.0,T=53.0;C=50.0,T=49.0;C=59.0,T=41.0;C=53.0,T=47.0;C=53.0,T=47.0;C=53.0,T=47.0;C=48.0,T=52.0;C=0.0,T=100.0;C=52.0,T=48.0;C=56.0,T=44.0;C=56.0,T=…	C=71,T=79;C=100,T=109;C=88,T=85;C=3,T=140;C=77,T=68;C=107,T=104;C=2,T=217;C=115,T=120;C=0,T=146;C=102,T=78;C=157,T=131;C=91,T=77;C=73,T=82;C=79,T=98;C=144,T=131;C=95,T=78;C=89,T=104;C=98,T=93;C=88,T=99;C=87,T=86;C=94,T=65;C=141,T=125;C=91,T=82;C=96,T=86;C=86,T=95;C=0,T=222;C=84,T=77;C=117,T=91;C=110,T=88;C=157,T=157;C=108,T=96;C=2,T=219;C=156,T=123;C=95,T=105;C=117,T=96;C=72,T=77;C=113,T=109;C=86…		0.0665422	0.0521788	0.0343397
CACNA1S	chr1_201012489_CA_C	None	Novel	1	Colombia	NM_000069.2:c.4967delT	frameshift	p.Leu1656fs	Heteroz	0.47	CA=53.0,C=47.0	CA=152,C=137		0	0	0
CACNA1S	chr1_201012503_G_A	rs143933255	Previously described	4	Spain,Colombia,Spain,Spain	NM_000069.2:c.4954C>T	missense	p.Arg1652Cys	Heteroz;Heteroz;Heteroz;Heteroz	0.53;0.56;0.46;0.48	G=47.0,A=53.0;G=44.0,A=56.0;G=54.0,A=46.0;G=52.0,A=48.0	G=97,A=108;G=91,A=114;G=105,A=91;G=74,A=67		0.000364127	0.000185787	0.000197517
CACNA1S	chr1_201012517_A_G	None	Novel	1	Spain	NM_000069.2:c.4940T>C	missense	p.Phe1647Ser	Heteroz	0.53	A=47.0,G=53.0	A=98,G=109		0	0	0
CACNA1S	chr1_201012541_T_A	rs146885451	Previously described	2	Spain,Colombia	NM_000069.2:c.4916A>T	missense	p.Glu1639Val	Heteroz;Heteroz	0.49;0.52	T=51.0,A=49.0;T=48.0,A=52.0	T=105,A=100;T=70,A=76		7.42e-05	0.000131614	8.47e-05
CACNA1S	chr1_201012582_CTGAT_C	None	Novel	1	Colombia	NM_000069.2:c.4871_4874delATCA	frameshift	p.Asn1624fs	Heteroz	0.53	CTGAT=47.0,C=53.0	CTGAT=91,C=101		0	0	0
CACNA1S	chr1_201013457_C_T	rs946904077	Previously described	1	Spain	NM_000069.2:c.4796G>A	missense	p.Arg1599Gln	Heteroz	0.45	C=55.0,T=45.0	C=143,T=115		2.48e-05	2.33e-05	5.65e-05
CACNA1S	chr1_201013494_C_T	None	Novel	1	Colombia	NM_000069.2:c.4759G>A	missense	p.Ala1587Thr	Heteroz	0.44	C=56.0,T=44.0	C=148,T=118		0	0	0
CACNA1S	chr1_201013506_C_T	rs148273582	Previously described	4	Spain,Colombia,Colombia,Spain	NM_000069.2:c.4747G>A	missense	p.Glu1583Lys	Heteroz;Heteroz;Heteroz;Heteroz	0.48;0.47;0.48;0.4	C=52.0,T=48.0;C=53.0,T=47.0;C=52.0,T=48.0;C=60.0,T=40.0	C=169,T=158;C=160,T=142;C=231,T=210;C=177,T=116		0.000261884	0.000217064	0.000310506
CACNA1S	chr1_201013535_G_A	rs183195890	Previously described	11	Spain,Spain,Colombia,Spain,Spain,Spain,Colombia,Spain,Spain,Spain,Spain	NM_000069.2:c.4718C>T	missense	p.Thr1573Met	Heteroz;Heteroz;Heteroz;Heteroz;Heteroz;Heteroz;Heteroz;Heteroz;Heteroz;Heteroz;Heteroz	0.48;0.45;0.54;0.51;0.55;0.47;0.48;0.46;0.49;0.51;0.52	G=52.0,A=48.0;G=55.0,A=45.0;G=46.0,A=54.0;G=49.0,A=51.0;G=45.0,A=55.0;G=53.0,A=47.0;G=52.0,A=48.0;G=54.0,A=46.0;G=51.0,A=49.0;G=49.0,A=51.0;G=48.0,A=52.0	G=143,A=132;G=82,A=66;G=169,A=195;G=158,A=163;G=55,A=68;G=163,A=144;G=170,A=160;G=88,A=76;G=172,A=166;G=137,A=144;G=153,A=169		0.00033297	0.000387892	0.000451748
CACNA1S	chr1_201013581_C_T	rs144561492	Previously described	1	Spain	NM_000069.2:c.4672G>A	missense	p.Gly1558Arg	Heteroz	0.45	C=55.0,T=45.0	C=107,T=88		7.99e-06	1.76e-05	0
CACNA1S	chr1_201016272_G_A	rs757433005	Previously described	2	Spain,Spain	NM_000069.2:c.4639C>T	missense	p.Arg1547Trp	Heteroz;Heteroz	0.49;0.45	G=51.0,A=49.0;G=55.0,A=45.0	G=65,A=63;G=99,A=81		0.000127265	7.74e-05	0
CACNA1S	chr1_201016296_G_A	rs3850625	Previously described	920	Colombia,Brazil,Spain,Spain,Spain,Spain,Spain,Colombia,Colombia,Colombia,Colombia,Colombia,Spain,Colombia,Spain,Spain,Spain,Mexico,Brazil,Colombia,Spain,Spain,Spain,Colombia,Colombia,Spain,Spain,Spain,Colombia,Colombia,Portugal,Colombia,Spain,Colombia,Brazil,Spain,Spain,Colombia,Spain,Spain,Spain,Brazil,Colombia,Spain,Spain,Colombia,Spain,Spain,Spain,Colombia,Spain,Mexico,Spain,Spain,Spain,Spain,…	NM_000069.2:c.4615C>T	missense	p.Arg1539Cys	Heteroz;Heteroz;Heteroz;Heteroz;Heteroz;Heteroz;Heteroz;Heteroz;Heteroz;Heteroz;Heteroz;Heteroz;Heteroz;Heteroz;Homoz;Heteroz;Heteroz;Heteroz;Heteroz;Heteroz;Heteroz;Heteroz;Heteroz;Heteroz;Heteroz;Heteroz;Heteroz;Heteroz;Heteroz;Heteroz;Heteroz;Homoz;Heteroz;Heteroz;Heteroz;Heteroz;Heteroz;Heteroz;Heteroz;Heteroz;Heteroz;Heteroz;Heteroz;Heteroz;Heteroz;Heteroz;Heteroz;Heteroz;Heteroz;Heteroz;Het…	0.48;0.38;0.51;0.56;0.47;0.42;0.51;0.43;0.51;0.43;0.54;0.42;0.43;0.54;1.0;0.44;0.52;0.52;0.4;0.59;0.44;0.52;0.43;0.55;0.48;0.54;0.5;0.48;0.49;0.58;0.46;0.97;0.48;0.49;0.53;0.5;0.45;0.45;0.57;0.57;0.67;0.49;0.45;0.48;0.42;0.56;0.55;0.43;0.48;0.54;0.53;0.54;0.39;0.95;0.48;0.47;0.51;0.49;0.55;0.53;0.43;0.35;0.45;0.41;0.51;0.5;0.54;0.41;0.52;0.65;0.49;0.46;0.48;0.53;0.52;0.49;0.95;0.5;0.55;0.5;0.45;0…	G=52.0,A=48.0;G=62.0,A=38.0;G=49.0,A=51.0;G=44.0,A=56.0;G=53.0,A=47.0;G=58.0,A=42.0;G=49.0,A=51.0;G=57.0,A=43.0;G=49.0,A=51.0;G=57.0,A=43.0;G=46.0,A=54.0;G=58.0,A=42.0;G=57.0,A=43.0;G=46.0,A=54.0;G=0.0,A=100.0;G=56.0,A=44.0;G=48.0,A=52.0;G=48.0,A=52.0;G=60.0,A=40.0;G=41.0,A=59.0;G=56.0,A=44.0;G=48.0,A=52.0;G=57.0,A=43.0;G=45.0,A=55.0;G=52.0,A=48.0;G=46.0,A=54.0;G=50.0,A=50.0;G=52.0,A=48.0;G=51.0,…	G=99,A=92;G=60,A=36;G=71,A=74;G=43,A=54;G=58,A=51;G=111,A=80;G=81,A=83;G=135,A=100;G=68,A=70;G=73,A=56;G=82,A=98;G=97,A=69;G=105,A=79;G=72,A=85;G=0,A=278;G=103,A=80;G=69,A=75;G=71,A=76;G=71,A=48;G=43,A=62;G=106,A=84;G=121,A=133;G=89,A=67;G=57,A=69;G=98,A=89;G=84,A=98;G=71,A=72;G=74,A=68;G=79,A=75;G=61,A=83;G=102,A=88;G=4,A=151;G=81,A=76;G=65,A=62;G=48,A=55;G=74,A=75;G=90,A=74;G=71,A=57;G=66,A=88;…		0.113375	0.119163	0.0961061
CACNA1S	chr1_201016301_A_G	rs771685251	Previously described	1	Spain	NM_000069.2:c.4610T>C	missense	p.Met1537Thr	Heteroz	0.49	A=51.0,G=49.0	A=69,G=67		7.95e-06	0	0
CACNA1S	chr1_201016311_G_A	rs914458618	Previously described	1	Spain	NM_000069.2:c.4600C>T	missense	p.Arg1534Trp	Heteroz	0.51	G=49.0,A=51.0	G=68,A=71		3.98e-06	0	0
CACNA1S	chr1_201016352_A_G	None	Novel	1	Colombia	NM_000069.2:c.4559T>C	missense	p.Val1520Ala	Heteroz	0.47	A=53.0,G=47.0	A=70,G=61		0	0	0
CACNA1S	chr1_201016659_T_C	None	Novel	1	Colombia	NM_000069.2:c.4537A>G	missense	p.Ile1513Val	Heteroz	0.53	T=47.0,C=53.0	T=37,C=42		0	0	0
CACNA1S	chr1_201017772_G_A	rs759675544	Previously described	1	Spain	NM_000069.2:c.4379C>T	missense	p.Thr1460Ile	Heteroz	0.44	G=56.0,A=44.0	G=111,A=86		7.97e-06	1.76e-05	0
CACNA1S	chr1_201017791_G_A	None	Novel	1	Mexico	NM_000069.2:c.4360C>T	missense	p.Pro1454Ser	Heteroz	0.48	G=52.0,A=48.0	G=73,A=67		0	0	0
CACNA1S	chr1_201017811_C_T	rs377474103	Previously described	1	Brazil	NM_000069.2:c.4340G>A	missense	p.Arg1447Gln	Heteroz	0.49	C=51.0,T=49.0	C=36,T=34		0.00010303	0.000178844	0.000112905
CACNA1S	chr1_201019547_G_A	None	Novel	3	Colombia,Colombia,Colombia	NM_000069.2:c.4211C>T	missense	p.Ala1404Val	Heteroz;Heteroz;Heteroz	0.45;0.5;0.46	G=55.0,A=45.0;G=50.0,A=50.0;G=54.0,A=46.0	G=77,A=64;G=76,A=75;G=48,A=41		0	0	0
CACNA1S	chr1_201019592_C_T	rs756438139	Previously described	1	Colombia	NM_000069.2:c.4166G>A	missense	p.Arg1389Gln	Heteroz	0.39	C=61.0,T=39.0	C=102,T=64		4.37e-05	5.27e-05	8.67e-05
CACNA1S	chr1_201020165_T_A	rs145910245	Previously described	25	Spain,Spain,Brazil,Spain,Colombia,Brazil,Spain,-,Spain,Spain,Spain,Spain,Brazil,Spain,Brazil,Spain,Colombia,Spain,Colombia,Spain,Spain,Spain,Brazil,Brazil,Spain	NM_000069.2:c.4060A>T	missense	p.Thr1354Ser	Heteroz;Heteroz;Heteroz;Heteroz;Heteroz;Heteroz;Heteroz;Heteroz;Heteroz;Heteroz;Heteroz;Heteroz;Heteroz;Heteroz;Heteroz;Heteroz;Heteroz;Heteroz;Heteroz;Heteroz;Heteroz;Heteroz;Heteroz;Heteroz;Heteroz	0.55;0.37;0.35;0.43;0.42;0.5;0.56;0.45;0.52;0.47;0.47;0.47;0.4;0.48;0.43;0.44;0.48;0.4;0.42;0.41;0.45;0.46;0.43;0.44;0.4	T=45.0,A=55.0;T=63.0,A=37.0;T=65.0,A=35.0;T=57.0,A=43.0;T=58.0,A=42.0;T=50.0,A=50.0;T=44.0,A=56.0;T=55.0,A=45.0;T=48.0,A=52.0;T=53.0,A=47.0;T=53.0,A=47.0;T=53.0,A=47.0;T=60.0,A=40.0;T=52.0,A=48.0;T=57.0,A=43.0;T=56.0,A=44.0;T=52.0,A=48.0;T=60.0,A=40.0;T=57.0,A=42.0;T=59.0,A=41.0;T=55.0,A=45.0;T=54.0,A=46.0;T=57.0,A=43.0;T=56.0,A=44.0;T=60.0,A=40.0	T=41,A=51;T=41,A=24;T=66,A=35;T=71,A=54;T=49,A=36;T=60,A=59;T=32,A=41;T=78,A=64;T=93,A=99;T=73,A=65;T=52,A=47;T=86,A=76;T=47,A=31;T=99,A=91;T=43,A=32;T=69,A=55;T=55,A=51;T=50,A=34;T=46,A=34;T=69,A=48;T=79,A=64;T=85,A=72;T=46,A=35;T=90,A=71;T=79,A=53		0.00264414	0.00434237	0.00146735
CACNA1S	chr1_201020170_C_T	None	Novel	1	Portugal	NM_000069.2:c.4055G>A	missense	p.Cys1352Tyr	Heteroz	0.43	C=57.0,T=43.0	C=49,T=37		0	0	0
CACNA1S	chr1_201020236_A_G	None	Novel	1	Colombia	NM_000069.2:c.3989T>C	missense	p.Leu1330Pro	Heteroz	0.43	A=57.0,G=43.0	A=52,G=40		0	0	0
CACNA1S	chr1_201020260_C_T	rs746423398	Previously described	1	Spain	NM_000069.2:c.3965G>A	missense	p.Gly1322Asp	Heteroz	0.38	C=62.0,T=38.0	C=36,T=22		3.98e-06	8.79e-06	0
CACNA1S	chr1_201021733_C_T	rs200042281	Previously described	1	Mexico	NM_000069.2:c.3905G>A	missense	p.Arg1302Gln	Heteroz	0.49	C=51.0,T=49.0	C=91,T=88		8.49e-05	0.000116122	8.47e-05
CACNA1S	chr1_201021748_C_G	rs749856222	Previously described	1	Colombia	NM_000069.2:c.3890G>C	missense	p.Gly1297Ala	Heteroz	0.48	C=52.0,G=48.0	C=80,G=74		3.98e-06	0	2.89e-05
CACNA1S	chr1_201021748_C_T	rs749856222	Previously described	2	-,Mexico	NM_000069.2:c.3890G>A	missense	p.Gly1297Glu	Heteroz;Heteroz	0.4;0.39	C=60.0,T=40.0;C=61.0,T=39.0	C=68,T=45;C=83,T=54		0.000268713	0	0.00214459
CACNA1S	chr1_201022387_C_T	rs138144724	Previously described	8	Colombia,Spain,Spain,Colombia,Brazil,Spain,Brazil,Brazil	NM_000069.2:c.3811G>A	missense	p.Ala1271Thr	Heteroz;Heteroz;Heteroz;Heteroz;Heteroz;Heteroz;Heteroz;Heteroz	0.49;0.45;0.56;0.5;0.49;0.5;0.45;0.46	C=51.0,T=49.0;C=55.0,T=45.0;C=44.0,T=56.0;C=50.0,T=50.0;C=51.0,T=49.0;C=50.0,T=50.0;C=55.0,T=45.0;C=54.0,T=46.0	C=83,T=79;C=247,T=200;C=88,T=111;C=109,T=107;C=107,T=104;C=106,T=108;C=58,T=47;C=95,T=81		0.00179654	5.42e-05	0.000423274
CACNA1S	chr1_201022621_C_T	rs530655602	Previously described	16	Spain,Spain,Spain,Spain,Spain,Spain,Spain,Spain,Spain,Spain,Spain,Spain,Spain,Spain,Spain,Spain	NM_000069.2:c.3761G>A	missense	p.Arg1254Gln	Heteroz;Heteroz;Heteroz;Heteroz;Heteroz;Heteroz;Heteroz;Homoz;Heteroz;Heteroz;Heteroz;Heteroz;Heteroz;Heteroz;Heteroz;Heteroz	0.49;0.51;0.5;0.41;0.55;0.54;0.53;1.0;0.44;0.45;0.41;0.47;0.5;0.47;0.51;0.49	C=51.0,T=49.0;C=49.0,T=51.0;C=50.0,T=50.0;C=59.0,T=41.0;C=45.0,T=55.0;C=46.0,T=54.0;C=47.0,T=53.0;C=0.0,T=100.0;C=56.0,T=44.0;C=55.0,T=45.0;C=59.0,T=41.0;C=53.0,T=47.0;C=50.0,T=50.0;C=53.0,T=47.0;C=49.0,T=51.0;C=51.0,T=49.0	C=58,T=56;C=94,T=97;C=75,T=74;C=102,T=71;C=58,T=70;C=73,T=84;C=87,T=100;C=0,T=170;C=70,T=56;C=107,T=87;C=118,T=82;C=93,T=81;C=88,T=88;C=81,T=71;C=130,T=136;C=82,T=79		0.000594206	0.000139466	0
CACNA1S	chr1_201022660_A_G	rs756259956	Previously described	1	Brazil	NM_000069.2:c.3722T>C	missense	p.Met1241Thr	Heteroz	0.44	A=56.0,G=44.0	A=38,G=30		1.59e-05	2.64e-05	2.89e-05
CACNA1S	chr1_201022675_C_T	rs540779685	Previously described	1	Spain	NM_000069.2:c.3707G>A	missense	p.Arg1236His	Heteroz	0.41	C=59.0,T=41.0	C=65,T=46		0	0	0
CACNA1S	chr1_201023630_TACA_T	None	Novel	1	Spain	NM_000069.2:c.3666_3666+2delTGT	frameshift	p.?	Heteroz	0.4	TACA=60.0,T=40.0	TACA=27,T=18		0	0	0
CACNA1S	chr1_201023635_C_T	rs202240111	Previously described	1	Spain	NM_000069.2:c.3664G>A	missense	p.Val1222Ile	Heteroz	0.45	C=55.0,T=45.0	C=32,T=26		0.00013125	0	0.000226053
CACNA1S	chr1_201023671_C_T	rs148870919	Previously described	1	Spain	NM_000069.2:c.3628G>A	missense	p.Gly1210Arg	Heteroz	0.53	C=47.0,T=53.0	C=25,T=28		0.000455111	0.000880062	0.000113231
CACNA1S	chr1_201028343_G_A	rs1335060096	Previously described	2	Colombia,Colombia	NM_000069.2:c.3499C>T	missense	p.Leu1167Phe	Heteroz;Heteroz	0.57;0.5	G=43.0,A=57.0;G=50.0,A=50.0	G=66,A=86;G=84,A=84		0	0	0
CACNA1S	chr1_201028417_T_G	rs139373152	Previously described	2	Spain,Colombia	NM_000069.2:c.3425A>C	missense	p.Gln1142Pro	Heteroz;Heteroz	0.38;0.49	T=62.0,G=38.0;T=51.0,G=49.0	T=98,G=60;T=96,G=91		0.000297089	5.42e-05	0.000197662
CACNA1S	chr1_201029869_C_T	rs200558548	Previously described	1	Mexico	NM_000069.2:c.3331G>A	missense	p.Val1111Met	Heteroz	0.48	C=52.0,T=48.0	C=95,T=86		0.000250503	0	0.00182123
CACNA1S	chr1_201029910_G_T	None	Novel	1	Colombia	NM_000069.2:c.3290C>A	missense	p.Pro1097Gln	Heteroz	0.43	G=57.0,T=43.0	G=45,T=34		0	0	0
CACNA1S	chr1_201029944_G_A	rs80338782	Previously described	1	Spain	NM_000069.2:c.3256C>T	missense	p.Arg1086Cys	Heteroz	0.52	G=48.0,A=52.0	G=43,A=47		1.77e-05	1.55e-05	2.82e-05
CACNA1S	chr1_201030439_G_C	None	Novel	1	Colombia	NM_000069.2:c.3211C>G	missense	p.Gln1071Glu	Heteroz	0.41	G=59.0,C=41.0	G=68,C=48		0	0	0
CACNA1S	chr1_201030446_G_C	rs1005780872	Previously described	1	Spain	NM_000069.2:c.3204C>G	missense	p.Phe1068Leu	Heteroz	0.44	G=56.0,C=44.0	G=64,C=50		0	0	0
CACNA1S	chr1_201030460_C_T	rs138837077	Previously described	1	Spain	NM_000069.2:c.3190G>A	missense	p.Val1064Ile	Heteroz	0.46	C=54.0,T=46.0	C=53,T=46		0.00011313	0.000178052	8.47e-05
CACNA1S	chr1_201030487_A_G	None	Novel	1	Spain	NM_000069.2:c.3163T>C	missense	p.Phe1055Leu	Heteroz	0.52	A=48.0,G=52.0	A=64,G=69		0	0	0
CACNA1S	chr1_201030528_A_G	None	Novel	1	Spain	NM_000069.2:c.3122T>C	missense	p.Met1041Thr	Heteroz	0.5	A=50.0,G=50.0	A=94,G=95		0	0	0
CACNA1S	chr1_201030550_T_C	None	Novel	1	Portugal	NM_000069.2:c.3100A>G	missense	p.Ile1034Val	Heteroz	0.55	T=45.0,C=55.0	T=74,C=89		0	0	0
CACNA1S	chr1_201030559_C_T	rs777328046	Previously described	1	Spain	NM_000069.2:c.3091G>A	missense	p.Val1031Met	Heteroz	0.46	C=54.0,T=46.0	C=97,T=82		6.37e-05	0.000105578	5.78e-05
CACNA1S	chr1_201030582_G_A	rs531749368	Previously described	1	Spain	NM_000069.2:c.3068C>T	missense	p.Ala1023Val	Heteroz	0.57	G=43.0,A=57.0	G=33,A=44		3.98e-06	8.82e-06	0
CACNA1S	chr1_201031099_G_A	rs200224590	Previously described	1	Spain	NM_000069.2:c.3026C>T	missense	p.Thr1009Met	Heteroz	0.48	G=52.0,A=48.0	G=53,A=48		8.13e-05	0.000139416	5.65e-05
CACNA1S	chr1_201031133_C_T	rs116347156	Previously described	4	Brazil,Colombia,Spain,Colombia	NM_000069.2:c.2992G>A	missense	p.Asp998Asn	Heteroz;Heteroz;Heteroz;Heteroz	0.55;0.48;0.46;0.54	C=45.0,T=55.0;C=52.0,T=48.0;C=54.0,T=46.0;C=46.0,T=54.0	C=44,T=53;C=219,T=203;C=84,T=71;C=120,T=141		0.000583612	4.65e-05	5.65e-05
CACNA1S	chr1_201031145_C_T	rs369941827	Previously described	1	Colombia	NM_000069.2:c.2980G>A	missense	p.Asp994Asn	Heteroz	0.47	C=53.0,T=47.0	C=94,T=82		2.39e-05	8.8e-06	2.89e-05
CACNA1S	chr1_201031160_C_T	rs922494615	Previously described	1	Spain	NM_000069.2:c.2965G>A	missense	p.Glu989Lys	Heteroz	0.48	C=52.0,T=48.0	C=67,T=62		7.96e-06	0	0
CACNA1S	chr1_201031165_T_C	rs201174511	Previously described	1	Spain	NM_000069.2:c.2960A>G	missense	p.His987Arg	Heteroz	0.57	T=43.0,C=57.0	T=100,C=131		0.000357535	0	0
CACNA1S	chr1_201031168_C_T	rs140453525	Previously described	3	Spain,Colombia,Spain	NM_000069.2:c.2957G>A	missense	p.Arg986His	Heteroz;Heteroz;Heteroz	0.43;0.38;0.54	C=57.0,T=43.0;C=62.0,T=38.0;C=46.0,T=54.0	C=85,T=65;C=109,T=66;C=148,T=171		0.000120374	4.65e-05	8.47e-05
CACNA1S	chr1_201031177_A_T	None	Novel	1	Spain	NM_000069.2:c.2948T>A	missense	p.Ile983Lys	Heteroz	0.49	A=51.0,T=49.0	A=103,T=99		0	0	0
CACNA1S	chr1_201034980_C_T	rs76460090	Previously described	1	Brazil	NM_000069.2:c.2839G>A	missense	p.Val947Ile	Heteroz	0.48	C=52.0,T=48.0	C=23,T=21		2.83e-05	2.33e-05	0
CACNA1S	chr1_201035052_C_G	rs571902899	Previously described	1	Spain	NM_000069.2:c.2767G>C	missense	p.Val923Leu	Heteroz	0.41	C=59.0,G=41.0	C=107,G=75		1.2e-05	0	8.7e-05
CACNA1S	chr1_201036079_G_A	rs201205904	Previously described	1	Colombia	NM_000069.2:c.2593C>T	missense	p.Arg865Cys	Heteroz	0.46	G=54.0,A=46.0	G=90,A=78		9.55e-05	3.87e-05	0.000254022
CACNA1S	chr1_201036112_A_T	None	Novel	1	Spain	NM_000069.2:c.2560T>A	missense	p.Tyr854Asn	Heteroz	0.49	A=51.0,T=49.0	A=84,T=80		0	0	0
CACNA1S	chr1_201038610_A_G	rs61238538	Previously described	28	Brazil,Brazil,Brazil,Spain,Colombia,Brazil,Colombia,Colombia,Spain,Spain,Colombia,Brazil,Spain,Colombia,Spain,Colombia,Colombia,Colombia,Colombia,Brazil,Colombia,Spain,Spain,Colombia,Spain,Colombia,-,Spain	NM_000069.2:c.2480T>C	missense	p.Met827Thr	Heteroz;Heteroz;Heteroz;Heteroz;Heteroz;Heteroz;Heteroz;Heteroz;Heteroz;Heteroz;Heteroz;Heteroz;Heteroz;Heteroz;Heteroz;Heteroz;Heteroz;Heteroz;Heteroz;Heteroz;Heteroz;Heteroz;Heteroz;Heteroz;Heteroz;Heteroz;Heteroz;Heteroz	0.57;0.41;0.4;0.49;0.46;0.48;0.43;0.52;0.52;0.38;0.48;0.55;0.53;0.48;0.51;0.47;0.4;0.43;0.52;0.58;0.41;0.46;0.52;0.44;0.46;0.46;0.44;0.51	A=43.0,G=57.0;A=59.0,G=41.0;A=60.0,G=40.0;A=51.0,G=49.0;A=54.0,G=46.0;A=52.0,G=48.0;A=57.0,G=43.0;A=48.0,G=52.0;A=48.0,G=52.0;A=62.0,G=38.0;A=52.0,G=48.0;A=45.0,G=55.0;A=47.0,G=53.0;A=52.0,G=48.0;A=49.0,G=51.0;A=53.0,G=47.0;A=60.0,G=40.0;A=57.0,G=43.0;A=48.0,G=52.0;A=42.0,G=58.0;A=59.0,G=41.0;A=54.0,G=46.0;A=48.0,G=52.0;A=56.0,G=44.0;A=54.0,G=46.0;A=54.0,G=46.0;A=56.0,G=44.0;A=49.0,G=51.0	A=12,G=16;A=34,G=24;A=26,G=17;A=73,G=71;A=79,G=67;A=24,G=22;A=100,G=76;A=56,G=61;A=53,G=58;A=76,G=46;A=84,G=76;A=17,G=21;A=78,G=89;A=87,G=80;A=57,G=60;A=63,G=55;A=93,G=62;A=128,G=98;A=73,G=78;A=64,G=88;A=82,G=57;A=133,G=113;A=51,G=56;A=60,G=47;A=98,G=85;A=92,G=78;A=101,G=79;A=59,G=61		0.00340084	0.000117284	0.00177497
CACNA1S	chr1_201038622_C_T	rs553619980	Previously described	2	Brazil,Brazil	NM_000069.2:c.2468G>A	missense	p.Arg823Gln	Heteroz;Heteroz	0.44;0.52	C=56.0,T=44.0;C=48.0,T=52.0	C=28,T=22;C=11,T=12		3.51e-05	2.57e-05	0
CACNA1S	chr1_201038629_G_T	None	Novel	1	Spain	NM_000069.2:c.2461C>A	missense	p.Pro821Thr	Heteroz	0.41	G=59.0,T=41.0	G=86,T=61		0	0	0
CACNA1S	chr1_201038637_G_A	rs372668776	Previously described	3	Spain,Colombia,Spain	NM_000069.2:c.2453C>T	missense	p.Ala818Val	Heteroz;Heteroz;Heteroz	0.46;0.54;0.41	G=54.0,A=46.0;G=46.0,A=54.0;G=59.0,A=41.0	G=60,A=52;G=44,A=52;G=64,A=45		3.23e-05	3.08e-05	0.000101495
CACNA1S	chr1_201038650_C_T	rs139956524	Previously described	16	Spain,Spain,Spain,Colombia,Spain,Spain,Colombia,Spain,Spain,Brazil,-,Spain,Spain,Colombia,Colombia,Colombia	NM_000069.2:c.2440G>A	missense	p.Ala814Thr	Heteroz;Heteroz;Heteroz;Heteroz;Heteroz;Heteroz;Heteroz;Heteroz;Heteroz;Heteroz;Heteroz;Heteroz;Heteroz;Heteroz;Heteroz;Heteroz	0.54;0.53;0.47;0.53;0.51;0.38;0.44;0.5;0.48;0.43;0.42;0.5;0.43;0.56;0.45;0.35	C=46.0,T=54.0;C=47.0,T=53.0;C=53.0,T=47.0;C=47.0,T=53.0;C=49.0,T=51.0;C=62.0,T=38.0;C=56.0,T=44.0;C=50.0,T=50.0;C=52.0,T=48.0;C=57.0,T=43.0;C=58.0,T=42.0;C=50.0,T=50.0;C=57.0,T=43.0;C=44.0,T=56.0;C=55.0,T=45.0;C=65.0,T=35.0	C=88,T=102;C=78,T=88;C=66,T=58;C=54,T=62;C=77,T=80;C=46,T=28;C=75,T=59;C=58,T=57;C=86,T=80;C=40,T=30;C=70,T=51;C=108,T=108;C=105,T=79;C=63,T=81;C=75,T=62;C=74,T=39		0.00123178	0.00207919	0.000444931
CACNA1S	chr1_201038709_C_T	rs760674518	Previously described	1	Spain	NM_000069.2:c.2381G>A	missense	p.Arg794His	Heteroz	0.34	C=66.0,T=34.0	C=27,T=14		0.000149294	1.27e-05	0.000933562
CACNA1S	chr1_201038725_G_A	rs148895719	Previously described	1	Spain	NM_000069.2:c.2365C>T	missense	p.Arg789Cys	Heteroz	0.48	G=52.0,A=48.0	G=75,A=68		1.27e-05	3.33e-05	0
CACNA1S	chr1_201039416_A_C	rs1312121593	Previously described	1	Colombia	NM_000069.2:c.2344T>G	missense	p.Phe782Val	Heteroz	0.47	A=53.0,C=47.0	A=40,C=35		3.98e-06	0	2.89e-05
CACNA1S	chr1_201039464_G_T	rs771865391	Previously described	14	Spain,Spain,Spain,Spain,Spain,Spain,Spain,Spain,Spain,Spain,Spain,Spain,Spain,Spain	NM_000069.2:c.2296C>A	missense	p.Leu766Met	Heteroz;Heteroz;Heteroz;Heteroz;Heteroz;Heteroz;Heteroz;Heteroz;Heteroz;Heteroz;Heteroz;Heteroz;Heteroz;Heteroz	0.46;0.49;0.49;0.57;0.61;0.58;0.47;0.44;0.44;0.64;0.57;0.49;0.46;0.5	G=54.0,T=46.0;G=51.0,T=49.0;G=51.0,T=49.0;G=43.0,T=57.0;G=39.0,T=61.0;G=42.0,T=58.0;G=53.0,T=47.0;G=56.0,T=44.0;G=56.0,T=44.0;G=36.0,T=64.0;G=43.0,T=57.0;G=51.0,T=49.0;G=54.0,T=46.0;G=50.0,T=50.0	G=64,T=54;G=34,T=33;G=56,T=54;G=43,T=56;G=30,T=47;G=28,T=39;G=46,T=40;G=45,T=36;G=39,T=31;G=15,T=27;G=42,T=56;G=47,T=45;G=50,T=43;G=44,T=44		0.000254613	9.29e-05	5.64e-05
CACNA1S	chr1_201039481_G_C	None	Novel	2	Brazil,Brazil	NM_000069.2:c.2279C>G	missense	p.Pro760Arg	Heteroz;Heteroz	0.33;0.53	G=67.0,C=33.0;G=47.0,C=53.0	G=39,C=19;G=7,C=8		0	0	0
CACNA1S	chr1_201039502_G_A	rs190705834	Previously described	1	Spain	NM_000069.2:c.2258C>T	missense	p.Pro753Leu	Heteroz	0.46	G=54.0,A=46.0	G=20,A=17		2.79e-05	1.76e-05	2.89e-05
CACNA1S	chr1_201039515_C_T	rs1313818230	Previously described	2	Spain,Brazil	NM_000069.2:c.2245G>A	missense	p.Glu749Lys	Heteroz;Heteroz	0.42;0.57	C=58.0,T=42.0;C=42.0,T=57.0	C=47,T=34;C=17,T=23		7.96e-06	8.79e-06	2.89e-05
CACNA1S	chr1_201042735_G_A	rs147112322	Previously described	19	Colombia,-,Spain,Colombia,Spain,Colombia,Colombia,Colombia,Spain,Spain,Spain,Colombia,Spain,Spain,Colombia,Spain,Spain,Colombia,Spain	NM_000069.2:c.2099C>T	missense	p.Thr700Met	Heteroz;Heteroz;Heteroz;Heteroz;Heteroz;Heteroz;Heteroz;Heteroz;Heteroz;Heteroz;Heteroz;Heteroz;Heteroz;Heteroz;Heteroz;Heteroz;Heteroz;Heteroz;Heteroz	0.49;0.5;0.38;0.47;0.53;0.5;0.47;0.55;0.53;0.52;0.46;0.5;0.43;0.39;0.47;0.46;0.51;0.44;0.57	G=51.0,A=49.0;G=50.0,A=50.0;G=62.0,A=38.0;G=53.0,A=47.0;G=47.0,A=53.0;G=50.0,A=50.0;G=53.0,A=47.0;G=45.0,A=55.0;G=47.0,A=53.0;G=48.0,A=52.0;G=54.0,A=46.0;G=50.0,A=50.0;G=57.0,A=43.0;G=61.0,A=39.0;G=53.0,A=47.0;G=54.0,A=46.0;G=49.0,A=51.0;G=56.0,A=44.0;G=43.0,A=57.0	G=75,A=72;G=67,A=66;G=52,A=32;G=70,A=61;G=100,A=113;G=79,A=79;G=69,A=61;G=58,A=71;G=45,A=50;G=51,A=56;G=83,A=71;G=44,A=44;G=78,A=59;G=51,A=32;G=94,A=83;G=81,A=68;G=70,A=74;G=75,A=60;G=56,A=73		0.000187359	0.000239953	0.000366879
CACNA1S	chr1_201043649_C_T	rs141031133	Previously described	1	Colombia	NM_000069.2:c.2048G>A	missense	p.Arg683His	Heteroz	0.53	C=47.0,T=53.0	C=95,T=106		3.9e-05	6.98e-05	0
CACNA1S	chr1_201043650_G_A	rs35708442	Previously described	28	Spain,Spain,Spain,Spain,Brazil,Spain,Colombia,Spain,Colombia,Brazil,Colombia,Colombia,Spain,Colombia,Colombia,Colombia,Colombia,Brazil,Brazil,Spain,Spain,Spain,Spain,Colombia,Portugal,Colombia,Spain,Colombia	NM_000069.2:c.2047C>T	missense	p.Arg683Cys	Heteroz;Heteroz;Heteroz;Heteroz;Heteroz;Heteroz;Heteroz;Heteroz;Heteroz;Heteroz;Heteroz;Heteroz;Heteroz;Heteroz;Heteroz;Heteroz;Heteroz;Heteroz;Heteroz;Heteroz;Heteroz;Heteroz;Heteroz;Heteroz;Heteroz;Heteroz;Heteroz;Heteroz	0.59;0.53;0.57;0.47;0.45;0.42;0.38;0.4;0.48;0.52;0.49;0.49;0.54;0.46;0.43;0.47;0.54;0.56;0.51;0.5;0.49;0.54;0.48;0.48;0.46;0.5;0.43;0.48	G=41.0,A=59.0;G=47.0,A=53.0;G=43.0,A=57.0;G=53.0,A=47.0;G=55.0,A=45.0;G=58.0,A=42.0;G=62.0,A=38.0;G=60.0,A=40.0;G=52.0,A=48.0;G=48.0,A=52.0;G=51.0,A=49.0;G=51.0,A=49.0;G=46.0,A=54.0;G=54.0,A=46.0;G=57.0,A=43.0;G=53.0,A=47.0;G=46.0,A=54.0;G=44.0,A=56.0;G=49.0,A=51.0;G=50.0,A=50.0;G=51.0,A=49.0;G=46.0,A=54.0;G=52.0,A=48.0;G=52.0,A=48.0;G=54.0,A=46.0;G=50.0,A=50.0;G=57.0,A=43.0;G=52.0,A=48.0	G=63,A=91;G=83,A=93;G=55,A=74;G=47,A=42;G=50,A=41;G=109,A=78;G=115,A=70;G=50,A=33;G=72,A=67;G=32,A=35;G=121,A=118;G=57,A=54;G=53,A=62;G=64,A=55;G=113,A=86;G=109,A=95;G=99,A=114;G=44,A=57;G=37,A=38;G=105,A=106;G=40,A=38;G=120,A=142;G=32,A=30;G=86,A=80;G=120,A=101;G=83,A=82;G=150,A=112;G=85,A=78		0.00322327	0.000116321	0.00175171
CACNA1S	chr1_201044626_T_G	rs760246258	Previously described	3	Colombia,Spain,Brazil	NM_000069.2:c.1945A>C	missense	p.Asn649His	Heteroz;Heteroz;Heteroz	0.4;0.43;0.55	T=60.0,G=40.0;T=57.0,G=43.0;T=45.0,G=55.0	T=60,G=40;T=39,G=29;T=39,G=47		0.000113162	0.000193573	0.000169338
CACNA1S	chr1_201044709_T_C	rs771222143	Previously described	1	Spain	NM_000069.2:c.1862A>G	missense	p.Tyr621Cys	Heteroz	0.47	T=53.0,C=47.0	T=49,C=43		1.59e-05	2.64e-05	2.89e-05
CACNA1S	chr1_201046058_C_T	rs142356235	Previously described	57	Colombia,Spain,Spain,Spain,Spain,Colombia,Spain,-,Spain,Spain,Spain,Spain,Spain,Spain,Spain,Spain,Colombia,Spain,Colombia,Brazil,Spain,Spain,Brazil,Spain,Colombia,Spain,Spain,Colombia,Spain,Spain,Spain,Spain,Colombia,Colombia,Brazil,Brazil,Spain,Spain,Colombia,Spain,Spain,Spain,Brazil,Spain,Spain,Spain,Spain,Spain,Spain,Colombia,Spain,Mexico,Spain,Spain,Spain,Portugal,Spain	NM_000069.2:c.1817G>A	missense	p.Ser606Asn	Heteroz;Heteroz;Heteroz;Heteroz;Heteroz;Heteroz;Heteroz;Heteroz;Heteroz;Heteroz;Heteroz;Heteroz;Heteroz;Heteroz;Heteroz;Heteroz;Heteroz;Heteroz;Heteroz;Heteroz;Heteroz;Heteroz;Heteroz;Heteroz;Heteroz;Heteroz;Heteroz;Heteroz;Heteroz;Heteroz;Heteroz;Heteroz;Heteroz;Heteroz;Heteroz;Heteroz;Heteroz;Heteroz;Heteroz;Heteroz;Heteroz;Heteroz;Heteroz;Heteroz;Heteroz;Heteroz;Heteroz;Heteroz;Heteroz;Heteroz…	0.51;0.44;0.5;0.48;0.52;0.52;0.53;0.6;0.54;0.5;0.5;0.57;0.49;0.5;0.57;0.5;0.47;0.44;0.54;0.44;0.36;0.49;0.43;0.45;0.46;0.43;0.42;0.56;0.54;0.44;0.39;0.55;0.51;0.52;0.54;0.55;0.49;0.49;0.42;0.44;0.49;0.48;0.5;0.36;0.43;0.52;0.44;0.35;0.49;0.49;0.54;0.56;0.48;0.47;0.47;0.48;0.5	C=49.0,T=51.0;C=56.0,T=44.0;C=50.0,T=50.0;C=52.0,T=48.0;C=48.0,T=52.0;C=48.0,T=52.0;C=47.0,T=53.0;C=40.0,T=60.0;C=46.0,T=54.0;C=50.0,T=50.0;C=50.0,T=50.0;C=42.0,T=57.0;C=51.0,T=49.0;C=50.0,T=50.0;C=43.0,T=57.0;C=50.0,T=50.0;C=53.0,T=47.0;C=56.0,T=44.0;C=46.0,T=54.0;C=56.0,T=44.0;C=64.0,T=36.0;C=51.0,T=49.0;C=57.0,T=43.0;C=55.0,T=45.0;C=54.0,T=46.0;C=57.0,T=43.0;C=58.0,T=42.0;C=44.0,T=56.0;C=46.0,…	C=67,T=71;C=100,T=78;C=74,T=74;C=45,T=41;C=42,T=45;C=76,T=82;C=104,T=115;C=21,T=32;C=76,T=91;C=73,T=73;C=76,T=75;C=34,T=46;C=74,T=70;C=81,T=80;C=43,T=58;C=73,T=72;C=74,T=65;C=136,T=108;C=49,T=58;C=33,T=26;C=58,T=33;C=49,T=48;C=40,T=30;C=83,T=69;C=88,T=76;C=88,T=67;C=89,T=65;C=80,T=103;C=89,T=103;C=87,T=67;C=139,T=90;C=71,T=87;C=82,T=87;C=82,T=88;C=33,T=39;C=18,T=22;C=92,T=90;C=86,T=84;C=85,T=62;C…		0.00863562	0.0130029	0.00366817
CACNA1S	chr1_201046094_C_T	rs762032797	Previously described	1	Spain	NM_000069.2:c.1781G>A	missense	p.Arg594His	Heteroz	0.58	C=42.0,T=58.0	C=96,T=132		1.77e-05	2.32e-05	0
CACNA1S	chr1_201046097_C_T	rs113812219	Previously described	2	Mexico,Spain	NM_000069.2:c.1778G>A	missense	p.Arg593Gln	Heteroz;Heteroz	0.48;0.45	C=52.0,T=48.0;C=55.0,T=45.0	C=193,T=179;C=77,T=63		1.77e-05	2.32e-05	0
CACNA1S	chr1_201046098_G_A	rs138541733	Previously described	2	Spain,Colombia	NM_000069.2:c.1777C>T	missense	p.Arg593Trp	Heteroz;Heteroz	0.45;0.47	G=55.0,A=45.0;G=53.0,A=47.0	G=91,A=75;G=121,A=108		5.66e-05	9.29e-05	2.82e-05
CACNA1S	chr1_201046130_C_G	rs377459546	Previously described	1	Spain	NM_000069.2:c.1745G>C	missense	p.Gly582Ala	Heteroz	0.51	C=49.0,G=51.0	C=33,G=35		8.48e-05	3.1e-05	0.000141084
CACNA1S	chr1_201046145_C_T	None	Novel	1	Spain	NM_000069.2:c.1730G>A	missense	p.Gly577Asp	Heteroz	0.46	C=54.0,T=46.0	C=99,T=84		0	0	0
CACNA1S	chr1_201046164_C_T	rs114191482	Previously described	5	Brazil,Colombia,Brazil,Spain,Colombia	NM_000069.2:c.1711G>A	missense	p.Val571Ile	Heteroz;Heteroz;Heteroz;Heteroz;Heteroz	0.56;0.47;0.52;0.45;0.48	C=44.0,T=56.0;C=53.0,T=47.0;C=48.0,T=52.0;C=55.0,T=45.0;C=52.0,T=48.0	C=33,T=42;C=100,T=88;C=35,T=38;C=107,T=89;C=80,T=74		0.000717649	3.87e-05	0.000282167
CACNA1S	chr1_201046205_C_T	rs4915212	Previously described	4	Spain,Mexico,-,Mexico	NM_000069.2:c.1670G>A	missense	p.Arg557His	Heteroz;Heteroz;Heteroz;Homoz	0.47;0.51;0.52;0.99	C=53.0,T=47.0;C=49.0,T=51.0;C=48.0,T=52.0;C=1.0,T=99.0	C=57,T=50;C=64,T=66;C=61,T=66;C=1,T=86		0.00140718	6.97e-05	0.0107788
CACNA1S	chr1_201046206_G_A	rs756612471	Previously described	3	Spain,Spain,Spain	NM_000069.2:c.1669C>T	missense	p.Arg557Cys	Heteroz;Heteroz;Heteroz	0.46;0.41;0.46	G=54.0,A=46.0;G=59.0,A=41.0;G=54.0,A=46.0	G=67,A=58;G=51,A=35;G=75,A=64		5.66e-05	6.19e-05	8.47e-05
CACNA1S	chr1_201046238_C_T	rs373525085	Previously described	1	Spain	NM_000069.2:c.1637G>A	missense	p.Ser546Asn	Heteroz	0.46	C=54.0,T=46.0	C=61,T=51		3.54e-05	3.1e-05	2.82e-05
CACNA1S	chr1_201047034_C_T	rs748711395	Previously described	2	Colombia,Colombia	NM_000069.2:c.1592G>A	missense	p.Arg531His	Heteroz;Heteroz	0.43;0.44	C=57.0,T=43.0;C=56.0,T=44.0	C=40,T=30;C=60,T=48		8.5e-05	0.000186495	0
CACNA1S	chr1_201047040_C_A	rs745998610	Previously described	1	Colombia	NM_000069.2:c.1586G>T	missense	p.Cys529Phe	Heteroz	0.49	C=51.0,A=49.0	C=60,A=58		1.99e-05	8.82e-06	5.78e-05
CACNA1S	chr1_201047065_G_C	rs759169193	Previously described	1	-	NM_000069.2:c.1561C>G	missense	p.Pro521Ala	Heteroz	0.43	G=57.0,C=43.0	G=55,C=41		3.98e-06	0	0
CACNA1S	chr1_201047079_G_A	rs140662085	Previously described	10	Colombia,Colombia,Colombia,Colombia,Spain,Colombia,Spain,Colombia,Spain,Colombia	NM_000069.2:c.1547C>T	missense	p.Ser516Leu	Heteroz;Heteroz;Heteroz;Heteroz;Heteroz;Heteroz;Heteroz;Heteroz;Heteroz;Heteroz	0.48;0.51;0.41;0.44;0.38;0.43;0.29;0.47;0.5;0.45	G=52.0,A=48.0;G=49.0,A=51.0;G=59.0,A=41.0;G=56.0,A=44.0;G=62.0,A=38.0;G=57.0,A=43.0;G=71.0,A=29.0;G=53.0,A=47.0;G=50.0,A=50.0;G=55.0,A=45.0	G=87,A=80;G=64,A=67;G=105,A=74;G=69,A=54;G=76,A=47;G=81,A=62;G=55,A=22;G=68,A=61;G=67,A=66;G=66,A=54		0.00193752	0.00154856	0.00110051
CACNA1S	chr1_201047124_C_A	rs767628675	Previously described	2	Brazil,Brazil	NM_000069.2:c.1502G>T	missense	p.Cys501Phe	Heteroz;Heteroz	0.43;0.38	C=57.0,A=43.0;C=62.0,A=38.0	C=58,A=43;C=79,A=48		1.19e-05	8.79e-06	5.78e-05
CACNA1S	chr1_201047133_C_A	rs150590855	Previously described	3	Spain,Mexico,Spain	NM_000069.2:c.1493G>T	missense	p.Arg498Leu	Heteroz;Heteroz;Heteroz	0.42;0.44;0.45	C=58.0,A=42.0;C=56.0,A=44.0;C=55.0,A=45.0	C=101,A=74;C=96,A=76;C=123,A=100		0.000593854	0.000982987	0.000733634
CACNA1S	chr1_201047133_C_T	rs150590855	Previously described	2	Spain,Spain	NM_000069.2:c.1493G>A	missense	p.Arg498His	Heteroz;Heteroz	0.5;0.46	C=50.0,T=50.0;C=54.0,T=46.0	C=90,T=89;C=163,T=138		0.000180277	0.000278642	0.000112867
CACNA1S	chr1_201047134_G_A	rs532351874	Previously described	2	Brazil,Brazil	NM_000069.2:c.1492C>T	missense	p.Arg498Cys	Heteroz;Heteroz	0.43;0.36	G=57.0,A=43.0;G=64.0,A=36.0	G=58,A=44;G=83,A=46		3.89e-05	3.87e-05	5.64e-05
CACNA1S	chr1_201047161_G_A	rs138364213	Previously described	1	Spain	NM_000069.2:c.1465C>T	missense	p.Arg489Cys	Heteroz	0.47	G=53.0,A=47.0	G=123,A=107		6.72e-05	7.74e-05	0
CACNA1S	chr1_201052310_A_T	rs12742169	Previously described	2365	Spain,Spain,Colombia,Colombia,Colombia,Spain,Colombia,Spain,Spain,Spain,Spain,Portugal,Spain,Spain,Spain,Spain,Brazil,Spain,Colombia,Colombia,Spain,Brazil,Spain,Spain,Spain,Colombia,Spain,Colombia,Colombia,Spain,Colombia,Colombia,Spain,Spain,Brazil,Spain,Spain,Spain,Colombia,Spain,Spain,Spain,Spain,Spain,Spain,Spain,Spain,Colombia,Spain,Spain,Colombia,Brazil,Spain,Spain,Spain,Spain,Spain,Brazil,S…	NM_000069.2:c.1373T>A	missense	p.Leu458His	Heteroz;Heteroz;Heteroz;Heteroz;Homoz;Heteroz;Heteroz;Heteroz;Homoz;Heteroz;Homoz;Heteroz;Homoz;Heteroz;Heteroz;Homoz;Heteroz;Homoz;Heteroz;Heteroz;Homoz;Heteroz;Homoz;Heteroz;Heteroz;Heteroz;Heteroz;Heteroz;Heteroz;Heteroz;Heteroz;Heteroz;Heteroz;Heteroz;Heteroz;Heteroz;Heteroz;Heteroz;Heteroz;Heteroz;Heteroz;Heteroz;Heteroz;Homoz;Heteroz;Heteroz;Heteroz;Heteroz;Heteroz;Heteroz;Heteroz;Heteroz;H…	0.5;0.36;0.46;0.53;0.99;0.49;0.46;0.45;1.0;0.51;1.0;0.54;1.0;0.48;0.49;1.0;0.46;1.0;0.53;0.45;1.0;0.42;1.0;0.48;0.49;0.36;0.43;0.51;0.53;0.49;0.52;0.46;0.54;0.43;0.48;0.51;0.51;0.46;0.45;0.51;0.49;0.48;0.47;1.0;0.49;0.51;0.52;0.43;0.5;0.49;0.54;0.44;0.52;1.0;0.52;0.47;0.99;0.47;0.45;0.52;0.51;0.48;0.47;0.57;1.0;0.41;0.49;0.43;0.45;0.48;0.42;0.5;0.49;0.53;0.99;0.47;0.52;1.0;0.98;1.0;0.53;0.49;0.47…	A=50.0,T=50.0;A=64.0,T=36.0;A=54.0,T=46.0;A=47.0,T=53.0;A=1.0,T=99.0;A=51.0,T=49.0;A=54.0,T=46.0;A=55.0,T=45.0;A=0.0,T=100.0;A=49.0,T=51.0;A=0.0,T=100.0;A=46.0,T=54.0;A=0.0,T=100.0;A=52.0,T=48.0;A=51.0,T=49.0;A=0.0,T=100.0;A=54.0,T=46.0;A=0.0,T=100.0;A=47.0,T=53.0;A=55.0,T=45.0;A=0.0,T=100.0;A=58.0,T=42.0;A=0.0,T=100.0;A=52.0,T=48.0;A=51.0,T=49.0;A=64.0,T=36.0;A=57.0,T=43.0;A=49.0,T=51.0;A=47.0,T…	A=76,T=77;A=117,T=67;A=99,T=86;A=106,T=121;A=2,T=178;A=74,T=72;A=124,T=105;A=81,T=66;A=0,T=121;A=76,T=78;A=0,T=132;A=69,T=80;A=0,T=105;A=80,T=75;A=81,T=78;A=0,T=152;A=31,T=26;A=0,T=158;A=87,T=97;A=113,T=91;A=0,T=223;A=61,T=45;A=0,T=191;A=57,T=53;A=41,T=39;A=98,T=55;A=71,T=53;A=84,T=88;A=102,T=113;A=126,T=120;A=91,T=98;A=96,T=83;A=90,T=105;A=89,T=67;A=44,T=40;A=69,T=71;A=68,T=72;A=75,T=64;A=107,T=…		0.238168	0.357381	0.139093
CACNA1S	chr1_201054119_GCT_G	rs1322458975	Previously described	1	Spain	NM_000069.2:c.1189_1190delAG	frameshift	p.Ser397fs	Heteroz	0.4	GCT=60.0,G=40.0	GCT=25,G=17		3.99e-06	0	2.89e-05
CACNA1S	chr1_201054144_T_A	rs148770452	Previously described	2	-,-	NM_000069.2:c.1166A>T	missense	p.Asp389Val	Heteroz;Heteroz	0.12;0.51	T=88.0,A=12.0;T=49.0,A=51.0	T=90,A=12;T=68,A=72		0.000149467	0.000309813	0
CACNA1S	chr1_201054602_G_A	rs150954040	Previously described	2	Spain,Spain	NM_000069.2:c.1112C>T	missense	p.Thr371Met	Heteroz;Heteroz	0.54;0.49	G=46.0,A=54.0;G=51.0,A=49.0	G=84,A=100;G=81,A=78		0.000452601	0.000131614	0
CACNA1S	chr1_201054623_C_T	rs763360081	Previously described	4	Spain,Spain,Spain,Colombia	NM_000069.2:c.1091G>A	missense	p.Arg364Gln	Heteroz;Heteroz;Heteroz;Heteroz	0.44;0.47;0.46;0.53	C=56.0,T=44.0;C=53.0,T=47.0;C=54.0,T=46.0;C=47.0,T=53.0	C=115,T=92;C=89,T=78;C=79,T=66;C=75,T=83		4.24e-05	2.32e-05	0.000112873
CACNA1S	chr1_201054624_G_A	rs529038948	Previously described	2	Colombia,Colombia	NM_000069.2:c.1090C>T	missense	p.Arg364Trp	Heteroz;Heteroz	0.45;0.46	G=55.0,A=45.0;G=54.0,A=46.0	G=61,A=50;G=79,A=66		2.78e-05	0	5.78e-05
CACNA1S	chr1_201054627_G_T	rs774552212	Previously described	1	Brazil	NM_000069.2:c.1087C>A	missense	p.Leu363Ile	Heteroz	0.55	G=45.0,T=55.0	G=51,T=62		7.95e-06	8.79e-06	0
CACNA1S	chr1_201054634_A_C	None	Novel	1	Spain	NM_000069.2:c.1080T>G	missense	p.Asp360Glu	Heteroz	0.51	A=49.0,C=51.0	A=127,C=133		0	0	0
CACNA1S	chr1_201054659_T_C	None	Novel	1	Spain	NM_000069.2:c.1055A>G	missense	p.Lys352Arg	Heteroz	0.51	T=49.0,C=51.0	T=75,C=79		0	0	0
CACNA1S	chr1_201056997_C_T	None	Novel	1	Spain	NM_000069.2:c.961G>A	missense	p.Gly321Arg	Heteroz	0.46	C=54.0,T=46.0	C=79,T=67		0	0	0
CACNA1S	chr1_201058388_A_G	rs370325121	Previously described	2	Spain,Spain	NM_000069.2:c.898T>C	missense	p.Trp300Arg	Heteroz;Heteroz	0.47;0.49	A=53.0,G=47.0;A=51.0,G=49.0	A=60,G=53;A=81,G=77		4.95e-05	0.000100838	2.82e-05
CACNA1S	chr1_201058391_A_G	rs35856559	Previously described	19	Spain,Spain,Colombia,Colombia,Spain,Colombia,Brazil,Spain,Brazil,Brazil,Brazil,Spain,Colombia,Brazil,Brazil,Spain,Spain,Brazil,Colombia	NM_000069.2:c.895T>C	missense	p.Tyr299His	Heteroz;Heteroz;Heteroz;Heteroz;Heteroz;Heteroz;Heteroz;Heteroz;Heteroz;Heteroz;Heteroz;Heteroz;Heteroz;Heteroz;Heteroz;Heteroz;Heteroz;Heteroz;Heteroz	0.5;0.51;0.41;0.5;0.48;0.55;0.47;0.56;0.47;0.45;0.51;0.52;0.51;0.59;0.58;0.57;0.51;0.47;0.46	A=50.0,G=50.0;A=49.0,G=51.0;A=59.0,G=41.0;A=50.0,G=50.0;A=52.0,G=48.0;A=45.0,G=55.0;A=53.0,G=47.0;A=44.0,G=56.0;A=53.0,G=47.0;A=55.0,G=45.0;A=49.0,G=51.0;A=48.0,G=52.0;A=49.0,G=51.0;A=41.0,G=59.0;A=42.0,G=58.0;A=43.0,G=57.0;A=49.0,G=51.0;A=53.0,G=47.0;A=54.0,G=46.0	A=143,G=144;A=86,G=90;A=99,G=69;A=167,G=169;A=84,G=79;A=95,G=114;A=56,G=50;A=67,G=85;A=52,G=46;A=37,G=30;A=36,G=38;A=78,G=85;A=88,G=90;A=24,G=35;A=41,G=56;A=71,G=96;A=77,G=81;A=31,G=28;A=104,G=89		0.00237388	4.65e-05	0.000874767
CACNA1S	chr1_201058394_G_T	rs1456956004	Previously described	1	Brazil	NM_000069.2:c.892C>A	missense	p.Leu298Ile	Heteroz	0.55	G=45.0,T=55.0	G=33,T=40		0	0	0
CACNA1S	chr1_201058433_C_T	rs770679071	Previously described	1	Colombia	NM_000069.2:c.853G>A	missense	p.Val285Met	Heteroz	0.44	C=56.0,T=44.0	C=161,T=129		1.06e-05	2.32e-05	0
CACNA1S	chr1_201058460_C_T	rs757755172	Previously described	2	Colombia,Colombia	NM_000069.2:c.826G>A	missense	p.Asp276Asn	Heteroz;Heteroz	0.45;0.51	C=55.0,T=45.0;C=49.0,T=51.0	C=142,T=118;C=96,T=101		1.41e-05	1.55e-05	0
CACNA1S	chr1_201058480_T_C	rs1028599438	Previously described	1	Spain	NM_000069.2:c.806A>G	missense	p.Asn269Ser	Heteroz	0.5	T=50.0,C=50.0	T=153,C=150		7.96e-06	1.76e-05	0
CACNA1S	chr1_201058496_C_T	rs779029870	Previously described	1	Spain	NM_000069.2:c.790G>A	missense	p.Gly264Ser	Heteroz	0.48	C=52.0,T=48.0	C=99,T=93		5.31e-05	6.98e-05	0.000112924
CACNA1S	chr1_201058513_C_T	rs35534614	Previously described	137	Brazil,Spain,Spain,Brazil,Brazil,Spain,Spain,Colombia,Spain,Spain,Spain,Colombia,Mexico,Spain,Spain,Spain,Brazil,Colombia,Spain,Spain,Spain,Colombia,Spain,Spain,Spain,Spain,Brazil,Mexico,Brazil,Spain,Brazil,Spain,Spain,Spain,Brazil,Spain,Spain,Spain,Spain,Colombia,Spain,Spain,Brazil,Colombia,Brazil,Brazil,Spain,Spain,Spain,Brazil,Spain,Spain,Colombia,Spain,Spain,Spain,Spain,Spain,Spain,Spain,Spai…	NM_000069.2:c.773G>A	missense	p.Gly258Asp	Heteroz;Heteroz;Heteroz;Heteroz;Heteroz;Heteroz;Heteroz;Heteroz;Heteroz;Heteroz;Heteroz;Heteroz;Heteroz;Heteroz;Heteroz;Heteroz;Heteroz;Heteroz;Heteroz;Heteroz;Heteroz;Heteroz;Heteroz;Heteroz;Heteroz;Heteroz;Heteroz;Heteroz;Heteroz;Heteroz;Heteroz;Heteroz;Heteroz;Heteroz;Heteroz;Heteroz;Heteroz;Heteroz;Heteroz;Heteroz;Heteroz;Heteroz;Heteroz;Heteroz;Heteroz;Heteroz;Heteroz;Heteroz;Heteroz;Heteroz…	0.5;0.52;0.43;0.53;0.53;0.47;0.54;0.57;0.45;0.47;0.43;0.53;0.5;0.44;0.49;0.39;0.43;0.49;0.44;0.51;0.39;0.5;0.5;0.47;0.52;0.53;0.42;0.4;0.43;0.46;0.54;0.5;0.49;0.55;0.46;0.44;0.45;0.5;0.48;0.42;0.48;0.42;0.5;0.48;0.56;0.57;0.49;0.46;0.42;0.51;0.49;0.45;0.49;0.48;0.5;0.46;0.54;0.46;0.52;0.36;0.48;0.43;0.43;0.51;0.52;0.43;0.44;0.65;0.47;0.44;0.53;0.5;0.53;0.46;0.52;0.37;0.51;0.48;0.52;0.5;0.46;0.57;…	C=50.0,T=50.0;C=48.0,T=52.0;C=57.0,T=43.0;C=47.0,T=53.0;C=47.0,T=53.0;C=53.0,T=47.0;C=46.0,T=54.0;C=43.0,T=57.0;C=55.0,T=45.0;C=53.0,T=47.0;C=57.0,T=43.0;C=47.0,T=53.0;C=50.0,T=50.0;C=56.0,T=44.0;C=51.0,T=49.0;C=61.0,T=39.0;C=57.0,T=43.0;C=51.0,T=49.0;C=56.0,T=44.0;C=49.0,T=51.0;C=61.0,T=39.0;C=50.0,T=50.0;C=50.0,T=50.0;C=53.0,T=47.0;C=48.0,T=52.0;C=47.0,T=53.0;C=58.0,T=42.0;C=60.0,T=40.0;C=57.0,…	C=155,T=156;C=71,T=77;C=79,T=60;C=40,T=45;C=34,T=38;C=100,T=89;C=65,T=75;C=71,T=93;C=108,T=88;C=98,T=87;C=66,T=50;C=117,T=133;C=67,T=67;C=103,T=80;C=95,T=91;C=66,T=43;C=44,T=33;C=44,T=43;C=98,T=77;C=77,T=81;C=141,T=91;C=72,T=72;C=93,T=93;C=53,T=47;C=80,T=86;C=74,T=83;C=68,T=49;C=96,T=64;C=64,T=49;C=91,T=78;C=53,T=62;C=68,T=68;C=70,T=68;C=79,T=96;C=62,T=52;C=58,T=45;C=42,T=34;C=72,T=72;C=84,T=79;C…		0.00770684	0.0113957	0.0063234
CACNA1S	chr1_201058516_T_C	rs972836175	Previously described	4	Brazil,Brazil,Brazil,Brazil	NM_000069.2:c.770A>G	missense	p.Asn257Ser	Heteroz;Heteroz;Heteroz;Heteroz	0.59;0.46;0.47;0.46	T=41.0,C=59.0;T=54.0,C=46.0;T=53.0,C=47.0;T=54.0,C=46.0	T=30,C=44;T=53,C=46;T=55,C=49;T=57,C=49		7.08e-06	7.75e-06	0
CACNA1S	chr1_201058519_A_T	None	Novel	2	Colombia,Colombia	NM_000069.2:c.767T>A	missense	p.Ile256Asn	Heteroz;Heteroz	0.53;0.55	A=47.0,T=53.0;A=45.0,T=55.0	A=87,T=99;A=84,T=101		0	0	0
CACNA1S	chr1_201058529_G_A	rs555596737	Previously described	1	Spain	NM_000069.2:c.757C>T	missense	p.Arg253Trp	Heteroz	0.44	G=56.0,A=44.0	G=52,A=41		3.54e-05	5.44e-05	2.82e-05
CACNA1S	chr1_201058543_G_A	rs200665694	Previously described	2	Spain,Spain	NM_000069.2:c.743C>T	missense	p.Thr248Met	Heteroz;Heteroz	0.38;0.6	G=62.0,A=38.0;G=40.0,A=60.0	G=80,A=50;G=28,A=42		0.000241017	0.000365486	5.65e-05
CACNA1S	chr1_201058579_G_A	rs767790285	Previously described	1	Colombia	NM_000069.2:c.707C>T	missense	p.Thr236Met	Heteroz	0.35	G=65.0,A=35.0	G=32,A=17		4e-05	2.66e-05	0.000173661
CACNA1S	chr1_201060864_C_T	rs527702358	Previously described	1	Spain	NM_000069.2:c.598G>A	missense	p.Ala200Thr	Heteroz	0.46	C=54.0,T=46.0	C=50,T=43		6.72e-05	9.3e-05	0.000112886
CACNA1S	chr1_201060882_G_T	None	Novel	3	Spain,Spain,Spain	NM_000069.2:c.580C>A	missense	p.Leu194Ile	Heteroz;Heteroz;Heteroz	0.48;0.49;0.37	G=52.0,T=48.0;G=51.0,T=49.0;G=63.0,T=37.0	G=34,T=31;G=28,T=27;G=69,T=40		0	0	0
CACNA1S	chr1_201061111_G_A	rs141204958	Previously described	1	Spain	NM_000069.2:c.530C>T	missense	p.Ser177Leu	Heteroz	0.46	G=54.0,A=46.0	G=49,A=41		0.000424604	0.000759725	0.000112886
CACNA1S	chr1_201061187_T_G	rs369332959	Previously described	1	Spain	NM_000069.2:c.454A>C	missense	p.Met152Leu	Heteroz	0.51	T=49.0,G=51.0	T=35,G=36		0	0	0
CACNA1S	chr1_201061198_T_A	rs765841033	Previously described	1	Spain	NM_000069.2:c.443A>T	missense	p.His148Leu	Heteroz	0.35	T=65.0,A=35.0	T=106,A=57		2.78e-05	3.52e-05	0
CACNA1S	chr1_201063025_G_C	rs139491817	Previously described	4	Colombia,Spain,Spain,Colombia	NM_000069.2:c.383C>G	missense	p.Thr128Ser	Heteroz;Heteroz;Heteroz;Heteroz	0.5;0.5;0.55;0.6	G=50.0,C=50.0;G=50.0,C=50.0;G=45.0,C=55.0;G=40.0,C=60.0	G=21,C=21;G=23,C=23;G=30,C=36;G=10,C=15		0.000774147	0	0.000310384
CACNA1S	chr1_201063072_G_C	rs374324813	Previously described	2	Spain,Spain	NM_000069.2:c.336C>G	missense	p.Phe112Leu	Heteroz;Heteroz	0.42;0.5	G=57.0,C=42.0;G=50.0,C=50.0	G=46,C=34;G=27,C=27		3.18e-05	4.4e-05	5.78e-05
CACNA1S	chr1_201063104_C_T	rs753901380	Previously described	1	Colombia	NM_000069.2:c.304G>A	missense	p.Ala102Thr	Heteroz	0.33	C=67.0,T=33.0	C=63,T=31		5.57e-05	2.64e-05	0.000260176
CACNA1S	chr1_201063115_G_A	rs1310029541	Previously described	1	Spain	NM_000069.2:c.293C>T	missense	p.Ser98Leu	Heteroz	0.48	G=52.0,A=48.0	G=51,A=48		6.37e-05	0	0
CACNA1S	chr1_201063146_T_C	rs140330831	Previously described	1	Spain	NM_000069.2:c.262A>G	missense	p.Lys88Glu	Heteroz	0.52	T=48.0,C=52.0	T=70,C=76		0.00023688	0.000441299	8.47e-05
CACNA1S	chr1_201079342_C_T	rs771706267	Previously described	2	Colombia,Spain	NM_000069.2:c.208G>A	missense	p.Val70Met	Heteroz;Heteroz	0.38;0.52	C=62.0,T=38.0;C=48.0,T=52.0	C=120,T=74;C=29,T=31		0.00016972	3.1e-05	0.00118537
CACNA1S	chr1_201079344_G_C	rs12406479	Previously described	309	Colombia,Colombia,Spain,Spain,Spain,Spain,Colombia,Spain,Brazil,Spain,Spain,Spain,Spain,Brazil,Spain,Portugal,Brazil,Spain,Spain,Spain,Spain,Spain,Colombia,Spain,Spain,Colombia,Spain,Spain,Spain,Spain,Spain,Spain,Spain,-,Spain,Spain,Spain,Mexico,Colombia,Brazil,Spain,Spain,Brazil,Spain,Spain,Brazil,Spain,Brazil,Spain,Spain,Spain,Colombia,Spain,Spain,Spain,Spain,Spain,Spain,Spain,Spain,Spain,Spain…	NM_000069.2:c.206C>G	missense	p.Ala69Gly	Heteroz;Heteroz;Heteroz;Heteroz;Heteroz;Heteroz;Heteroz;Heteroz;Heteroz;Heteroz;Heteroz;Heteroz;Heteroz;Heteroz;Heteroz;Heteroz;Heteroz;Heteroz;Heteroz;Heteroz;Heteroz;Heteroz;Heteroz;Heteroz;Heteroz;Heteroz;Heteroz;Heteroz;Homoz;Heteroz;Heteroz;Heteroz;Heteroz;Heteroz;Heteroz;Heteroz;Heteroz;Heteroz;Heteroz;Heteroz;Heteroz;Heteroz;Heteroz;Heteroz;Heteroz;Heteroz;Heteroz;Heteroz;Heteroz;Heteroz;H…	0.44;0.4;0.29;0.45;0.43;0.45;0.45;0.43;0.51;0.4;0.42;0.49;0.45;0.65;0.45;0.43;0.46;0.48;0.46;0.57;0.57;0.43;0.5;0.48;0.44;0.5;0.47;0.45;0.99;0.51;0.49;0.39;0.5;0.48;0.52;0.45;0.48;0.45;0.46;0.51;0.45;0.4;0.47;0.44;0.45;0.62;0.48;0.4;0.43;0.46;0.32;0.43;0.49;0.48;0.35;0.47;0.48;0.4;0.52;0.42;0.5;0.48;0.53;0.5;0.42;0.56;0.5;0.38;0.47;0.36;0.55;0.47;0.48;0.35;0.52;1.0;0.42;0.46;0.46;0.47;0.48;0.46;0…	G=56.0,C=44.0;G=60.0,C=40.0;G=71.0,C=29.0;G=55.0,C=45.0;G=57.0,C=43.0;G=55.0,C=45.0;G=55.0,C=45.0;G=57.0,C=43.0;G=49.0,C=51.0;G=60.0,C=40.0;G=58.0,C=42.0;G=51.0,C=49.0;G=55.0,C=45.0;G=35.0,C=65.0;G=55.0,C=45.0;G=57.0,C=43.0;G=54.0,C=46.0;G=52.0,C=48.0;G=54.0,C=46.0;G=43.0,C=57.0;G=43.0,C=57.0;G=57.0,C=43.0;G=50.0,C=50.0;G=52.0,C=48.0;G=56.0,C=44.0;G=50.0,C=50.0;G=53.0,C=47.0;G=55.0,C=45.0;G=1.0,C…	G=176,C=140;G=109,C=73;G=37,C=15;G=112,C=90;G=26,C=20;G=132,C=106;G=123,C=99;G=177,C=131;G=18,C=19;G=129,C=85;G=173,C=127;G=127,C=124;G=165,C=134;G=8,C=15;G=128,C=104;G=182,C=136;G=26,C=22;G=102,C=93;G=151,C=127;G=26,C=35;G=13,C=17;G=155,C=117;G=106,C=104;G=122,C=112;G=108,C=86;G=176,C=173;G=23,C=20;G=77,C=62;G=1,C=189;G=89,C=92;G=86,C=81;G=27,C=17;G=105,C=105;G=95,C=88;G=65,C=70;G=118,C=98;G=159…		0.036032	0.0501804	0.0201795
CYP2B6	chr19_41497223_G_A	rs147304516	Previously described	1	Spain	NM_000767.4:c.13G>A	missense	p.Val5Ile	Heteroz	0.51	G=49.0,A=51.0	G=38,A=39		5.57e-05	9.67e-05	0
CYP2B6	chr19_41497272_A_T	rs34883432	Previously described	116	Spain,Spain,Spain,Spain,Colombia,Spain,Spain,Spain,Spain,Spain,Spain,Spain,Colombia,Spain,Colombia,Spain,Spain,Colombia,Colombia,Spain,Spain,Spain,Spain,Colombia,Spain,Mexico,Colombia,Spain,Spain,Spain,Spain,Spain,Spain,Spain,Spain,Spain,Spain,Spain,Spain,Spain,Spain,Colombia,Spain,Brazil,Spain,Spain,Spain,Spain,Colombia,Spain,Spain,Spain,Spain,Brazil,Spain,Spain,Spain,Spain,Spain,Spain,Spain,Spa…	NM_000767.4:c.62A>T	missense	p.Gln21Leu	Heteroz;Heteroz;Heteroz;Heteroz;Heteroz;Heteroz;Heteroz;Heteroz;Heteroz;Heteroz;Heteroz;Heteroz;Heteroz;Heteroz;Heteroz;Heteroz;Heteroz;Heteroz;Heteroz;Heteroz;Heteroz;Heteroz;Heteroz;Heteroz;Heteroz;Heteroz;Heteroz;Heteroz;Heteroz;Heteroz;Heteroz;Heteroz;Heteroz;Heteroz;Heteroz;Heteroz;Heteroz;Heteroz;Heteroz;Heteroz;Heteroz;Heteroz;Heteroz;Heteroz;Heteroz;Heteroz;Heteroz;Heteroz;Heteroz;Heteroz…	0.35;0.43;0.5;0.47;0.4;0.36;0.4;0.41;0.37;0.37;0.47;0.42;0.41;0.4;0.36;0.32;0.4;0.45;0.45;0.36;0.45;0.49;0.41;0.34;0.41;0.42;0.46;0.44;0.53;0.46;0.49;0.44;0.36;0.37;0.43;0.41;0.43;0.5;0.41;0.39;0.38;0.4;0.45;0.4;0.57;0.41;0.4;0.45;0.4;0.41;0.5;0.49;0.32;0.42;0.48;0.41;0.47;0.45;0.39;0.4;0.46;0.35;0.35;0.48;0.45;0.21;0.39;0.46;0.4;0.5;0.39;0.45;0.45;0.44;0.47;0.44;0.32;0.33;0.49;0.39;0.42;0.37;0.3…	A=65.0,T=35.0;A=57.0,T=43.0;A=50.0,T=50.0;A=53.0,T=47.0;A=60.0,T=40.0;A=64.0,T=36.0;A=60.0,T=40.0;A=59.0,T=41.0;A=63.0,T=37.0;A=63.0,T=37.0;A=53.0,T=47.0;A=58.0,T=42.0;A=59.0,T=41.0;A=60.0,T=40.0;A=64.0,T=36.0;A=68.0,T=32.0;A=60.0,T=40.0;A=55.0,T=45.0;A=55.0,T=45.0;A=64.0,T=36.0;A=55.0,T=45.0;A=51.0,T=49.0;A=59.0,T=41.0;A=66.0,T=34.0;A=59.0,T=41.0;A=58.0,T=42.0;A=54.0,T=46.0;A=56.0,T=44.0;A=47.0,…	A=39,T=21;A=37,T=28;A=39,T=39;A=54,T=47;A=48,T=32;A=34,T=19;A=28,T=19;A=66,T=46;A=29,T=17;A=52,T=30;A=58,T=52;A=37,T=27;A=23,T=16;A=49,T=32;A=68,T=38;A=50,T=23;A=36,T=24;A=47,T=39;A=46,T=37;A=82,T=47;A=35,T=29;A=37,T=35;A=58,T=41;A=78,T=41;A=40,T=28;A=66,T=48;A=56,T=47;A=40,T=32;A=57,T=65;A=38,T=32;A=31,T=30;A=48,T=37;A=69,T=38;A=76,T=44;A=48,T=36;A=23,T=16;A=50,T=37;A=40,T=40;A=68,T=48;A=46,T=30…		0.00404173	0.00596224	0.00420429
CYP2B6	chr19_41497274_C_T	rs8192709	Previously described	566	Spain,Brazil,Spain,Spain,Spain,Brazil,Colombia,Spain,Spain,Spain,Colombia,Spain,Spain,Spain,Spain,Spain,Brazil,Brazil,Spain,Spain,Spain,Colombia,Spain,Colombia,Spain,Colombia,Brazil,Spain,Brazil,Spain,Colombia,Spain,Colombia,Spain,Spain,Spain,Spain,Spain,Colombia,Spain,Spain,Spain,-,Spain,Spain,Spain,Spain,Spain,Colombia,-,Spain,Colombia,Spain,Spain,Spain,Spain,Colombia,Spain,Spain,Spain,Spain,Br…	NM_000767.4:c.64C>T	missense	p.Arg22Cys	Heteroz;Heteroz;Heteroz;Heteroz;Heteroz;Heteroz;Heteroz;Heteroz;Heteroz;Heteroz;Heteroz;Heteroz;Homoz;Heteroz;Heteroz;Heteroz;Heteroz;Heteroz;Heteroz;Homoz;Heteroz;Heteroz;Heteroz;Heteroz;Heteroz;Heteroz;Heteroz;Heteroz;Heteroz;Heteroz;Heteroz;Heteroz;Homoz;Heteroz;Heteroz;Heteroz;Heteroz;Heteroz;Heteroz;Heteroz;Heteroz;Homoz;Heteroz;Heteroz;Heteroz;Heteroz;Heteroz;Heteroz;Heteroz;Heteroz;Heteroz…	0.38;0.51;0.51;0.42;0.55;0.44;0.47;0.34;0.51;0.35;0.56;0.49;1.0;0.35;0.38;0.48;0.53;0.51;0.36;0.99;0.41;0.45;0.44;0.6;0.38;0.28;0.63;0.48;0.49;0.46;0.39;0.46;1.0;0.49;0.4;0.46;0.43;0.42;0.4;0.44;0.43;1.0;0.41;0.39;0.36;0.4;0.4;0.51;0.54;0.49;0.41;0.42;0.38;0.39;0.37;0.37;0.47;0.36;0.42;0.47;0.42;0.43;0.48;0.48;1.0;0.42;0.41;0.41;0.49;0.38;0.52;0.36;0.3;0.41;0.42;0.39;0.36;0.46;0.4;0.48;0.45;0.37;…	C=62.0,T=38.0;C=49.0,T=51.0;C=49.0,T=51.0;C=58.0,T=42.0;C=45.0,T=55.0;C=56.0,T=44.0;C=53.0,T=47.0;C=66.0,T=34.0;C=49.0,T=51.0;C=65.0,T=35.0;C=44.0,T=56.0;C=51.0,T=49.0;C=0.0,T=100.0;C=65.0,T=35.0;C=62.0,T=38.0;C=52.0,T=48.0;C=47.0,T=53.0;C=49.0,T=51.0;C=64.0,T=36.0;C=1.0,T=99.0;C=59.0,T=41.0;C=55.0,T=45.0;C=56.0,T=44.0;C=40.0,T=60.0;C=62.0,T=38.0;C=72.0,T=28.0;C=37.0,T=63.0;C=52.0,T=48.0;C=51.0,T…	C=40,T=24;C=30,T=31;C=39,T=40;C=53,T=39;C=39,T=48;C=40,T=32;C=66,T=59;C=39,T=20;C=42,T=44;C=67,T=36;C=39,T=49;C=88,T=83;C=0,T=96;C=56,T=30;C=46,T=28;C=37,T=34;C=31,T=35;C=35,T=37;C=78,T=43;C=1,T=145;C=62,T=43;C=60,T=50;C=54,T=43;C=31,T=46;C=69,T=43;C=83,T=32;C=19,T=32;C=33,T=31;C=35,T=33;C=60,T=51;C=59,T=37;C=34,T=29;C=0,T=120;C=40,T=38;C=51,T=34;C=55,T=47;C=38,T=29;C=88,T=63;C=48,T=32;C=56,T=44;…		0.0483007	0.0563928	0.0314898
CYP2B6	chr19_41497286_A_T	rs33973337	Previously described	15	Spain,Spain,Spain,Brazil,Brazil,Spain,Spain,Spain,Brazil,Colombia,Spain,Brazil,Colombia,Colombia,Brazil	NM_000767.4:c.76A>T	missense	p.Thr26Ser	Heteroz;Heteroz;Heteroz;Heteroz;Heteroz;Heteroz;Heteroz;Heteroz;Heteroz;Heteroz;Heteroz;Heteroz;Heteroz;Heteroz;Heteroz	0.51;0.36;0.5;0.27;0.35;0.33;0.4;0.47;0.45;0.48;0.41;0.3;0.54;0.33;0.4	A=49.0,T=51.0;A=64.0,T=36.0;A=50.0,T=50.0;A=73.0,T=27.0;A=65.0,T=35.0;A=67.0,T=33.0;A=60.0,T=40.0;A=53.0,T=47.0;A=55.0,T=45.0;A=52.0,T=48.0;A=59.0,T=41.0;A=70.0,T=30.0;A=46.0,T=54.0;A=67.0,T=33.0;A=60.0,T=40.0	A=33,T=35;A=52,T=29;A=60,T=60;A=37,T=14;A=32,T=17;A=52,T=26;A=26,T=17;A=38,T=34;A=40,T=33;A=41,T=38;A=63,T=43;A=47,T=20;A=50,T=59;A=60,T=30;A=29,T=19		0.00148308	5.42e-05	0.000225938
CYP2B6	chr19_41497292_G_GGC	rs781463375	Previously described	18	Spain,Spain,Spain,Spain,Spain,Brazil,Brazil,Spain,Spain,Spain,Brazil,Colombia,Spain,Brazil,Spain,Colombia,Colombia,Brazil	NM_000767.4:c.82_83insGC	frameshift	p.Asp28fs	Heteroz;Heteroz;Heteroz;Heteroz;Heteroz;Heteroz;Heteroz;Heteroz;Heteroz;Heteroz;Heteroz;Heteroz;Heteroz;Heteroz;Heteroz;Heteroz;Heteroz;Heteroz	0.45;0.5;0.38;0.33;0.51;0.25;0.34;0.34;0.38;0.48;0.46;0.51;0.41;0.3;0.51;0.52;0.32;0.41	G=55.0,GGC=45.0;G=50.0,GGC=50.0;G=62.0,GGC=38.0;G=67.0,GGC=33.0;G=49.0,GGC=51.0;G=75.0,GGC=25.0;G=66.0,GGC=34.0;G=66.0,GGC=34.0;G=62.0,GGC=38.0;G=52.0,GGC=48.0;G=54.0,GGC=46.0;G=49.0,GGC=51.0;G=59.0,GGC=41.0;G=70.0,GGC=30.0;G=49.0,GGC=51.0;G=48.0,GGC=52.0;G=68.0,GGC=32.0;G=59.0,GGC=41.0	G=68,GGC=55;G=34,GGC=34;G=60,GGC=36;G=51,GGC=25;G=55,GGC=57;G=36,GGC=12;G=31,GGC=16;G=50,GGC=26;G=26,GGC=16;G=35,GGC=32;G=38,GGC=32;G=34,GGC=36;G=61,GGC=42;G=43,GGC=18;G=45,GGC=46;G=47,GGC=50;G=58,GGC=27;G=27,GGC=19		0.00145362	5.42e-05	0.00022581
CYP2B6	chr19_41497294_CCG_C	rs750679089	Previously described	18	Spain,Spain,Spain,Spain,Spain,Brazil,Brazil,Spain,Spain,Spain,Brazil,Colombia,Spain,Brazil,Spain,Colombia,Colombia,Brazil	NM_000767.4:c.86_87delGC	frameshift	p.Arg29fs	Heteroz;Heteroz;Heteroz;Heteroz;Heteroz;Heteroz;Heteroz;Heteroz;Heteroz;Heteroz;Heteroz;Heteroz;Heteroz;Heteroz;Heteroz;Heteroz;Heteroz;Heteroz	0.41;0.52;0.35;0.29;0.49;0.27;0.33;0.33;0.36;0.45;0.45;0.48;0.4;0.31;0.49;0.51;0.29;0.39	CCG=59.0,C=41.0;CCG=48.0,C=52.0;CCG=65.0,C=35.0;CCG=71.0,C=29.0;CCG=51.0,C=49.0;CCG=73.0,C=27.0;CCG=67.0,C=33.0;CCG=67.0,C=33.0;CCG=64.0,C=36.0;CCG=55.0,C=45.0;CCG=55.0,C=45.0;CCG=52.0,C=48.0;CCG=60.0,C=40.0;CCG=69.0,C=31.0;CCG=51.0,C=49.0;CCG=49.0,C=51.0;CCG=71.0,C=29.0;CCG=61.0,C=39.0	CCG=66,C=45;CCG=31,C=33;CCG=60,C=32;CCG=52,C=21;CCG=53,C=51;CCG=32,C=12;CCG=33,C=16;CCG=50,C=25;CCG=30,C=17;CCG=35,C=29;CCG=41,C=33;CCG=33,C=31;CCG=59,C=39;CCG=41,C=18;CCG=43,C=42;CCG=47,C=48;CCG=56,C=23;CCG=30,C=19		0.00145715	5.42e-05	0.000225797
CYP2B6	chr19_41497295_C_T	rs33926104	Previously described	2	Spain,Spain	NM_000767.4:c.85C>T	missense	p.Arg29Cys	Heteroz;Heteroz	0.52;0.54	C=48.0,T=52.0;C=46.0,T=54.0	C=43,T=47;C=40,T=47		5.17e-05	7.92e-05	2.89e-05
CYP2B6	chr19_41497311_C_T	None	Novel	1	Spain	NM_000767.4:c.101C>T	missense	p.Pro34Leu	Heteroz	0.48	C=52.0,T=48.0	C=51,T=48		0	0	0
CYP2B6	chr19_41497325_C_T	rs756494044	Previously described	1	Mexico	NM_000767.4:c.115C>T	missense	p.Leu39Phe	Heteroz	0.52	C=48.0,T=52.0	C=27,T=29		3.98e-06	8.79e-06	0
CYP2B6	chr19_41497346_A_G	rs35303484	Previously described	27	Brazil,Spain,Spain,Spain,Spain,Colombia,Spain,Spain,Spain,Spain,Spain,Colombia,Spain,Spain,Spain,Spain,Spain,Colombia,Spain,Spain,Brazil,Spain,Spain,Colombia,Spain,Spain,Spain	NM_000767.4:c.136A>G	missense	p.Met46Val	Heteroz;Heteroz;Heteroz;Heteroz;Heteroz;Heteroz;Heteroz;Heteroz;Heteroz;Heteroz;Heteroz;Heteroz;Heteroz;Heteroz;Heteroz;Heteroz;Heteroz;Heteroz;Homoz;Heteroz;Heteroz;Heteroz;Heteroz;Heteroz;Heteroz;Heteroz;Heteroz	0.44;0.57;0.43;0.42;0.47;0.38;0.41;0.38;0.66;0.4;0.59;0.54;0.57;0.48;0.63;0.62;0.61;0.47;1.0;0.46;0.56;0.57;0.5;0.47;0.45;0.48;0.55	A=56.0,G=44.0;A=43.0,G=57.0;A=57.0,G=43.0;A=58.0,G=42.0;A=53.0,G=47.0;A=62.0,G=38.0;A=59.0,G=41.0;A=62.0,G=38.0;A=34.0,G=66.0;A=60.0,G=40.0;A=41.0,G=59.0;A=46.0,G=54.0;A=43.0,G=57.0;A=52.0,G=48.0;A=37.0,G=63.0;A=38.0,G=62.0;A=39.0,G=61.0;A=53.0,G=47.0;A=0.0,G=100.0;A=54.0,G=46.0;A=44.0,G=56.0;A=43.0,G=57.0;A=50.0,G=50.0;A=53.0,G=47.0;A=55.0,G=45.0;A=52.0,G=48.0;A=45.0,G=55.0	A=27,G=21;A=32,G=43;A=26,G=20;A=26,G=19;A=32,G=28;A=25,G=15;A=26,G=18;A=20,G=12;A=11,G=21;A=28,G=19;A=12,G=17;A=19,G=22;A=26,G=35;A=16,G=15;A=11,G=19;A=20,G=32;A=15,G=23;A=25,G=22;A=0,G=31;A=20,G=17;A=24,G=31;A=13,G=17;A=31,G=31;A=28,G=25;A=35,G=29;A=31,G=29;A=20,G=24		0.00224198	0.00339198	0.00166479
CYP2B6	chr19_41497346_A_T	None	Novel	1	Spain	NM_000767.4:c.136A>T	missense	p.Met46Leu	Heteroz	0.57	A=43.0,T=57.0	A=13,T=17		0	0	0
CYP2B6	chr19_41509934_C_T	rs138264188	Previously described	30	Spain,Colombia,Spain,Brazil,Spain,Spain,Brazil,Spain,Spain,Colombia,Brazil,Spain,Spain,Colombia,Colombia,Colombia,Spain,Spain,Spain,Brazil,Spain,Spain,Brazil,Spain,Spain,Spain,Spain,Spain,Mexico,Brazil	NM_000767.4:c.200C>T	missense	p.Thr67Met	Heteroz;Heteroz;Heteroz;Heteroz;Heteroz;Heteroz;Heteroz;Heteroz;Heteroz;Heteroz;Heteroz;Heteroz;Heteroz;Heteroz;Heteroz;Heteroz;Heteroz;Heteroz;Heteroz;Heteroz;Heteroz;Heteroz;Heteroz;Heteroz;Homoz;Heteroz;Heteroz;Heteroz;Heteroz;Heteroz	0.56;0.47;0.5;0.46;0.5;0.43;0.42;0.51;0.56;0.52;0.49;0.57;0.51;0.45;0.54;0.47;0.43;0.46;0.47;0.54;0.42;0.52;0.57;0.55;1.0;0.57;0.45;0.52;0.49;0.5	C=44.0,T=56.0;C=53.0,T=47.0;C=50.0,T=50.0;C=54.0,T=46.0;C=50.0,T=50.0;C=57.0,T=43.0;C=58.0,T=42.0;C=49.0,T=51.0;C=44.0,T=56.0;C=48.0,T=52.0;C=51.0,T=49.0;C=43.0,T=57.0;C=49.0,T=51.0;C=55.0,T=45.0;C=46.0,T=54.0;C=53.0,T=47.0;C=57.0,T=43.0;C=54.0,T=46.0;C=53.0,T=47.0;C=46.0,T=54.0;C=58.0,T=42.0;C=48.0,T=52.0;C=43.0,T=57.0;C=45.0,T=55.0;C=0.0,T=100.0;C=43.0,T=57.0;C=55.0,T=45.0;C=48.0,T=52.0;C=51.0,…	C=40,T=51;C=92,T=80;C=49,T=49;C=47,T=40;C=108,T=108;C=50,T=37;C=52,T=38;C=53,T=55;C=34,T=44;C=41,T=44;C=67,T=64;C=48,T=63;C=57,T=60;C=89,T=74;C=31,T=37;C=72,T=63;C=79,T=60;C=79,T=66;C=47,T=42;C=67,T=79;C=112,T=81;C=53,T=58;C=46,T=62;C=42,T=51;C=0,T=270;C=37,T=50;C=92,T=74;C=107,T=114;C=84,T=80;C=47,T=47		0.00125317	0.00210205	0.00129848
CYP2B6	chr19_41509976_T_C	rs138912615	Previously described	1	Spain	NM_000767.4:c.242T>C	missense	p.Val81Ala	Heteroz	0.48	T=52.0,C=48.0	T=97,C=88		3.98e-06	8.8e-06	0
CYP2B6	chr19_41510007_G_C	rs772100005	Previously described	3	Spain,Brazil,Brazil	NM_000767.4:c.273G>C	missense	p.Lys91Asn	Heteroz;Heteroz;Heteroz	0.44;0.34;0.37	G=56.0,C=44.0;G=66.0,C=34.0;G=63.0,C=37.0	G=170,C=131;G=60,C=31;G=36,C=21		0.000141534	0	5.65e-05
CYP2B6	chr19_41510014_G_A	rs775262892	Previously described	2	Spain,Spain	NM_000767.4:c.280G>A	missense	p.Ala94Thr	Heteroz;Heteroz	0.5;0.45	G=50.0,A=50.0;G=55.0,A=45.0	G=160,A=159;G=118,A=96		3.98e-06	0	2.89e-05
CYP2B6	chr19_41510021_C_G	rs144760726	Previously described	1	Brazil	NM_000767.4:c.287C>G	missense	p.Ser96Cys	Heteroz	0.49	C=51.0,G=49.0	C=88,G=86		4.25e-05	0	0
CYP2B6	chr19_41510026_C_T	rs183427203	Previously described	3	Colombia,Colombia,Colombia	NM_000767.4:c.292C>T	missense	p.Arg98Trp	Heteroz;Heteroz;Heteroz	0.49;0.52;0.45	C=51.0,T=49.0;C=48.0,T=52.0;C=55.0,T=45.0	C=74,T=72;C=79,T=85;C=127,T=103		3.98e-05	5.28e-05	2.89e-05
CYP2B6	chr19_41510027_G_A	rs372295360	Previously described	1	Spain	NM_000767.4:c.293G>A	missense	p.Arg98Gln	Heteroz	0.48	G=52.0,A=48.0	G=81,A=75		2.79e-05	3.52e-05	2.89e-05
CYP2B6	chr19_41510030_G_A	rs36060847	Previously described	4	Spain,Colombia,Spain,Spain	NM_000767.4:c.296G>A	missense	p.Gly99Glu	Heteroz;Heteroz;Heteroz;Heteroz	0.5;0.41;0.46;0.52	G=50.0,A=50.0;G=59.0,A=41.0;G=54.0,A=46.0;G=48.0,A=52.0	G=56,A=56;G=127,A=89;G=68,A=58;G=113,A=120		0.000400951	7.77e-05	0.000508877
CYP2B6	chr19_41510059_C_T	rs142421637	Previously described	2	Brazil,Colombia	NM_000767.4:c.325C>T	missense	p.Arg109Trp	Heteroz;Heteroz	0.44;0.56	C=56.0,T=44.0;C=44.0,T=56.0	C=39,T=31;C=30,T=38		0.000100536	0	0
CYP2B6	chr19_41510060_G_A	rs145946484	Previously described	1	Spain	NM_000767.4:c.326G>A	missense	p.Arg109Gln	Heteroz	0.57	G=43.0,A=57.0	G=50,A=67		0.000110165	0.000179167	0
CYP2B6	chr19_41510208_T_C	rs139801276	Previously described	1	Brazil	NM_000767.4:c.341T>C	missense	p.Ile114Thr	Heteroz	0.26	T=74.0,C=26.0	T=109,C=39		0.000467141	0	0.000423394
CYP2B6	chr19_41510220_G_A	None	Novel	1	Colombia	NM_000767.4:c.353G>A	missense	p.Gly118Glu	Heteroz	0.4	G=60.0,A=40.0	G=37,A=25		0	0	0
CYP2B6	chr19_41510225_C_T	rs752695347	Previously described	1	Spain	NM_000767.4:c.358C>T	missense	p.Arg120Cys	Heteroz	0.54	C=46.0,T=54.0	C=28,T=33		2.79e-05	3.52e-05	0
CYP2B6	chr19_41510226_G_A	rs553968231	Previously described	4	Colombia,Colombia,Colombia,Colombia	NM_000767.4:c.359G>A	missense	p.Arg120His	Heteroz;Heteroz;Heteroz;Heteroz	0.58;0.47;0.52;0.47	G=42.0,A=58.0;G=53.0,A=47.0;G=48.0,A=52.0;G=53.0,A=47.0	G=25,A=35;G=52,A=46;G=46,A=49;G=31,A=27		1.99e-05	0	8.67e-05
CYP2B6	chr19_41510272_C_A	None	Novel	1	Brazil	NM_000767.4:c.405C>A	missense	p.Phe135Leu	Heteroz	0.42	C=58.0,A=42.0	C=52,A=37		0	0	0
CYP2B6	chr19_41510273_G_A	rs774036855	Previously described	1	Colombia	NM_000767.4:c.406G>A	missense	p.Gly136Arg	Heteroz	0.45	G=55.0,A=45.0	G=21,A=17		3.98e-06	0	0
CYP2B6	chr19_41510282_A_G	rs12721655	Previously described	23	Brazil,Spain,Spain,Spain,Brazil,Colombia,Brazil,Spain,Spain,Spain,Spain,-,Spain,Colombia,Spain,Spain,Spain,Spain,Spain,Spain,Colombia,Colombia,Spain	NM_000767.4:c.415A>G	missense	p.Lys139Glu	Heteroz;Heteroz;Heteroz;Heteroz;Heteroz;Heteroz;Heteroz;Heteroz;Heteroz;Heteroz;Heteroz;Heteroz;Heteroz;Heteroz;Heteroz;Heteroz;Heteroz;Heteroz;Heteroz;Heteroz;Heteroz;Heteroz;Heteroz	0.42;0.53;0.55;0.53;0.47;0.45;0.43;0.44;0.56;0.55;0.66;0.49;0.62;0.38;0.51;0.61;0.53;0.51;0.48;0.55;0.41;0.46;0.45	A=58.0,G=42.0;A=47.0,G=53.0;A=45.0,G=55.0;A=47.0,G=53.0;A=53.0,G=47.0;A=55.0,G=45.0;A=57.0,G=43.0;A=56.0,G=44.0;A=44.0,G=56.0;A=45.0,G=55.0;A=34.0,G=66.0;A=51.0,G=49.0;A=38.0,G=62.0;A=62.0,G=38.0;A=49.0,G=51.0;A=39.0,G=61.0;A=47.0,G=53.0;A=49.0,G=51.0;A=52.0,G=48.0;A=45.0,G=55.0;A=59.0,G=41.0;A=54.0,G=46.0;A=55.0,G=45.0	A=78,G=56;A=24,G=27;A=33,G=41;A=26,G=29;A=40,G=35;A=58,G=47;A=52,G=40;A=65,G=51;A=34,G=44;A=30,G=36;A=13,G=25;A=41,G=39;A=26,G=43;A=40,G=24;A=26,G=27;A=42,G=65;A=40,G=45;A=29,G=30;A=68,G=64;A=38,G=47;A=45,G=31;A=46,G=39;A=55,G=45		0.0022781	0.0041136	0.00107266
CYP2B6	chr19_41510285_C_T	rs535039125	Previously described	1	Spain	NM_000767.4:c.418C>T	missense	p.Arg140Trp	Heteroz	0.52	C=48.0,T=52.0	C=32,T=35		9.91e-05	7.75e-06	0.000479982
CYP2B6	chr19_41510286_G_A	rs35773040	Previously described	41	Spain,Brazil,Spain,Colombia,Spain,Spain,Brazil,Spain,Spain,Spain,Colombia,Spain,Brazil,Colombia,Spain,Spain,Colombia,Spain,Colombia,Spain,Spain,Spain,Spain,-,Spain,Spain,Spain,Brazil,Spain,Colombia,Spain,Spain,Spain,Spain,Spain,Spain,Brazil,Spain,Spain,Spain,Spain	NM_000767.4:c.419G>A	missense	p.Arg140Gln	Homoz;Heteroz;Heteroz;Heteroz;Heteroz;Heteroz;Heteroz;Heteroz;Heteroz;Heteroz;Heteroz;Heteroz;Heteroz;Heteroz;Heteroz;Heteroz;Heteroz;Heteroz;Heteroz;Heteroz;Heteroz;Heteroz;Heteroz;Heteroz;Heteroz;Heteroz;Heteroz;Heteroz;Heteroz;Heteroz;Heteroz;Heteroz;Heteroz;Heteroz;Heteroz;Heteroz;Heteroz;Heteroz;Heteroz;Heteroz;Heteroz	1.0;0.49;0.45;0.53;0.44;0.55;0.42;0.46;0.53;0.64;0.33;0.53;0.58;0.52;0.5;0.52;0.46;0.48;0.45;0.42;0.49;0.51;0.46;0.49;0.5;0.58;0.42;0.44;0.42;0.47;0.56;0.44;0.53;0.57;0.45;0.48;0.54;0.46;0.57;0.6;0.54	G=0.0,A=100.0;G=51.0,A=49.0;G=55.0,A=45.0;G=47.0,A=53.0;G=56.0,A=44.0;G=45.0,A=55.0;G=58.0,A=42.0;G=54.0,A=46.0;G=47.0,A=53.0;G=36.0,A=64.0;G=67.0,A=33.0;G=47.0,A=53.0;G=42.0,A=58.0;G=48.0,A=52.0;G=50.0,A=50.0;G=48.0,A=52.0;G=54.0,A=46.0;G=52.0,A=48.0;G=55.0,A=45.0;G=58.0,A=42.0;G=51.0,A=49.0;G=49.0,A=51.0;G=54.0,A=46.0;G=51.0,A=49.0;G=50.0,A=50.0;G=42.0,A=58.0;G=58.0,A=42.0;G=56.0,A=44.0;G=58.0,…	G=0,A=24;G=56,A=53;G=41,A=33;G=35,A=39;G=58,A=45;G=38,A=46;G=34,A=25;G=37,A=31;G=28,A=32;G=21,A=38;G=45,A=22;G=62,A=70;G=39,A=53;G=41,A=45;G=25,A=25;G=27,A=29;G=41,A=35;G=28,A=26;G=39,A=32;G=37,A=27;G=54,A=52;G=29,A=30;G=37,A=31;G=209,A=202;G=39,A=39;G=30,A=42;G=42,A=31;G=41,A=32;G=42,A=30;G=65,A=57;G=24,A=30;G=50,A=39;G=48,A=55;G=31,A=41;G=27,A=22;G=41,A=38;G=46,A=55;G=44,A=38;G=35,A=46;G=25,A=3…		0.00342827	0.00497381	0.00166591
CYP2B6	chr19_41510297_G_T	rs117323987	Previously described	1	Spain	NM_000767.4:c.430G>T	start/stop gained/lost	p.Glu144*	Heteroz	0.47	G=53.0,T=47.0	G=44,T=39		5.57e-05	9.67e-05	8.68e-05
CYP2B6	chr19_41510311_G_T	rs145884402	Previously described	1	Brazil	NM_000767.4:c.444G>T	missense	p.Glu148Asp	Heteroz	0.33	G=67.0,T=33.0	G=59,T=29		0.000470627	0	0.000480199
CYP2B6	chr19_41510315_G_C	rs773668190	Previously described	4	Colombia,Colombia,Spain,Colombia	NM_000767.4:c.448G>C	missense	p.Ala150Pro	Heteroz;Heteroz;Heteroz;Heteroz	0.38;0.49;0.44;0.47	G=62.0,C=38.0;G=51.0,C=49.0;G=56.0,C=44.0;G=53.0,C=47.0	G=53,C=33;G=44,C=43;G=58,C=46;G=77,C=67		1.19e-05	1.76e-05	2.89e-05
CYP2B6	chr19_41510340_G_A	rs141666881	Previously described	2	Brazil,Colombia	NM_000767.4:c.473G>A	missense	p.Arg158Gln	Heteroz;Heteroz	0.47;0.43	G=53.0,A=47.0;G=57.0,A=43.0	G=27,A=24;G=63,A=47		0.000308279	5.43e-05	0.000254741
CYP2B6	chr19_41512824_C_G	rs3826711	Previously described	1	Spain	NM_000767.4:c.499C>G	missense	p.Pro167Ala	Heteroz	0.4	C=60.0,G=40.0	C=43,G=29		0.000283022	7.75e-06	0
CYP2B6	chr19_41512828_C_T	rs36056539	Previously described	4	Spain,Colombia,Spain,Colombia	NM_000767.4:c.503C>T	missense	p.Thr168Ile	Heteroz;Heteroz;Heteroz;Heteroz	0.46;0.48;0.61;0.45	C=54.0,T=46.0;C=52.0,T=48.0;C=39.0,T=61.0;C=55.0,T=45.0	C=38,T=33;C=17,T=16;C=26,T=41;C=21,T=17		0.000194528	0	5.65e-05
CYP2B6	chr19_41512841_G_T	rs3745274	Previously described	2518	Colombia,Chile,Colombia,Colombia,Colombia,Colombia,Spain,Spain,Ecuador,Spain,Colombia,Spain,Spain,Spain,Brazil,Spain,Spain,Spain,Spain,Brazil,Colombia,Brazil,Colombia,Colombia,Spain,Colombia,Spain,Colombia,Spain,Brazil,Spain,Colombia,Colombia,Brazil,Spain,Spain,Spain,Colombia,Colombia,Spain,Colombia,Spain,Colombia,Colombia,Spain,Spain,Colombia,Brazil,Spain,Spain,Spain,Spain,Colombia,Spain,Spain,S…	NM_000767.4:c.516G>T	missense	p.Gln172His	Heteroz;Heteroz;Heteroz;Heteroz;Heteroz;Homoz;Homoz;Homoz;Heteroz;Heteroz;Heteroz;Heteroz;Heteroz;Heteroz;Heteroz;Homoz;Heteroz;Heteroz;Heteroz;Heteroz;Heteroz;Homoz;Heteroz;Heteroz;Heteroz;Heteroz;Heteroz;Homoz;Heteroz;Heteroz;Heteroz;Homoz;Heteroz;Heteroz;Heteroz;Homoz;Heteroz;Heteroz;Heteroz;Homoz;Homoz;Heteroz;Homoz;Heteroz;Heteroz;Heteroz;Heteroz;Heteroz;Heteroz;Heteroz;Heteroz;Homoz;Heteroz…	0.56;0.47;0.52;0.11;0.6;1.0;1.0;1.0;0.55;0.53;0.53;0.52;0.4;0.38;0.46;1.0;0.51;0.43;0.42;0.42;0.67;1.0;0.5;0.61;0.58;0.44;0.58;0.99;0.68;0.51;0.42;1.0;0.63;0.46;0.54;1.0;0.43;0.54;0.58;0.99;0.98;0.48;1.0;0.61;0.51;0.48;0.42;0.49;0.45;0.48;0.6;0.98;0.59;0.58;0.56;0.47;0.55;0.43;0.48;0.62;0.52;0.47;0.43;0.36;0.43;0.42;0.52;0.53;0.54;0.51;0.97;0.42;0.97;0.45;1.0;0.47;1.0;0.48;0.98;0.52;0.57;0.49;1.0…	G=44.0,T=56.0;G=53.0,T=47.0;G=48.0,T=52.0;G=89.0,T=11.0;G=40.0,T=60.0;G=0.0,T=100.0;G=0.0,T=100.0;G=0.0,T=100.0;G=45.0,T=55.0;G=47.0,T=53.0;G=47.0,T=53.0;G=48.0,T=52.0;G=60.0,T=40.0;G=62.0,T=38.0;G=54.0,T=46.0;G=0.0,T=100.0;G=49.0,T=51.0;G=57.0,T=43.0;G=58.0,T=42.0;G=58.0,T=42.0;G=33.0,T=67.0;G=0.0,T=100.0;G=50.0,T=50.0;G=39.0,T=61.0;G=42.0,T=58.0;G=56.0,T=44.0;G=42.0,T=58.0;G=1.0,T=99.0;G=32.0,T…	G=31,T=39;G=26,T=23;G=45,T=48;G=42,T=5;G=23,T=34;G=0,T=56;G=0,T=131;G=0,T=70;G=21,T=26;G=17,T=19;G=34,T=39;G=55,T=59;G=25,T=17;G=20,T=12;G=58,T=50;G=0,T=25;G=24,T=25;G=51,T=39;G=26,T=19;G=35,T=25;G=16,T=32;G=0,T=91;G=14,T=14;G=15,T=23;G=28,T=39;G=33,T=26;G=63,T=86;G=1,T=67;G=22,T=47;G=73,T=76;G=38,T=28;G=0,T=38;G=19,T=32;G=63,T=54;G=27,T=32;G=0,T=94;G=28,T=21;G=32,T=37;G=60,T=82;G=1,T=92;G=2,T=85…		0.270857	0.240183	0.314139
CYP2B6	chr19_41512843_C_G	rs148377536	Previously described	1	Brazil	NM_000767.4:c.518C>G	missense	p.Ser173Cys	Heteroz	0.16	C=84.0,G=16.0	C=130,G=24		0.000208734	0	0.000169453
CYP2B6	chr19_41512848_A_G	rs140582290	Previously described	2	Brazil,Brazil	NM_000767.4:c.523A>G	missense	p.Thr175Ala	Heteroz;Heteroz	0.52;0.47	A=48.0,G=52.0;A=53.0,G=47.0	A=53,G=58;A=61,G=54		4.24e-05	7.74e-05	2.82e-05
CYP2B6	chr19_41512872_G_A	rs58871670	Previously described	41	Spain,Spain,Spain,Colombia,Spain,Spain,Spain,Spain,Colombia,Spain,Spain,EUROPA,Spain,Spain,Spain,Spain,Spain,Spain,Colombia,Spain,Spain,Portugal,Spain,Spain,Colombia,Spain,Spain,Spain,Spain,Spain,Spain,Spain,Spain,Spain,Spain,Spain,Spain,Spain,Spain,Spain,Spain	NM_000767.4:c.547G>A	missense	p.Val183Ile	Heteroz;Heteroz;Heteroz;Heteroz;Heteroz;Heteroz;Heteroz;Heteroz;Heteroz;Heteroz;Heteroz;Heteroz;Heteroz;Heteroz;Heteroz;Heteroz;Heteroz;Heteroz;Heteroz;Heteroz;Heteroz;Heteroz;Heteroz;Heteroz;Heteroz;Heteroz;Heteroz;Heteroz;Heteroz;Heteroz;Heteroz;Heteroz;Heteroz;Heteroz;Heteroz;Heteroz;Heteroz;Heteroz;Heteroz;Heteroz;Heteroz	0.5;0.49;0.52;0.54;0.42;0.48;0.42;0.46;0.48;0.48;0.54;0.39;0.58;0.46;0.49;0.52;0.52;0.47;0.5;0.5;0.46;0.58;0.34;0.52;0.36;0.42;0.47;0.47;0.6;0.46;0.47;0.53;0.47;0.5;0.51;0.49;0.45;0.47;0.55;0.48;0.49	G=50.0,A=50.0;G=51.0,A=49.0;G=48.0,A=52.0;G=46.0,A=54.0;G=58.0,A=42.0;G=52.0,A=48.0;G=58.0,A=42.0;G=54.0,A=46.0;G=52.0,A=48.0;G=52.0,A=48.0;G=46.0,A=54.0;G=61.0,A=39.0;G=42.0,A=58.0;G=54.0,A=46.0;G=51.0,A=49.0;G=48.0,A=52.0;G=48.0,A=52.0;G=53.0,A=47.0;G=50.0,A=50.0;G=50.0,A=50.0;G=54.0,A=46.0;G=42.0,A=58.0;G=66.0,A=34.0;G=48.0,A=52.0;G=64.0,A=36.0;G=58.0,A=42.0;G=53.0,A=47.0;G=53.0,A=47.0;G=40.0,…	G=92,A=93;G=34,A=33;G=38,A=42;G=69,A=80;G=80,A=59;G=62,A=57;G=60,A=44;G=30,A=26;G=38,A=35;G=67,A=61;G=27,A=32;G=63,A=40;G=103,A=142;G=57,A=49;G=105,A=101;G=30,A=32;G=75,A=81;G=75,A=66;G=42,A=42;G=81,A=80;G=51,A=43;G=33,A=45;G=51,A=26;G=29,A=31;G=47,A=26;G=56,A=40;G=46,A=40;G=37,A=33;G=39,A=58;G=57,A=48;G=50,A=45;G=27,A=30;G=48,A=43;G=39,A=39;G=30,A=31;G=33,A=32;G=69,A=57;G=113,A=101;G=26,A=32;G=9…		0.00340158	0.00536577	0.00234212
CYP2B6	chr19_41512912_T_C	rs369101463	Previously described	3	Spain,Spain,Spain	NM_000767.4:c.587T>C	missense	p.Leu196Pro	Heteroz;Heteroz;Heteroz	0.39;0.5;0.56	T=61.0,C=39.0;T=50.0,C=50.0;T=44.0,C=56.0	T=60,C=39;T=68,C=67;T=53,C=67		0	0	0
CYP2B6	chr19_41512935_C_T	None	Novel	1	Spain	NM_000767.4:c.610C>T	start/stop gained/lost	p.Gln204*	Heteroz	0.5	C=50.0,T=50.0	C=73,T=74		0	0	0
CYP2B6	chr19_41512945_C_T	None	Novel	1	Colombia	NM_000767.4:c.620C>T	missense	p.Ser207Leu	Heteroz	0.47	C=53.0,T=47.0	C=79,T=69		3.19e-05	0	0
CYP2B6	chr19_41512950_A_G	rs144518874	Previously described	1	Brazil	NM_000767.4:c.625A>G	missense	p.Ile209Val	Heteroz	0.22	A=78.0,G=22.0	A=89,G=25		0.000215809	0	0.000225836
CYP2B6	chr19_41512971_G_T	None	Novel	1	Colombia	NM_000767.4:c.645+1G>T	splice	p.?	Heteroz	0.5	G=50.0,T=50.0	G=68,T=69		0	0	0
CYP2B6	chr19_41512972_T_C	None	Novel	1	Spain	NM_000767.4:c.645+2T>C	splice	p.?	Heteroz	0.6	T=40.0,C=60.0	T=38,C=56		0	0	0
CYP2B6	chr19_41515170_A_G	None	Novel	3	Colombia,Colombia,Colombia	NM_000767.4:c.692A>G	missense	p.His231Arg	Heteroz;Heteroz;Heteroz	0.46;0.44;0.34	A=54.0,G=46.0;A=56.0,G=44.0;A=66.0,G=34.0	A=51,G=43;A=92,G=72;A=157,G=81		0	0	0
CYP2B6	chr19_41515205_G_T	None	Novel	3	Colombia,Colombia,Colombia	NM_000767.4:c.727G>T	missense	p.Ala243Ser	Heteroz;Heteroz;Heteroz	0.43;0.41;0.31	G=57.0,T=43.0;G=59.0,T=41.0;G=69.0,T=31.0	G=51,T=39;G=95,T=67;G=166,T=74		0	0	0
CYP2B6	chr19_41515212_T_C	rs763793104	Previously described	1	Spain	NM_000767.4:c.734T>C	missense	p.Ile245Thr	Heteroz	0.31	T=69.0,C=31.0	T=87,C=39		1.06e-05	7.77e-06	0
CYP2B6	chr19_41515247_G_A	rs34646544	Previously described	4	Colombia,Spain,Spain,Colombia	NM_000767.4:c.769G>A	missense	p.Asp257Asn	Heteroz;Heteroz;Heteroz;Heteroz	0.48;0.46;0.52;0.55	G=52.0,A=48.0;G=54.0,A=46.0;G=48.0,A=52.0;G=45.0,A=55.0	G=159,A=149;G=101,A=86;G=68,A=75;G=75,A=92		0.000561462	0	0.00022595
CYP2B6	chr19_41515255_C_A	rs45482602	Previously described	21	Colombia,Spain,Spain,Spain,Spain,Spain,Colombia,Spain,Colombia,Brazil,Spain,Spain,Colombia,Colombia,Colombia,Spain,Colombia,Colombia,Spain,Colombia,Brazil	NM_000767.4:c.777C>A	missense	p.Ser259Arg	Heteroz;Heteroz;Heteroz;Heteroz;Heteroz;Heteroz;Heteroz;Heteroz;Heteroz;Heteroz;Heteroz;Heteroz;Heteroz;Heteroz;Heteroz;Heteroz;Heteroz;Heteroz;Heteroz;Heteroz;Heteroz	0.48;0.47;0.61;0.51;0.53;0.44;0.69;0.49;0.71;0.51;0.51;0.37;0.68;0.44;0.48;0.48;0.66;0.52;0.47;0.5;0.59	C=52.0,A=48.0;C=53.0,A=47.0;C=39.0,A=61.0;C=49.0,A=51.0;C=47.0,A=53.0;C=56.0,A=44.0;C=31.0,A=69.0;C=51.0,A=49.0;C=29.0,A=71.0;C=49.0,A=51.0;C=49.0,A=51.0;C=63.0,A=37.0;C=32.0,A=68.0;C=56.0,A=44.0;C=52.0,A=48.0;C=52.0,A=48.0;C=34.0,A=66.0;C=48.0,A=52.0;C=53.0,A=47.0;C=50.0,A=50.0;C=41.0,A=59.0	C=74,A=67;C=120,A=106;C=25,A=39;C=77,A=81;C=41,A=46;C=70,A=54;C=33,A=75;C=97,A=95;C=30,A=72;C=40,A=41;C=72,A=75;C=86,A=51;C=39,A=81;C=69,A=55;C=223,A=202;C=88,A=81;C=29,A=56;C=106,A=116;C=90,A=80;C=90,A=89;C=35,A=50		0.00235509	0.0024396	0.00183602
CYP2B6	chr19_41515256_G_A	rs755100015	Previously described	2	Spain,Spain	NM_000767.4:c.778G>A	missense	p.Ala260Thr	Heteroz;Heteroz	0.73;0.3	G=27.0,A=73.0;G=70.0,A=30.0	G=22,A=60;G=64,A=27		1.64e-05	9.04e-06	0
CYP2B6	chr19_41515257_C_T	rs1282926098	Previously described	1	Brazil	NM_000767.4:c.779C>T	missense	p.Ala260Val	Heteroz	0.17	C=83.0,T=17.0	C=30,T=6		3.63e-06	0	0
CYP2B6	chr19_41515263_A_G	rs2279343	Previously described	1874	Colombia,Chile,Colombia,Colombia,Spain,Spain,Colombia,Spain,Spain,Spain,Brazil,Spain,Colombia,Brazil,Spain,Colombia,Spain,Colombia,Spain,Brazil,Spain,Colombia,Brazil,Spain,Spain,Spain,Colombia,Colombia,Spain,Colombia,Brazil,Spain,Colombia,Colombia,Spain,Spain,Brazil,Spain,Spain,Spain,Spain,Spain,Spain,Colombia,Colombia,Brazil,Colombia,Spain,Brazil,Spain,Brazil,Brazil,Brazil,Colombia,Spain,Spain,B…	NM_000767.4:c.785A>G	missense	p.Lys262Arg	Heteroz;Heteroz;Heteroz;Homoz;Homoz;Homoz;Heteroz;Heteroz;Homoz;Heteroz;Heteroz;Heteroz;Heteroz;Homoz;Heteroz;Heteroz;Heteroz;Homoz;Heteroz;Heteroz;Heteroz;Homoz;Heteroz;Heteroz;Homoz;Heteroz;Heteroz;Heteroz;Homoz;Homoz;Heteroz;Heteroz;Homoz;Heteroz;Heteroz;Heteroz;Heteroz;Heteroz;Homoz;Heteroz;Heteroz;Heteroz;Heteroz;Heteroz;Heteroz;Heteroz;Heteroz;Heteroz;Heteroz;Heteroz;Heteroz;Heteroz;Heteroz…	0.27;0.17;0.22;1.0;0.95;0.94;0.28;0.19;1.0;0.17;0.3;0.13;0.24;1.0;0.15;0.22;0.26;1.0;0.3;0.2;0.17;1.0;0.26;0.18;1.0;0.28;0.19;0.24;1.0;1.0;0.26;0.21;1.0;0.19;0.17;0.27;0.26;0.12;0.98;0.3;0.22;0.32;0.23;0.16;0.21;0.21;0.18;0.22;0.16;0.23;0.2;0.17;0.21;0.28;0.24;0.99;0.15;0.24;0.98;0.17;1.0;0.2;0.98;0.31;0.2;0.24;0.13;0.12;0.23;0.27;0.16;1.0;0.12;0.31;0.14;0.2;0.15;0.23;1.0;0.23;0.9;0.94;0.31;0.24;…	A=73.0,G=27.0;A=83.0,G=17.0;A=78.0,G=22.0;A=0.0,G=100.0;A=5.0,G=95.0;A=6.0,G=94.0;A=72.0,G=28.0;A=81.0,G=19.0;A=0.0,G=100.0;A=83.0,G=17.0;A=70.0,G=30.0;A=87.0,G=13.0;A=76.0,G=24.0;A=0.0,G=100.0;A=85.0,G=15.0;A=78.0,G=22.0;A=74.0,G=26.0;A=0.0,G=100.0;A=70.0,G=30.0;A=80.0,G=20.0;A=83.0,G=17.0;A=0.0,G=100.0;A=74.0,G=26.0;A=82.0,G=18.0;A=0.0,G=100.0;A=72.0,G=28.0;A=81.0,G=19.0;A=76.0,G=24.0;A=0.0,G=1…	A=83,G=31;A=91,G=18;A=118,G=33;A=0,G=39;A=1,G=20;A=2,G=33;A=70,G=27;A=56,G=13;A=0,G=34;A=52,G=11;A=46,G=20;A=45,G=7;A=67,G=21;A=0,G=10;A=93,G=16;A=78,G=22;A=34,G=12;A=0,G=42;A=67,G=29;A=48,G=12;A=83,G=17;A=0,G=45;A=32,G=11;A=69,G=15;A=0,G=9;A=67,G=26;A=101,G=24;A=169,G=52;A=0,G=51;A=0,G=34;A=37,G=13;A=89,G=23;A=0,G=42;A=59,G=14;A=74,G=15;A=52,G=19;A=45,G=16;A=58,G=8;A=1,G=40;A=89,G=38;A=78,G=22;A…		0.147183	0.107167	0.170064
CYP2B6	chr19_41515271_A_C	None	Novel	1	Spain	NM_000767.4:c.793A>C	missense	p.Ile265Leu	Heteroz	0.18	A=82.0,C=18.0	A=58,C=13		0	0	0
CYP2B6	chr19_41515282_C_A	None	Novel	2	Brazil,Brazil	NM_000767.4:c.804C>A	start/stop gained/lost	p.Tyr268*	Heteroz;Heteroz	0.75;0.8	C=25.0,A=75.0;C=20.0,A=80.0	C=13,A=39;C=6,A=24		0	0	0
CYP2B6	chr19_41515898_G_A	rs74869835	Previously described	1	Spain	NM_000767.4:c.823-1G>A	splice	p.?	Heteroz	0.45	G=55.0,A=45.0	G=77,A=64		5.3e-05	0.000100647	0
CYP2B6	chr19_41515911_G_C	rs139029625	Previously described	1	Brazil	NM_000767.4:c.835G>C	missense	p.Ala279Pro	Heteroz	0.27	G=73.0,C=27.0	G=148,C=56		0.000573021	6.19e-05	0.000592718
CYP2B6	chr19_41515914_C_A	None	Novel	1	Spain	NM_000767.4:c.838C>A	missense	p.His280Asn	Heteroz	0.51	C=49.0,A=51.0	C=47,A=48		0	0	0
CYP2B6	chr19_41515932_C_T	rs190463703	Previously described	1	Brazil	NM_000767.4:c.856C>T	start/stop gained/lost	p.Gln286*	Heteroz	0.52	C=48.0,T=52.0	C=56,T=60		5.66e-05	7.74e-06	0
CYP2B6	chr19_41515942_A_T	rs1400093417	Previously described	2	Spain,Spain	NM_000767.4:c.866A>T	missense	p.Asn289Ile	Heteroz;Heteroz	0.48;0.49	A=52.0,T=48.0;A=51.0,T=49.0	A=105,T=95;A=59,T=56		2.78e-05	8.79e-06	0.00011564
CYP2B6	chr19_41515944_C_A	rs1336042707	Previously described	2	Spain,Spain	NM_000767.4:c.868C>A	missense	p.Leu290Ile	Heteroz;Heteroz	0.49;0.47	C=51.0,A=49.0;C=53.0,A=47.0	C=100,A=95;C=60,A=54		2.78e-05	8.79e-06	0.00011564
CYP2B6	chr19_41515953_C_T	rs760463009	Previously described	1	Spain	NM_000767.4:c.877C>T	missense	p.Leu293Phe	Heteroz	0.44	C=56.0,T=44.0	C=60,T=47		0	0	0
CYP2B6	chr19_41515993_C_G	rs34698757	Previously described	3	Colombia,Colombia,Colombia	NM_000767.4:c.917C>G	missense	p.Thr306Ser	Heteroz;Heteroz;Heteroz	0.48;0.49;0.44	C=52.0,G=48.0;C=51.0,G=49.0;C=56.0,G=44.0	C=88,G=82;C=105,G=100;C=104,G=81		0.000198031	7.75e-06	8.47e-05
CYP2B6	chr19_41516028_C_T	None	Novel	1	Spain	NM_000767.4:c.952C>T	missense	p.Pro318Ser	Heteroz	0.48	C=52.0,T=48.0	C=94,T=86		0	0	0
CYP2B6	chr19_41518204_G_C	rs187378204	Previously described	1	Brazil	NM_000767.4:c.966G>C	missense	p.Glu322Asp	Heteroz	0.48	G=52.0,C=48.0	G=62,C=58		0.000399898	0.000232623	0
CYP2B6	chr19_41518205_A_G	rs201282330	Previously described	1	Spain	NM_000767.4:c.967A>G	missense	p.Arg323Gly	Heteroz	0.41	A=59.0,G=41.0	A=53,G=37		7.43e-05	0.000116315	0
CYP2B6	chr19_41518206_G_C	rs763207202	Previously described	1	-	NM_000767.4:c.968G>C	missense	p.Arg323Thr	Heteroz	0.58	G=42.0,C=58.0	G=33,C=46		1.77e-05	0	0
CYP2B6	chr19_41518221_T_C	rs28399499	Previously described	40	Spain,Colombia,Spain,Colombia,Spain,Brazil,Colombia,Colombia,Brazil,Brazil,Brazil,Spain,Brazil,Brazil,Spain,Colombia,Colombia,Brazil,Brazil,Spain,Colombia,Brazil,Brazil,Brazil,Colombia,Spain,Colombia,Spain,Brazil,Spain,Colombia,Colombia,Colombia,Brazil,Brazil,Colombia,Colombia,Colombia,Spain,Colombia	NM_000767.4:c.983T>C	missense	p.Ile328Thr	Heteroz;Heteroz;Heteroz;Heteroz;Heteroz;Heteroz;Heteroz;Heteroz;Heteroz;Heteroz;Heteroz;Heteroz;Heteroz;Heteroz;Heteroz;Heteroz;Heteroz;Heteroz;Heteroz;Heteroz;Heteroz;Heteroz;Heteroz;Heteroz;Heteroz;Heteroz;Heteroz;Heteroz;Heteroz;Heteroz;Heteroz;Heteroz;Heteroz;Heteroz;Heteroz;Heteroz;Heteroz;Heteroz;Heteroz;Heteroz	0.52;0.5;0.42;0.44;0.48;0.54;0.5;0.43;0.49;0.53;0.44;0.4;0.52;0.44;0.56;0.55;0.4;0.49;0.5;0.58;0.45;0.39;0.4;0.51;0.45;0.49;0.51;0.53;0.4;0.53;0.55;0.53;0.45;0.49;0.33;0.52;0.53;0.52;0.48;0.51	T=48.0,C=52.0;T=50.0,C=50.0;T=58.0,C=42.0;T=56.0,C=44.0;T=52.0,C=48.0;T=46.0,C=54.0;T=50.0,C=50.0;T=57.0,C=43.0;T=51.0,C=49.0;T=47.0,C=53.0;T=56.0,C=44.0;T=60.0,C=40.0;T=48.0,C=52.0;T=56.0,C=44.0;T=44.0,C=56.0;T=45.0,C=55.0;T=60.0,C=40.0;T=51.0,C=49.0;T=50.0,C=50.0;T=42.0,C=58.0;T=55.0,C=45.0;T=61.0,C=39.0;T=60.0,C=40.0;T=49.0,C=51.0;T=55.0,C=45.0;T=51.0,C=49.0;T=49.0,C=51.0;T=47.0,C=53.0;T=60.0,…	T=32,C=35;T=36,C=36;T=64,C=46;T=47,C=37;T=32,C=29;T=89,C=105;T=24,C=24;T=33,C=25;T=81,C=77;T=45,C=50;T=109,C=87;T=56,C=38;T=93,C=101;T=98,C=77;T=60,C=77;T=35,C=43;T=31,C=21;T=88,C=83;T=70,C=70;T=29,C=40;T=51,C=41;T=101,C=64;T=114,C=75;T=90,C=93;T=45,C=37;T=34,C=33;T=38,C=39;T=62,C=69;T=115,C=78;T=23,C=26;T=32,C=39;T=50,C=56;T=52,C=43;T=87,C=83;T=113,C=56;T=34,C=37;T=47,C=52;T=53,C=57;T=37,C=34;T=…		0.00677822	0.000147239	0.00350124
CYP2B6	chr19_41518232_A_T	rs753259600	Previously described	1	Brazil	NM_000767.4:c.994A>T	missense	p.Ile332Phe	Heteroz	0.58	A=42.0,T=58.0	A=56,T=78		4.38e-05	4.4e-05	8.68e-05
CYP2B6	chr19_41518244_C_T	rs34826503	Previously described	1	Brazil	NM_000767.4:c.1006C>T	missense	p.Arg336Cys	Heteroz	0.53	C=47.0,T=53.0	C=83,T=94		0.00026529	3.87e-05	2.82e-05
CYP2B6	chr19_41518254_A_C	rs565104467	Previously described	1	Brazil	NM_000767.4:c.1016A>C	missense	p.Glu339Ala	Heteroz	0.3	A=70.0,C=30.0	A=167,C=70		0.00044569	0	0.000423418
CYP2B6	chr19_41518259_C_G	rs138030127	Previously described	1	Brazil	NM_000767.4:c.1021C>G	missense	p.His341Asp	Heteroz	0.3	C=70.0,G=30.0	C=169,G=73		0.000452786	0	0.000395235
CYP2B6	chr19_41518319_G_A	rs375020909	Previously described	1	Spain	NM_000767.4:c.1081G>A	missense	p.Asp361Asn	Heteroz	0.43	G=57.0,A=43.0	G=192,A=143		3.18e-05	1.76e-05	0
CYP2B6	chr19_41518319_G_C	None	Novel	1	Colombia	NM_000767.4:c.1081G>C	missense	p.Asp361His	Heteroz	0.46	G=54.0,C=46.0	G=208,C=177		0	0	0
CYP2B6	chr19_41518332_T_C	None	Novel	1	Spain	NM_000767.4:c.1094T>C	missense	p.Met365Thr	Heteroz	0.47	T=53.0,C=47.0	T=121,C=106		0	0	0
CYP2B6	chr19_41518334_G_T	None	Novel	1	Spain	NM_000767.4:c.1096G>T	missense	p.Gly366Cys	Heteroz	0.53	G=47.0,T=53.0	G=133,T=149		0	0	0
CYP2B6	chr19_41518337_G_T	rs143979776	Previously described	1	Brazil	NM_000767.4:c.1099G>T	missense	p.Val367Leu	Heteroz	0.33	G=67.0,T=33.0	G=158,T=77		0.000474068	0	0.000395145
CYP2B6	chr19_41518370_C_T	rs34097093	Previously described	2	Spain,Spain	NM_000767.4:c.1132C>T	start/stop gained/lost	p.Arg378*	Heteroz;Heteroz	0.47;0.5	C=53.0,T=47.0;C=50.0,T=50.0	C=117,T=104;C=200,T=204		0.000113234	2.33e-05	0.000395078
CYP2B6	chr19_41518598_T_A	rs35979566	Previously described	35	Spain,Colombia,Spain,Spain,Brazil,Spain,Spain,Colombia,Colombia,Spain,Spain,Colombia,Colombia,Colombia,Spain,Colombia,Spain,Colombia,Spain,Spain,Spain,Colombia,Spain,Colombia,Colombia,Spain,Colombia,Spain,Spain,Spain,Colombia,Spain,Spain,Spain,Spain	NM_000767.4:c.1172T>A	missense	p.Ile391Asn	Heteroz;Heteroz;Heteroz;Heteroz;Heteroz;Heteroz;Heteroz;Heteroz;Heteroz;Heteroz;Heteroz;Heteroz;Heteroz;Heteroz;Heteroz;Heteroz;Heteroz;Heteroz;Heteroz;Heteroz;Heteroz;Heteroz;Heteroz;Heteroz;Heteroz;Heteroz;Heteroz;Heteroz;Heteroz;Heteroz;Heteroz;Heteroz;Heteroz;Heteroz;Heteroz	0.49;0.57;0.5;0.52;0.47;0.47;0.55;0.48;0.47;0.45;0.49;0.46;0.68;0.52;0.38;0.53;0.43;0.59;0.51;0.45;0.4;0.54;0.64;0.44;0.56;0.46;0.51;0.51;0.53;0.5;0.52;0.44;0.49;0.39;0.5	T=51.0,A=49.0;T=43.0,A=57.0;T=50.0,A=50.0;T=48.0,A=52.0;T=53.0,A=47.0;T=53.0,A=47.0;T=45.0,A=55.0;T=52.0,A=48.0;T=53.0,A=47.0;T=55.0,A=45.0;T=51.0,A=49.0;T=54.0,A=46.0;T=32.0,A=68.0;T=48.0,A=52.0;T=62.0,A=38.0;T=47.0,A=53.0;T=57.0,A=43.0;T=41.0,A=59.0;T=49.0,A=51.0;T=55.0,A=45.0;T=60.0,A=40.0;T=46.0,A=54.0;T=36.0,A=64.0;T=56.0,A=44.0;T=44.0,A=56.0;T=54.0,A=46.0;T=49.0,A=51.0;T=49.0,A=51.0;T=47.0,…	T=39,A=38;T=26,A=34;T=35,A=35;T=39,A=42;T=64,A=57;T=25,A=22;T=34,A=41;T=50,A=46;T=38,A=34;T=79,A=64;T=39,A=37;T=35,A=30;T=25,A=53;T=32,A=35;T=29,A=18;T=25,A=28;T=39,A=29;T=31,A=44;T=45,A=46;T=45,A=37;T=33,A=22;T=28,A=33;T=21,A=38;T=36,A=28;T=32,A=40;T=34,A=29;T=50,A=53;T=42,A=44;T=27,A=30;T=40,A=40;T=39,A=43;T=68,A=53;T=40,A=39;T=34,A=22;T=72,A=71		0.00434967	0.00796183	0.00155201
CYP2B6	chr19_41518616_A_G	rs150072531	Previously described	4	Brazil,Spain,Colombia,Colombia	NM_000767.4:c.1190A>G	missense	p.His397Arg	Heteroz;Heteroz;Heteroz;Heteroz	0.53;0.52;0.41;0.44	A=47.0,G=53.0;A=48.0,G=52.0;A=59.0,G=41.0;A=56.0,G=44.0	A=50,G=57;A=20,G=22;A=38,G=26;A=44,G=34		0.000512839	0.000100646	2.82e-05
CYP2B6	chr19_41518708_C_A	rs35010098	Previously described	1	Brazil	NM_000767.4:c.1282C>A	missense	p.Pro428Thr	Heteroz	0.42	C=58.0,A=42.0	C=98,A=70		6.73e-05	0	0
CYP2B6	chr19_41518718_T_C	rs763021653	Previously described	1	Mexico	NM_000767.4:c.1292T>C	missense	p.Leu431Ser	Heteroz	0.45	T=55.0,C=45.0	T=36,C=30		0.000124079	0	0.000987585
CYP2B6	chr19_41522556_C_T	rs370591767	Previously described	1	Colombia	NM_000767.4:c.1300C>T	missense	p.Arg434Trp	Heteroz	0.37	C=63.0,T=37.0	C=83,T=48		1.2e-05	1.79e-05	0
CYP2B6	chr19_41522587_C_T	rs368451099	Previously described	1	Spain	NM_000767.4:c.1331C>T	missense	p.Ala444Val	Heteroz	0.49	C=51.0,T=49.0	C=84,T=82		0.000127454	3.11e-05	0.000536269
CYP2B6	chr19_41522589_G_C	rs760667555	Previously described	1	Spain	NM_000767.4:c.1333G>C	missense	p.Glu445Gln	Heteroz	0.4	G=60.0,C=40.0	G=118,C=79		7.08e-06	7.76e-06	0
CYP2B6	chr19_41522676_G_T	None	Novel	1	Spain	NM_000767.4:c.1420G>T	start/stop gained/lost	p.Glu474*	Heteroz	0.41	G=59.0,T=41.0	G=85,T=60		0	0	0
CYP2B6	chr19_41522715_C_A	rs3211371	Previously described	1	Colombia	NM_000767.4:c.1459C>A	missense	p.Arg487Ser	Heteroz	0.57	C=43.0,A=57.0	C=73,A=96		0.000138408	7.78e-06	0
CYP2B6	chr19_41522715_C_T	rs3211371	Previously described	646	Spain,Spain,Spain,Spain,Spain,Spain,Spain,Spain,Brazil,Brazil,Spain,Spain,Spain,Spain,Spain,Spain,Brazil,Spain,Spain,Spain,Spain,Spain,Colombia,Spain,Spain,Colombia,Brazil,Spain,Spain,Spain,Spain,Brazil,Spain,Spain,Colombia,Brazil,Spain,Spain,Colombia,Spain,Spain,Colombia,Spain,Spain,Spain,Spain,Spain,Spain,Colombia,Spain,Spain,Colombia,-,Spain,Spain,Brazil,Spain,Brazil,Spain,Spain,Spain,Spain,Sp…	NM_000767.4:c.1459C>T	missense	p.Arg487Cys	Homoz;Heteroz;Homoz;Heteroz;Heteroz;Heteroz;Heteroz;Heteroz;Heteroz;Heteroz;Heteroz;Homoz;Heteroz;Heteroz;Heteroz;Heteroz;Heteroz;Heteroz;Heteroz;Heteroz;Heteroz;Heteroz;Heteroz;Heteroz;Heteroz;Heteroz;Heteroz;Heteroz;Heteroz;Heteroz;Heteroz;Heteroz;Heteroz;Heteroz;Homoz;Heteroz;Heteroz;Heteroz;Heteroz;Heteroz;Heteroz;Heteroz;Heteroz;Heteroz;Heteroz;Heteroz;Heteroz;Homoz;Heteroz;Heteroz;Heteroz;H…	0.99;0.42;0.99;0.57;0.52;0.49;0.51;0.48;0.62;0.4;0.54;0.98;0.41;0.43;0.53;0.45;0.54;0.48;0.53;0.51;0.52;0.53;0.58;0.5;0.53;0.46;0.41;0.45;0.54;0.47;0.45;0.39;0.49;0.54;0.99;0.5;0.47;0.52;0.46;0.54;0.47;0.49;0.56;0.44;0.38;0.51;0.57;1.0;0.45;0.46;0.37;0.45;0.51;0.5;0.49;0.42;0.47;0.4;0.39;0.51;0.61;0.44;0.49;1.0;0.54;0.48;0.44;0.46;0.55;0.44;0.5;0.54;0.52;0.44;0.56;0.5;0.54;0.45;0.5;0.51;0.52;0.52…	C=1.0,T=99.0;C=58.0,T=42.0;C=1.0,T=99.0;C=43.0,T=57.0;C=48.0,T=52.0;C=51.0,T=49.0;C=49.0,T=51.0;C=52.0,T=48.0;C=38.0,T=62.0;C=60.0,T=40.0;C=46.0,T=54.0;C=2.0,T=98.0;C=59.0,T=41.0;C=57.0,T=43.0;C=47.0,T=53.0;C=55.0,T=45.0;C=46.0,T=54.0;C=52.0,T=48.0;C=47.0,T=53.0;C=49.0,T=51.0;C=48.0,T=52.0;C=47.0,T=53.0;C=42.0,T=58.0;C=50.0,T=50.0;C=47.0,T=53.0;C=54.0,T=46.0;C=59.0,T=41.0;C=55.0,T=45.0;C=46.0,T=5…	C=1,T=198;C=49,T=36;C=1,T=102;C=49,T=64;C=70,T=75;C=141,T=136;C=60,T=62;C=117,T=106;C=18,T=29;C=24,T=16;C=34,T=40;C=3,T=173;C=36,T=25;C=79,T=60;C=60,T=69;C=66,T=54;C=30,T=35;C=25,T=23;C=44,T=49;C=51,T=53;C=183,T=197;C=87,T=98;C=47,T=65;C=71,T=70;C=73,T=81;C=67,T=58;C=27,T=19;C=107,T=88;C=59,T=69;C=103,T=93;C=81,T=66;C=25,T=16;C=93,T=91;C=74,T=88;C=2,T=181;C=27,T=27;C=18,T=16;C=65,T=70;C=89,T=76;C…		0.0878428	0.118374	0.0442873
CYP2B6	chr19_41522716_G_A	rs149386398	Previously described	1	Spain	NM_000767.4:c.1460G>A	missense	p.Arg487His	Heteroz	0.47	G=53.0,A=47.0	G=79,A=70		1.77e-05	7.76e-06	5.65e-05
CYP2B6	chr19_41522723_GC_G	rs772840375	Previously described	1	Spain	NM_000767.4:c.1471delC	frameshift	p.Arg491fs	Heteroz	0.49	GC=51.0,G=49.0	GC=83,G=81		0.000106389	7.77e-06	0.000734837
CYP2B6	chr19_41522728_G_A	rs148520554	Previously described	1	Brazil	NM_000767.4:c.1472G>A	missense	p.Arg491His	Heteroz	0.53	G=47.0,A=53.0	G=22,A=25		9.95e-05	3.9e-05	5.66e-05
CYP2C9	chr10_96698440_A_G	rs114071557	Previously described	2	Spain,Colombia	NM_000771.3:c.1A>G	start/stop gained/lost	p.Met1?	Heteroz;Heteroz	0.52;0.49	A=48.0,G=52.0;A=51.0,G=49.0	A=15,G=16;A=22,G=21		0.000431803	0.000217226	0.000479846
CYP2C9	chr10_96698447_C_A	rs774250598	Previously described	1	Spain	NM_000771.3:c.8C>A	missense	p.Ser3Tyr	Heteroz	0.54	C=46.0,A=54.0	C=25,A=29		3.19e-05	0	0
CYP2C9	chr10_96698451_TG_T	None	Novel	1	Spain	NM_000771.3:c.13delG	frameshift	p.Val5fs	Heteroz	0.39	TG=61.0,T=39.0	TG=39,T=25		0	0	0
CYP2C9	chr10_96698453_T_C	rs138957855	Previously described	4	Spain,Spain,Spain,Spain	NM_000771.3:c.14T>C	missense	p.Val5Ala	Heteroz;Heteroz;Heteroz;Heteroz	0.36;0.45;0.64;0.54	T=64.0,C=36.0;T=55.0,C=45.0;T=36.0,C=64.0;T=46.0,C=54.0	T=16,C=9;T=27,C=22;T=15,C=27;T=22,C=26		0.000272505	0.000511977	0.000141131
CYP2C9	chr10_96698482_C_A	None	Novel	2	Colombia,Spain	NM_000771.3:c.43C>A	missense	p.Leu15Ile	Heteroz;Heteroz	0.45;0.39	C=55.0,A=45.0;C=61.0,A=39.0	C=57,A=46;C=36,A=23		0	0	0
CYP2C9	chr10_96698528_C_T	rs142240658	Previously described	5	Spain,Spain,Spain,Spain,Spain	NM_000771.3:c.89C>T	missense	p.Pro30Leu	Heteroz;Heteroz;Heteroz;Heteroz;Heteroz	0.52;0.46;0.36;0.51;0.49	C=48.0,T=52.0;C=54.0,T=46.0;C=64.0,T=36.0;C=49.0,T=51.0;C=51.0,T=49.0	C=32,T=34;C=50,T=42;C=68,T=39;C=37,T=38;C=42,T=40		9.56e-05	0.000114523	0.000260432
CYP2C9	chr10_96698534_G_A	rs1485077340	Previously described	1	Colombia	NM_000771.3:c.95G>A	missense	p.Gly32Asp	Heteroz	0.4	G=60.0,A=40.0	G=52,A=35		3.98e-06	8.81e-06	0
CYP2C9	chr10_96698536_C_T	None	Novel	1	Spain	NM_000771.3:c.97C>T	missense	p.Pro33Ser	Heteroz	0.4	C=60.0,T=40.0	C=58,T=39		0	0	0
CYP2C9	chr10_96698541_T_TGG	None	Novel	1	Spain	NM_000771.3:c.102_103insGG	frameshift	p.Pro35fs	Heteroz	0.58	T=42.0,TGG=58.0	T=25,TGG=34		0	0	0
CYP2C9	chr10_96698542_CCTCT_C	None	Novel	1	Spain	NM_000771.3:c.105_108delTCTC	frameshift	p.Leu36fs	Heteroz	0.55	CCTCT=45.0,C=55.0	CCTCT=30,C=37		0	0	0
CYP2C9	chr10_96698576_G_A	rs777883564	Previously described	2	Spain,Spain	NM_000771.3:c.137G>A	missense	p.Gly46Asp	Heteroz;Heteroz	0.47;0.49	G=53.0,A=47.0;G=51.0,A=49.0	G=120,A=107;G=83,A=79		1.42e-05	7.76e-06	0
CYP2C9	chr10_96698587_A_G	rs779187755	Previously described	2	Colombia,Brazil	NM_000771.3:c.148A>G	missense	p.Ile50Val	Heteroz;Heteroz	0.57;0.18	A=43.0,G=57.0;A=82.0,G=18.0	A=32,G=43;A=172,G=37		3.98e-06	8.81e-06	0
CYP2C9	chr10_96701661_A_G	None	Novel	1	Spain	NM_000771.3:c.215A>G	missense	p.Lys72Arg	Heteroz	0.52	A=48.0,G=52.0	A=95,G=102		0	0	0
CYP2C9	chr10_96701721_A_T	None	Novel	1	Brazil	NM_000771.3:c.275A>T	missense	p.Glu92Val	Heteroz	0.5	A=50.0,T=50.0	A=188,T=188		0	0	0
CYP2C9	chr10_96701988_G_T	rs12414460	Previously described	1	USA	NM_000771.3:c.371G>T	missense	p.Arg124Leu	Heteroz	0.54	G=46.0,T=54.0	G=106,T=123		7.96e-05	0	0.000579106
CYP2C9	chr10_96701990_C_T	rs375805362	Previously described	2	Spain,Spain	NM_000771.3:c.373C>T	missense	p.Arg125Cys	Heteroz;Heteroz	0.52;0.53	C=48.0,T=52.0;C=47.0,T=53.0	C=87,T=96;C=141,T=156		6.37e-05	0.000105606	5.79e-05
CYP2C9	chr10_96701991_G_A	rs72558189	Previously described	5	Colombia,Brazil,Colombia,Ecuador,Spain	NM_000771.3:c.374G>A	missense	p.Arg125His	Heteroz;Heteroz;Heteroz;Heteroz;Heteroz	0.52;0.46;0.44;0.53;0.48	G=48.0,A=52.0;G=54.0,A=46.0;G=56.0,A=44.0;G=47.0,A=53.0;G=52.0,A=48.0	G=98,A=108;G=122,A=106;G=123,A=97;G=62,A=69;G=116,A=108		0.00216175	0.000116216	0.000141299
CYP2C9	chr10_96701993_T_C	None	Novel	1	Mexico	NM_000771.3:c.376T>C	missense	p.Phe126Leu	Heteroz	0.46	T=54.0,C=46.0	T=95,C=80		0	0	0
CYP2C9	chr10_96702006_C_T	rs200965026	Previously described	1	Spain	NM_000771.3:c.389C>T	missense	p.Thr130Met	Heteroz	0.45	C=55.0,T=45.0	C=137,T=111		0.000106165	0.000100771	0.000254352
CYP2C9	chr10_96702011_C_T	rs199523631	Previously described	3	Brazil,Spain,Mexico	NM_000771.3:c.394C>T	missense	p.Arg132Trp	Heteroz;Heteroz;Heteroz	0.45;0.46;0.47	C=55.0,T=45.0;C=54.0,T=46.0;C=53.0,T=47.0	C=73,T=60;C=107,T=92;C=98,T=88		0.000293776	0.000240377	0.000480443
CYP2C9	chr10_96702012_G_A	rs200183364	Previously described	1	Spain	NM_000771.3:c.395G>A	missense	p.Arg132Gln	Heteroz	0.52	G=48.0,A=52.0	G=113,A=121		8.14e-05	6.98e-05	0.00011302
CYP2C9	chr10_96702047_C_T	rs1799853	Previously described	1092	Spain,Spain,Spain,Spain,Colombia,Colombia,Spain,Spain,Spain,Spain,Spain,Spain,Brazil,Colombia,Spain,Colombia,Spain,Colombia,Spain,Spain,Spain,Spain,Spain,Spain,Spain,Spain,Spain,Spain,Colombia,Brazil,Spain,Spain,Spain,Spain,Spain,Spain,Spain,Brazil,Brazil,Colombia,Spain,Spain,Spain,Spain,Brazil,Colombia,Spain,Portugal,Spain,Spain,Spain,Brazil,Colombia,Spain,Spain,Spain,Spain,Brazil,Spain,Spain,Sp…	NM_000771.3:c.430C>T	missense	p.Arg144Cys	Heteroz;Heteroz;Homoz;Heteroz;Heteroz;Heteroz;Heteroz;Heteroz;Heteroz;Homoz;Heteroz;Heteroz;Homoz;Heteroz;Heteroz;Heteroz;Heteroz;Heteroz;Heteroz;Heteroz;Heteroz;Heteroz;Heteroz;Heteroz;Heteroz;Homoz;Heteroz;Heteroz;Heteroz;Heteroz;Heteroz;Heteroz;Heteroz;Heteroz;Heteroz;Heteroz;Homoz;Heteroz;Heteroz;Heteroz;Homoz;Heteroz;Heteroz;Homoz;Heteroz;Heteroz;Heteroz;Heteroz;Homoz;Heteroz;Heteroz;Heteroz…	0.44;0.48;0.99;0.45;0.47;0.46;0.45;0.41;0.48;1.0;0.52;0.46;1.0;0.48;0.46;0.45;0.52;0.49;0.41;0.45;0.48;0.52;0.45;0.5;0.58;1.0;0.52;0.42;0.46;0.39;0.48;0.46;0.52;0.48;0.54;0.46;0.99;0.5;0.47;0.55;1.0;0.47;0.45;0.99;0.5;0.52;0.45;0.42;1.0;0.43;0.45;0.44;0.51;0.51;0.46;0.5;0.51;1.0;0.48;0.43;0.5;0.47;0.46;0.45;0.46;0.47;0.48;0.46;0.49;0.47;0.46;0.54;0.47;0.52;0.45;0.5;0.42;0.48;0.48;0.52;0.47;0.46;0…	C=56.0,T=44.0;C=52.0,T=48.0;C=1.0,T=99.0;C=55.0,T=45.0;C=53.0,T=47.0;C=54.0,T=46.0;C=55.0,T=45.0;C=59.0,T=41.0;C=52.0,T=48.0;C=0.0,T=100.0;C=48.0,T=52.0;C=54.0,T=46.0;C=0.0,T=100.0;C=52.0,T=48.0;C=54.0,T=46.0;C=55.0,T=45.0;C=48.0,T=52.0;C=51.0,T=49.0;C=59.0,T=41.0;C=55.0,T=45.0;C=52.0,T=48.0;C=48.0,T=52.0;C=55.0,T=45.0;C=50.0,T=50.0;C=42.0,T=58.0;C=0.0,T=100.0;C=48.0,T=52.0;C=58.0,T=42.0;C=54.0,T…	C=122,T=96;C=99,T=92;C=2,T=197;C=110,T=90;C=119,T=106;C=125,T=106;C=158,T=129;C=121,T=84;C=87,T=79;C=1,T=235;C=160,T=175;C=111,T=96;C=0,T=245;C=130,T=120;C=99,T=83;C=90,T=73;C=106,T=114;C=71,T=68;C=133,T=92;C=131,T=108;C=119,T=111;C=100,T=109;C=97,T=79;C=113,T=111;C=79,T=108;C=0,T=212;C=168,T=182;C=106,T=78;C=106,T=90;C=133,T=84;C=143,T=132;C=79,T=67;C=91,T=99;C=120,T=110;C=109,T=128;C=146,T=124;…		0.0909561	0.126165	0.0684092
CYP2C9	chr10_96702065_C_T	rs17847037	Previously described	1	Brazil	NM_000771.3:c.448C>T	missense	p.Arg150Cys	Heteroz	0.48	C=52.0,T=48.0	C=119,T=109		8.49e-05	6.98e-05	2.83e-05
CYP2C9	chr10_96702066_G_A	rs7900194	Previously described	31	Colombia,Brazil,Spain,Colombia,Colombia,Brazil,Brazil,Colombia,Brazil,Colombia,Colombia,Colombia,Colombia,Colombia,Colombia,Colombia,Brazil,Colombia,Spain,Spain,Spain,Colombia,Colombia,Brazil,Brazil,Spain,Colombia,Colombia,Brazil,Brazil,Brazil	NM_000771.3:c.449G>A	missense	p.Arg150His	Heteroz;Homoz;Heteroz;Heteroz;Heteroz;Heteroz;Heteroz;Heteroz;Heteroz;Heteroz;Heteroz;Heteroz;Heteroz;Heteroz;Heteroz;Heteroz;Heteroz;Heteroz;Heteroz;Heteroz;Heteroz;Heteroz;Heteroz;Heteroz;Heteroz;Heteroz;Heteroz;Heteroz;Heteroz;Heteroz;Heteroz	0.5;1.0;0.47;0.43;0.45;0.46;0.54;0.5;0.48;0.59;0.45;0.48;0.5;0.53;0.51;0.5;0.5;0.43;0.54;0.44;0.48;0.52;0.44;0.52;0.51;0.42;0.52;0.52;0.54;0.48;0.52	G=50.0,A=50.0;G=0.0,A=100.0;G=53.0,A=47.0;G=57.0,A=43.0;G=55.0,A=45.0;G=54.0,A=46.0;G=46.0,A=54.0;G=50.0,A=50.0;G=52.0,A=48.0;G=41.0,A=59.0;G=55.0,A=45.0;G=52.0,A=48.0;G=50.0,A=50.0;G=47.0,A=53.0;G=49.0,A=51.0;G=50.0,A=50.0;G=50.0,A=50.0;G=57.0,A=43.0;G=46.0,A=54.0;G=56.0,A=44.0;G=52.0,A=48.0;G=48.0,A=52.0;G=56.0,A=44.0;G=48.0,A=52.0;G=49.0,A=51.0;G=58.0,A=42.0;G=48.0,A=52.0;G=48.0,A=52.0;G=46.0,…	G=95,A=94;G=0,A=213;G=164,A=143;G=147,A=111;G=82,A=67;G=128,A=107;G=121,A=142;G=111,A=110;G=116,A=105;G=71,A=101;G=121,A=99;G=110,A=103;G=88,A=87;G=94,A=108;G=95,A=99;G=90,A=90;G=104,A=105;G=123,A=92;G=122,A=141;G=96,A=76;G=96,A=87;G=134,A=145;G=96,A=76;G=100,A=108;G=91,A=94;G=125,A=90;G=109,A=120;G=110,A=121;G=94,A=109;G=111,A=103;G=91,A=99		0.00583198	0.000395404	0.00200576
CYP2C9	chr10_96707539_C_T	rs72558190	Previously described	1	Spain	NM_000771.3:c.485C>T	missense	p.Ser162Leu	Heteroz	0.47	C=53.0,T=47.0	C=275,T=245		3.98e-06	0	0
CYP2C9	chr10_96707569_G_C	rs147617899	Previously described	1	Spain	NM_000771.3:c.515G>C	missense	p.Cys172Ser	Heteroz	0.62	G=38.0,C=62.0	G=11,C=18		9.55e-05	0.000209208	0
CYP2C9	chr10_96707581_A_G	None	Novel	2	Brazil,Brazil	NM_000771.3:c.527A>G	missense	p.Asn176Ser	Heteroz;Heteroz	0.51;0.43	A=49.0,G=51.0;A=57.0,G=43.0	A=99,G=102;A=147,G=111		0	0	0
CYP2C9	chr10_96707610_C_T	rs150435881	Previously described	1	Spain	NM_000771.3:c.556C>T	missense	p.Arg186Cys	Heteroz	0.59	C=41.0,T=59.0	C=26,T=38		5.66e-05	1.55e-05	2.83e-05
CYP2C9	chr10_96707636_TCTTAA_T	rs1281128973	Previously described	1	Spain	NM_000771.3:c.588_592delCTTAA	frameshift	p.Leu197fs	Heteroz	0.53	TCTTAA=47.0,T=53.0	TCTTAA=41,T=47		3.98e-06	8.81e-06	0
CYP2C9	chr10_96707656_TG_T	None	Novel	1	Spain	NM_000771.3:c.603delG	frameshift	p.Asn202fs	Heteroz	0.42	TG=58.0,T=42.0	TG=60,T=43		0	0	0
CYP2C9	chr10_96708902_C_T	rs772782449	Previously described	1	Spain	NM_000771.3:c.680C>T	missense	p.Pro227Leu	Heteroz	0.57	C=43.0,T=57.0	C=21,T=28		6.45e-05	5.47e-05	8.63e-05
CYP2C9	chr10_96708941_T_C	rs369745682	Previously described	1	Colombia	NM_000771.3:c.719T>C	missense	p.Met240Thr	Heteroz	0.67	T=33.0,C=67.0	T=15,C=30		6.08e-05	0	0
CYP2C9	chr10_96708970_G_T	rs945414728	Previously described	1	-	NM_000771.3:c.748G>T	start/stop gained/lost	p.Glu250*	Heteroz	0.46	G=54.0,T=46.0	G=89,T=75		4.06e-06	8.9e-06	0
CYP2C9	chr10_96708974_A_G	rs2256871	Previously described	53	Spain,Spain,Colombia,Brazil,Spain,Colombia,Brazil,Colombia,Colombia,Brazil,Colombia,Spain,Colombia,Brazil,Colombia,Brazil,Colombia,Brazil,Spain,Colombia,Colombia,Colombia,Colombia,Spain,Brazil,Spain,Brazil,Colombia,Spain,Colombia,Colombia,Colombia,Spain,Spain,Spain,Colombia,Brazil,Brazil,Colombia,Brazil,Colombia,Brazil,Colombia,Brazil,Colombia,Colombia,Colombia,Colombia,Brazil,Colombia,Brazil,Col…	NM_000771.3:c.752A>G	missense	p.His251Arg	Heteroz;Heteroz;Heteroz;Heteroz;Heteroz;Heteroz;Heteroz;Heteroz;Heteroz;Heteroz;Heteroz;Heteroz;Heteroz;Heteroz;Heteroz;Heteroz;Heteroz;Heteroz;Homoz;Heteroz;Heteroz;Heteroz;Heteroz;Heteroz;Heteroz;Heteroz;Heteroz;Heteroz;Heteroz;Heteroz;Heteroz;Heteroz;Heteroz;Heteroz;Heteroz;Heteroz;Heteroz;Heteroz;Heteroz;Heteroz;Heteroz;Homoz;Heteroz;Heteroz;Heteroz;Heteroz;Heteroz;Heteroz;Heteroz;Heteroz;Het…	0.48;0.53;0.53;0.45;0.46;0.33;0.51;0.57;0.42;0.48;0.52;0.47;0.33;0.48;0.41;0.39;0.46;0.46;1.0;0.39;0.5;0.54;0.41;0.49;0.41;0.57;0.42;0.4;0.55;0.33;0.41;0.42;0.4;0.35;0.5;0.35;0.41;0.49;0.59;0.43;0.62;1.0;0.55;0.5;0.37;0.4;0.49;0.39;0.47;0.3;0.45;0.49;0.37	A=52.0,G=48.0;A=47.0,G=53.0;A=47.0,G=53.0;A=55.0,G=45.0;A=54.0,G=46.0;A=67.0,G=33.0;A=49.0,G=51.0;A=43.0,G=57.0;A=58.0,G=42.0;A=52.0,G=48.0;A=48.0,G=52.0;A=53.0,G=47.0;A=67.0,G=33.0;A=52.0,G=48.0;A=59.0,G=41.0;A=61.0,G=39.0;A=54.0,G=46.0;A=54.0,G=46.0;A=0.0,G=100.0;A=61.0,G=39.0;A=50.0,G=50.0;A=46.0,G=54.0;A=59.0,G=41.0;A=51.0,G=49.0;A=59.0,G=41.0;A=43.0,G=57.0;A=58.0,G=42.0;A=60.0,G=40.0;A=45.0,…	A=33,G=30;A=39,G=44;A=18,G=20;A=82,G=68;A=34,G=29;A=24,G=12;A=17,G=18;A=16,G=21;A=11,G=8;A=15,G=14;A=41,G=45;A=39,G=35;A=37,G=18;A=108,G=100;A=24,G=17;A=66,G=42;A=38,G=32;A=64,G=55;A=0,G=33;A=17,G=11;A=14,G=14;A=52,G=61;A=35,G=24;A=42,G=40;A=116,G=79;A=32,G=43;A=94,G=68;A=27,G=18;A=33,G=40;A=10,G=5;A=36,G=25;A=38,G=28;A=44,G=29;A=37,G=20;A=84,G=85;A=26,G=14;A=119,G=83;A=70,G=68;A=20,G=29;A=45,G=3…		0.00716484	0.000140722	0.0025638
CYP2C9	chr10_96708993_G_C	rs1167822047	Previously described	2	Spain,Spain	NM_000771.3:c.771G>C	missense	p.Met257Ile	Heteroz;Heteroz	0.45;0.51	G=55.0,C=45.0;G=49.0,C=51.0	G=22,C=18;G=20,C=21		8.04e-06	0	5.88e-05
CYP2C9	chr10_96709038_GA_G	rs9332131	Previously described	13	Spain,Colombia,Spain,Colombia,Brazil,Colombia,Spain,Spain,Colombia,Spain,Brazil,Colombia,Brazil	NM_000771.3:c.818delA	frameshift	p.Lys273fs	Heteroz;Heteroz;Heteroz;Heteroz;Heteroz;Heteroz;Heteroz;Heteroz;Heteroz;Heteroz;Heteroz;Heteroz;Heteroz	0.43;0.4;0.53;0.54;0.35;0.57;0.36;0.61;0.45;0.45;0.51;0.34;0.43	GA=57.0,G=43.0;GA=60.0,G=40.0;GA=47.0,G=53.0;GA=46.0,G=54.0;GA=65.0,G=35.0;GA=43.0,G=57.0;GA=64.0,G=36.0;GA=39.0,G=61.0;GA=55.0,G=45.0;GA=55.0,G=45.0;GA=49.0,G=51.0;GA=66.0,G=34.0;GA=57.0,G=43.0	GA=24,G=18;GA=18,G=12;GA=9,G=10;GA=18,G=21;GA=15,G=8;GA=10,G=13;GA=134,G=77;GA=22,G=35;GA=17,G=14;GA=21,G=17;GA=91,G=96;GA=19,G=10;GA=93,G=70		0.000967923	1.56e-05	0.000286418
CYP2C9	chr10_96731859_A_G	rs1028026044	Previously described	1	Brazil	NM_000771.3:c.820-2A>G	splice	p.?	Heteroz	0.45	A=55.0,G=45.0	A=113,G=92		0	0	0
CYP2C9	chr10_96740963_C_T	rs768830601	Previously described	3	Colombia,Colombia,Colombia	NM_000771.3:c.985C>T	missense	p.Arg329Cys	Heteroz;Heteroz;Heteroz	0.53;0.46;0.45	C=47.0,T=53.0;C=54.0,T=46.0;C=55.0,T=45.0	C=71,T=80;C=114,T=96;C=122,T=100		2.12e-05	3.88e-05	2.83e-05
CYP2C9	chr10_96740981_C_T	rs28371685	Previously described	39	Spain,Colombia,Brazil,Colombia,Colombia,Brazil,Colombia,-,Colombia,Spain,Spain,Brazil,Spain,Spain,Colombia,Spain,Colombia,Spain,Colombia,Spain,Colombia,Spain,Spain,Spain,Mexico,Spain,Colombia,Spain,Spain,Brazil,Colombia,Spain,Spain,Spain,Spain,Spain,Spain,Portugal,Spain	NM_000771.3:c.1003C>T	missense	p.Arg335Trp	Heteroz;Heteroz;Heteroz;Heteroz;Heteroz;Heteroz;Heteroz;Heteroz;Heteroz;Heteroz;Heteroz;Heteroz;Heteroz;Heteroz;Heteroz;Heteroz;Heteroz;Heteroz;Heteroz;Heteroz;Heteroz;Heteroz;Heteroz;Heteroz;Heteroz;Heteroz;Heteroz;Heteroz;Heteroz;Heteroz;Heteroz;Heteroz;Heteroz;Heteroz;Heteroz;Heteroz;Heteroz;Heteroz;Heteroz	0.44;0.45;0.47;0.44;0.42;0.48;0.44;0.43;0.42;0.4;0.44;0.51;0.46;0.5;0.43;0.5;0.45;0.43;0.41;0.46;0.45;0.46;0.49;0.43;0.49;0.51;0.49;0.43;0.49;0.44;0.55;0.44;0.52;0.45;0.4;0.44;0.41;0.42;0.39	C=56.0,T=44.0;C=55.0,T=45.0;C=53.0,T=47.0;C=56.0,T=44.0;C=58.0,T=42.0;C=52.0,T=48.0;C=56.0,T=44.0;C=57.0,T=43.0;C=58.0,T=42.0;C=60.0,T=40.0;C=56.0,T=44.0;C=49.0,T=51.0;C=54.0,T=46.0;C=50.0,T=50.0;C=57.0,T=43.0;C=50.0,T=50.0;C=55.0,T=45.0;C=57.0,T=43.0;C=59.0,T=41.0;C=54.0,T=46.0;C=55.0,T=45.0;C=54.0,T=46.0;C=51.0,T=49.0;C=57.0,T=43.0;C=51.0,T=49.0;C=49.0,T=51.0;C=51.0,T=49.0;C=57.0,T=43.0;C=51.0,…	C=128,T=99;C=119,T=96;C=115,T=100;C=92,T=73;C=83,T=59;C=138,T=125;C=105,T=83;C=133,T=101;C=103,T=74;C=99,T=67;C=129,T=100;C=139,T=146;C=96,T=82;C=75,T=76;C=126,T=97;C=70,T=70;C=101,T=81;C=97,T=74;C=145,T=100;C=103,T=87;C=109,T=90;C=107,T=92;C=224,T=219;C=93,T=71;C=68,T=65;C=72,T=75;C=103,T=100;C=114,T=86;C=106,T=101;C=169,T=131;C=95,T=114;C=101,T=78;C=131,T=140;C=132,T=106;C=142,T=94;C=120,T=95;C…		0.00393233	0.00261333	0.00192275
CYP2C9	chr10_96741012_T_C	rs201055266	Previously described	5	Spain,Spain,Colombia,Spain,Spain	NM_000771.3:c.1034T>C	missense	p.Met345Thr	Heteroz;Heteroz;Heteroz;Heteroz;Heteroz	0.51;0.52;0.48;0.51;0.46	T=49.0,C=51.0;T=48.0,C=52.0;T=52.0,C=48.0;T=49.0,C=51.0;T=54.0,C=46.0	T=207,C=214;T=87,C=96;T=81,C=76;T=86,C=90;T=129,C=111		0.000141561	0.000186044	0.000254496
CYP2C9	chr10_96741053_A_C	rs1057910	Previously described	598	Spain,Colombia,Spain,Colombia,Spain,Spain,Colombia,Spain,Spain,Colombia,Spain,Spain,Mexico,Brazil,Brazil,Spain,Colombia,Brazil,Spain,Spain,Spain,Spain,Colombia,Colombia,Colombia,Spain,Spain,Spain,Spain,Spain,Colombia,Spain,Spain,Spain,Colombia,Spain,Spain,Spain,Spain,Spain,Spain,Colombia,Brazil,Colombia,Spain,Brazil,Spain,Colombia,Spain,Colombia,Spain,Spain,Colombia,Colombia,Spain,Colombia,Spain,…	NM_000771.3:c.1075A>C	missense	p.Ile359Leu	Heteroz;Heteroz;Heteroz;Heteroz;Heteroz;Heteroz;Heteroz;Heteroz;Heteroz;Heteroz;Heteroz;Heteroz;Heteroz;Heteroz;Heteroz;Heteroz;Heteroz;Heteroz;Heteroz;Heteroz;Heteroz;Homoz;Heteroz;Heteroz;Heteroz;Heteroz;Heteroz;Heteroz;Heteroz;Heteroz;Heteroz;Heteroz;Heteroz;Heteroz;Heteroz;Heteroz;Heteroz;Heteroz;Heteroz;Heteroz;Heteroz;Heteroz;Heteroz;Heteroz;Heteroz;Heteroz;Heteroz;Heteroz;Heteroz;Heteroz;H…	0.48;0.43;0.49;0.6;0.49;0.5;0.47;0.49;0.52;0.46;0.45;0.53;0.47;0.5;0.46;0.43;0.53;0.51;0.49;0.5;0.52;0.98;0.49;0.47;0.51;0.44;0.48;0.47;0.49;0.47;0.44;0.42;0.47;0.43;0.52;0.52;0.48;0.44;0.47;0.5;0.48;0.48;0.47;0.5;0.49;0.53;0.51;0.44;0.49;0.52;0.49;0.5;0.49;0.45;0.47;0.55;0.48;0.47;0.49;0.43;0.49;0.48;0.45;0.49;0.47;0.46;0.43;0.54;0.47;0.53;0.46;0.51;0.46;0.41;0.48;0.46;0.49;0.52;0.45;0.53;0.46;0…	A=52.0,C=48.0;A=57.0,C=43.0;A=51.0,C=49.0;A=40.0,C=60.0;A=51.0,C=49.0;A=50.0,C=50.0;A=53.0,C=47.0;A=51.0,C=49.0;A=48.0,C=52.0;A=54.0,C=46.0;A=55.0,C=45.0;A=47.0,C=53.0;A=53.0,C=47.0;A=50.0,C=50.0;A=54.0,C=46.0;A=57.0,C=43.0;A=47.0,C=53.0;A=49.0,C=51.0;A=51.0,C=49.0;A=50.0,C=50.0;A=48.0,C=52.0;A=2.0,C=98.0;A=51.0,C=49.0;A=53.0,C=47.0;A=49.0,C=51.0;A=56.0,C=44.0;A=52.0,C=48.0;A=53.0,C=47.0;A=51.0,C…	A=137,C=126;A=86,C=64;A=97,C=93;A=48,C=73;A=86,C=81;A=102,C=103;A=107,C=96;A=128,C=124;A=218,C=236;A=177,C=151;A=135,C=109;A=69,C=79;A=124,C=108;A=197,C=198;A=163,C=139;A=229,C=176;A=103,C=116;A=135,C=141;A=125,C=118;A=147,C=145;A=72,C=78;A=4,C=251;A=78,C=75;A=78,C=70;A=81,C=86;A=105,C=82;A=98,C=91;A=86,C=75;A=89,C=84;A=99,C=89;A=106,C=83;A=136,C=100;A=61,C=55;A=128,C=97;A=107,C=117;A=90,C=98;A=8…		0.061539	0.0683196	0.0382396
CYP2C9	chr10_96741056_G_A	rs774992703	Previously described	1	Spain	NM_000771.3:c.1078G>A	missense	p.Asp360Asn	Heteroz	0.39	G=61.0,A=39.0	G=113,A=72		3.89e-05	0	0
CYP2C9	chr10_96741058_C_G	rs28371686	Previously described	3	Spain,Colombia,Spain	NM_000771.3:c.1080C>G	missense	p.Asp360Glu	Heteroz;Heteroz;Heteroz	0.52;0.57;0.56	C=48.0,G=52.0;C=43.0,G=57.0;C=44.0,G=56.0	C=96,G=105;C=96,G=129;C=113,G=141		0.00112189	4.65e-05	0.000594059
CYP2C9	chr10_96741069_C_T	rs781370526	Previously described	1	Spain	NM_000771.3:c.1091C>T	missense	p.Thr364Ile	Heteroz	0.57	C=43.0,T=57.0	C=90,T=118		1.19e-05	1.76e-05	0
CYP2C9	chr10_96741114_A_G	rs773704286	Previously described	1	Colombia	NM_000771.3:c.1136A>G	missense	p.Tyr379Cys	Heteroz	0.44	A=56.0,G=44.0	A=98,G=76		2.12e-05	4.65e-05	0
CYP2C9	chr10_96745815_C_A	rs1192978474	Previously described	1	Spain	NM_000771.3:c.1175C>A	missense	p.Thr392Asn	Heteroz	0.52	C=48.0,A=52.0	C=66,A=72		3.98e-06	8.81e-06	0
CYP2C9	chr10_96745911_A_G	None	Novel	1	Brazil	NM_000771.3:c.1271A>G	missense	p.Tyr424Cys	Heteroz	0.61	A=39.0,G=61.0	A=26,G=40		0	0	0
CYP2C9	chr10_96748636_G_A	rs368545396	Previously described	1	Spain	NM_000771.3:c.1324G>A	missense	p.Gly442Ser	Heteroz	0.45	G=55.0,A=45.0	G=35,A=29		0.000350113	0.000224559	2.83e-05
CYP2C9	chr10_96748653_A_C	rs59485260	Previously described	7	-,Spain,Spain,Colombia,Colombia,Spain,Brazil	NM_000771.3:c.1341A>C	missense	p.Leu447Phe	Heteroz;Heteroz;Heteroz;Heteroz;Heteroz;Heteroz;Heteroz	0.46;0.49;0.49;0.48;0.52;0.38;0.54	A=54.0,C=46.0;A=51.0,C=49.0;A=51.0,C=49.0;A=52.0,C=48.0;A=48.0,C=52.0;A=62.0,C=38.0;A=46.0,C=54.0	A=94,C=80;A=49,C=48;A=60,C=58;A=41,C=38;A=20,C=22;A=46,C=28;A=129,C=152		8.49e-05	0.00015488	8.48e-05
CYP2C9	chr10_96748727_T_C	rs376962288	Previously described	1	Colombia	NM_000771.3:c.1415T>C	missense	p.Val472Ala	Heteroz	0.39	T=61.0,C=39.0	T=78,C=49		1.19e-05	0	0
CYP2C9	chr10_96748742_C_T	rs1003261227	Previously described	1	Spain	NM_000771.3:c.1430C>T	missense	p.Ala477Val	Heteroz	0.47	C=53.0,T=47.0	C=53,T=47		7.96e-06	0	0
CYP2C9	chr10_96748744_T_A	rs867786171	Previously described	2	Colombia,Spain	NM_000771.3:c.1432T>A	missense	p.Ser478Thr	Heteroz;Heteroz	0.52;0.51	T=48.0,A=52.0;T=49.0,A=51.0	T=47,A=51;T=58,A=60		5.17e-05	2.64e-05	0.000260462
CYP2C9	chr10_96748751_C_T	rs530950257	Previously described	1	-	NM_000771.3:c.1439C>T	missense	p.Pro480Leu	Homoz	1	C=0.0,T=100.0	C=0,T=164		6.37e-05	5.42e-05	8.48e-05
CYP2C9	chr10_96748777_C_T	rs9332239	Previously described	23	Brazil,Spain,Spain,Spain,Spain,Spain,Spain,Spain,Spain,Spain,Spain,Spain,Spain,Brazil,Spain,Spain,Spain,Brazil,Colombia,Colombia,Spain,Spain,Spain	NM_000771.3:c.1465C>T	missense	p.Pro489Ser	Heteroz;Heteroz;Heteroz;Heteroz;Heteroz;Heteroz;Heteroz;Heteroz;Heteroz;Heteroz;Heteroz;Heteroz;Heteroz;Heteroz;Heteroz;Heteroz;Heteroz;Heteroz;Heteroz;Heteroz;Heteroz;Heteroz;Heteroz	0.47;0.48;0.59;0.5;0.4;0.47;0.55;0.42;0.5;0.51;0.55;0.45;0.42;0.5;0.51;0.49;0.48;0.4;0.41;0.51;0.5;0.47;0.51	C=53.0,T=47.0;C=52.0,T=48.0;C=41.0,T=59.0;C=50.0,T=50.0;C=60.0,T=40.0;C=53.0,T=47.0;C=45.0,T=55.0;C=58.0,T=42.0;C=50.0,T=50.0;C=49.0,T=51.0;C=45.0,T=55.0;C=55.0,T=45.0;C=58.0,T=42.0;C=50.0,T=50.0;C=49.0,T=51.0;C=51.0,T=49.0;C=52.0,T=48.0;C=60.0,T=40.0;C=59.0,T=41.0;C=49.0,T=51.0;C=50.0,T=50.0;C=53.0,T=47.0;C=49.0,T=51.0	C=88,T=79;C=90,T=84;C=51,T=72;C=59,T=59;C=92,T=61;C=81,T=72;C=86,T=106;C=51,T=37;C=64,T=65;C=61,T=64;C=61,T=75;C=59,T=49;C=52,T=37;C=79,T=79;C=60,T=62;C=73,T=69;C=125,T=115;C=30,T=20;C=72,T=50;C=77,T=81;C=78,T=79;C=94,T=84;C=72,T=74		0.0017473	0.00285068	0.00129995
CYP2C9	chr10_96748780_G_T	rs868182778	Previously described	1	Colombia	NM_000771.3:c.1468G>T	missense	p.Val490Phe	Heteroz	0.43	G=57.0,T=43.0	G=142,T=106		7.07e-06	0	2.83e-05
CYP4F2	chr19_15989589_G_T	rs3093200	Previously described	496	Spain,Colombia,Spain,Spain,Spain,Spain,Spain,Brazil,Brazil,Spain,Spain,Spain,Brazil,Spain,Spain,Brazil,Spain,Spain,Brazil,Brazil,Spain,Spain,Spain,Spain,Spain,Spain,Spain,Spain,Spain,Spain,Spain,Colombia,Colombia,Spain,Spain,-,Spain,Colombia,Spain,Colombia,Brazil,Colombia,Spain,Spain,Brazil,Spain,Spain,Spain,Colombia,Spain,Spain,Colombia,Spain,Spain,Colombia,Portugal,Spain,Colombia,Spain,Spain,Br…	NM_001082.4:c.1555C>A	missense	p.Leu519Met	Heteroz;Heteroz;Heteroz;Heteroz;Heteroz;Heteroz;Heteroz;Heteroz;Heteroz;Heteroz;Heteroz;Heteroz;Heteroz;Heteroz;Heteroz;Heteroz;Heteroz;Heteroz;Heteroz;Heteroz;Heteroz;Heteroz;Heteroz;Heteroz;Heteroz;Heteroz;Heteroz;Heteroz;Heteroz;Heteroz;Heteroz;Homoz;Heteroz;Heteroz;Heteroz;Heteroz;Heteroz;Heteroz;Heteroz;Heteroz;Heteroz;Heteroz;Heteroz;Heteroz;Heteroz;Heteroz;Heteroz;Heteroz;Heteroz;Heteroz;H…	0.48;0.48;0.88;0.48;0.54;0.46;0.5;0.45;0.49;0.48;0.46;0.44;0.42;0.45;0.41;0.44;0.56;0.46;0.44;0.45;0.43;0.45;0.44;0.45;0.5;0.46;0.46;0.55;0.43;0.57;0.52;0.96;0.48;0.51;0.51;0.47;0.47;0.38;0.49;0.43;0.46;0.42;0.49;0.44;0.44;0.46;0.45;0.48;0.41;0.54;0.56;0.38;0.46;0.44;0.5;0.43;0.48;0.45;0.5;0.46;0.6;0.45;0.54;0.48;0.43;0.51;0.42;0.45;0.58;0.46;0.46;0.48;0.46;0.46;0.57;0.44;0.5;0.49;0.47;0.51;0.48;…	G=52.0,T=48.0;G=52.0,T=48.0;G=12.0,T=88.0;G=52.0,T=48.0;G=46.0,T=54.0;G=54.0,T=46.0;G=50.0,T=50.0;G=55.0,T=45.0;G=51.0,T=49.0;G=52.0,T=48.0;G=54.0,T=46.0;G=56.0,T=44.0;G=58.0,T=42.0;G=55.0,T=45.0;G=59.0,T=41.0;G=56.0,T=44.0;G=44.0,T=56.0;G=54.0,T=46.0;G=56.0,T=44.0;G=55.0,T=45.0;G=57.0,T=43.0;G=55.0,T=45.0;G=56.0,T=44.0;G=55.0,T=45.0;G=50.0,T=50.0;G=54.0,T=46.0;G=54.0,T=46.0;G=45.0,T=55.0;G=57.0,…	G=152,T=141;G=152,T=138;G=21,T=161;G=125,T=116;G=144,T=167;G=119,T=100;G=113,T=111;G=83,T=67;G=82,T=79;G=127,T=119;G=141,T=120;G=135,T=104;G=87,T=64;G=87,T=72;G=179,T=126;G=99,T=78;G=105,T=131;G=140,T=119;G=80,T=62;G=83,T=68;G=111,T=85;G=160,T=131;G=154,T=119;G=101,T=81;G=165,T=162;G=121,T=104;G=150,T=128;G=119,T=147;G=177,T=135;G=65,T=85;G=126,T=135;G=9,T=236;G=160,T=150;G=125,T=131;G=162,T=167;…		0.0561139	0.0586161	0.0300763
CYP4F2	chr19_15989672_A_G	None	Novel	1	Spain	NM_001082.4:c.1472T>C	missense	p.Val491Ala	Heteroz	0.49	A=51.0,G=49.0	A=133,G=127		0	0	0
CYP4F2	chr19_15989675_C_T	rs143677430	Previously described	2	Spain,Colombia	NM_001082.4:c.1469G>A	missense	p.Arg490His	Heteroz;Heteroz	0.52;0.51	C=48.0,T=52.0;C=49.0,T=51.0	C=103,T=113;C=110,T=113		0.000106197	0	0.000112931
CYP4F2	chr19_15989676_G_C	rs1254717734	Previously described	2	Colombia,Colombia	NM_001082.4:c.1468C>G	missense	p.Arg490Gly	Heteroz;Heteroz	0.48;0.52	G=52.0,C=48.0;G=48.0,C=52.0	G=107,C=98;G=84,C=91		3.98e-06	0	2.89e-05
CYP4F2	chr19_15989696_G_C	rs3952537	Previously described	662	Colombia,Spain,Spain,Brazil,Spain,Colombia,Brazil,Colombia,Colombia,Spain,Colombia,Colombia,Colombia,Brazil,Brazil,Brazil,Colombia,Brazil,Spain,Brazil,Brazil,Colombia,Colombia,Brazil,Brazil,Brazil,Brazil,Spain,Spain,Colombia,Spain,Spain,Spain,Brazil,Spain,Brazil,Spain,Brazil,Colombia,Colombia,Spain,Spain,Colombia,Mexico,Colombia,Colombia,Spain,Spain,Spain,Colombia,Colombia,Colombia,Colombia,Spain…	NM_001082.4:c.1448C>G	missense	p.Ala483Gly	Heteroz;Heteroz;Heteroz;Heteroz;Heteroz;Heteroz;Heteroz;Heteroz;Heteroz;Heteroz;Heteroz;Heteroz;Heteroz;Heteroz;Heteroz;Heteroz;Heteroz;Heteroz;Heteroz;Heteroz;Heteroz;Heteroz;Heteroz;Heteroz;Heteroz;Heteroz;Heteroz;Heteroz;Heteroz;Heteroz;Heteroz;Heteroz;Heteroz;Heteroz;Heteroz;Heteroz;Heteroz;Heteroz;Heteroz;Heteroz;Heteroz;Heteroz;Heteroz;Heteroz;Heteroz;Heteroz;Heteroz;Heteroz;Heteroz;Heteroz…	0.1;0.14;0.1;0.11;0.13;0.12;0.17;0.1;0.09;0.1;0.1;0.14;0.12;0.12;0.14;0.12;0.12;0.16;0.1;0.09;0.11;0.11;0.14;0.14;0.19;0.15;0.1;0.1;0.1;0.12;0.13;0.1;0.14;0.12;0.11;0.1;0.1;0.1;0.1;0.12;0.12;0.1;0.11;0.11;0.09;0.11;0.1;0.13;0.14;0.11;0.1;0.15;0.13;0.14;0.14;0.1;0.12;0.17;0.15;0.1;0.12;0.1;0.17;0.16;0.1;0.12;0.1;0.11;0.15;0.14;0.13;0.1;0.1;0.11;0.11;0.1;0.11;0.12;0.12;0.15;0.11;0.15;0.15;0.11;0.11…	G=90.0,C=10.0;G=86.0,C=14.0;G=90.0,C=10.0;G=89.0,C=11.0;G=87.0,C=13.0;G=88.0,C=12.0;G=83.0,C=17.0;G=90.0,C=10.0;G=91.0,C=9.0;G=90.0,C=10.0;G=90.0,C=10.0;G=86.0,C=14.0;G=88.0,C=12.0;G=88.0,C=12.0;G=86.0,C=14.0;G=88.0,C=12.0;G=88.0,C=12.0;G=84.0,C=16.0;G=90.0,C=10.0;G=91.0,C=9.0;G=89.0,C=11.0;G=89.0,C=11.0;G=86.0,C=14.0;G=86.0,C=14.0;G=81.0,C=19.0;G=85.0,C=15.0;G=90.0,C=10.0;G=90.0,C=10.0;G=90.0,C=…	G=272,C=31;G=143,C=24;G=131,C=15;G=208,C=26;G=122,C=19;G=168,C=22;G=170,C=34;G=224,C=24;G=196,C=20;G=181,C=21;G=207,C=22;G=283,C=47;G=159,C=21;G=208,C=29;G=207,C=35;G=175,C=24;G=158,C=22;G=149,C=29;G=132,C=14;G=165,C=17;G=159,C=19;G=201,C=24;G=139,C=22;G=131,C=22;G=96,C=22;G=130,C=23;G=171,C=20;G=197,C=22;G=260,C=30;G=148,C=21;G=305,C=46;G=231,C=25;G=132,C=21;G=140,C=19;G=159,C=19;G=184,C=21;G=17…		0.0102065	0.00906099	0.00489237
CYP4F2	chr19_15989723_G_C	rs775460036	Previously described	1	Spain	NM_001082.4:c.1421C>G	missense	p.Ala474Gly	Heteroz	0.15	G=85.0,C=15.0	G=155,C=27		0	0	0
CYP4F2	chr19_15989730_T_C	rs4020346	Previously described	2843	Spain,Spain,Colombia,Chile,Colombia,Colombia,Colombia,Spain,Spain,Colombia,Spain,Spain,Spain,Brazil,Spain,Colombia,Spain,Spain,Brazil,Spain,Spain,Spain,Colombia,Brazil,Colombia,Spain,Spain,Brazil,Colombia,Spain,Colombia,Colombia,Spain,Brazil,Spain,Spain,Spain,Spain,Spain,Spain,Brazil,Brazil,Spain,Colombia,Spain,Colombia,Colombia,Colombia,Colombia,Colombia,Spain,Spain,Spain,Brazil,Colombia,Spain,S…	NM_001082.4:c.1414A>G	missense	p.Thr472Ala	Heteroz;Heteroz;Heteroz;Heteroz;Heteroz;Heteroz;Heteroz;Heteroz;Heteroz;Heteroz;Heteroz;Heteroz;Heteroz;Heteroz;Heteroz;Heteroz;Heteroz;Heteroz;Heteroz;Heteroz;Heteroz;Heteroz;Heteroz;Heteroz;Heteroz;Heteroz;Heteroz;Heteroz;Heteroz;Heteroz;Heteroz;Heteroz;Heteroz;Heteroz;Heteroz;Heteroz;Heteroz;Heteroz;Heteroz;Heteroz;Heteroz;Heteroz;Heteroz;Heteroz;Heteroz;Heteroz;Heteroz;Heteroz;Heteroz;Heteroz…	0.12;0.18;0.23;0.14;0.25;0.12;0.23;0.34;0.19;0.1;0.1;0.17;0.24;0.23;0.11;0.14;0.12;0.1;0.23;0.12;0.24;0.2;0.26;0.28;0.11;0.12;0.14;0.19;0.21;0.12;0.2;0.1;0.12;0.13;0.19;0.28;0.11;0.12;0.13;0.17;0.2;0.11;0.18;0.26;0.1;0.2;0.22;0.23;0.14;0.11;0.18;0.12;0.13;0.16;0.25;0.2;0.12;0.14;0.12;0.11;0.14;0.19;0.14;0.11;0.15;0.24;0.24;0.16;0.12;0.15;0.12;0.26;0.11;0.18;0.15;0.18;0.27;0.12;0.15;0.24;0.09;0.31…	T=88.0,C=12.0;T=82.0,C=18.0;T=77.0,C=23.0;T=86.0,C=14.0;T=75.0,C=25.0;T=88.0,C=12.0;T=77.0,C=23.0;T=66.0,C=34.0;T=81.0,C=19.0;T=90.0,C=10.0;T=90.0,C=10.0;T=83.0,C=17.0;T=76.0,C=24.0;T=77.0,C=23.0;T=89.0,C=11.0;T=86.0,C=14.0;T=88.0,C=12.0;T=90.0,C=10.0;T=77.0,C=23.0;T=88.0,C=12.0;T=76.0,C=24.0;T=80.0,C=20.0;T=74.0,C=26.0;T=72.0,C=28.0;T=89.0,C=11.0;T=88.0,C=12.0;T=86.0,C=14.0;T=81.0,C=19.0;T=79.0,…	T=115,C=16;T=104,C=23;T=134,C=39;T=156,C=25;T=200,C=65;T=171,C=23;T=114,C=35;T=108,C=56;T=109,C=25;T=161,C=18;T=225,C=26;T=163,C=33;T=109,C=34;T=128,C=39;T=130,C=16;T=148,C=25;T=136,C=19;T=119,C=13;T=171,C=50;T=200,C=27;T=110,C=35;T=194,C=50;T=121,C=42;T=154,C=59;T=143,C=18;T=128,C=18;T=163,C=26;T=99,C=23;T=196,C=52;T=169,C=22;T=159,C=39;T=150,C=16;T=248,C=34;T=193,C=30;T=168,C=39;T=138,C=55;T=16…		0.212191	0.197031	0.287955
CYP4F2	chr19_15990211_C_T	rs764508037	Previously described	5	Spain,Brazil,Spain,Spain,Spain	NM_001082.4:c.1342G>A	missense	p.Glu448Lys	Heteroz;Heteroz;Heteroz;Heteroz;Heteroz	0.09;0.09;0.14;0.11;0.1	C=91.0,T=9.0;C=91.0,T=9.0;C=86.0,T=14.0;C=89.0,T=11.0;C=90.0,T=10.0	C=107,T=11;C=210,T=22;C=175,T=28;C=92,T=11;C=158,T=18		3.18e-05	6.19e-05	0
CYP4F2	chr19_15990222_C_T	rs138971789	Previously described	1	Spain	NM_001082.4:c.1331G>A	missense	p.Arg444His	Heteroz	0.6	C=40.0,T=60.0	C=43,T=64		4.77e-05	2.64e-05	0
CYP4F2	chr19_15990223_G_A	rs142113670	Previously described	1	Spain	NM_001082.4:c.1330C>T	missense	p.Arg444Cys	Heteroz	0.44	G=56.0,A=44.0	G=77,A=61		0.000197996	0.000278698	5.65e-05
CYP4F2	chr19_15990229_G_A	rs756186873	Previously described	1	Colombia	NM_001082.4:c.1324C>T	missense	p.Pro442Ser	Heteroz	0.49	G=51.0,A=49.0	G=49,A=48		7.95e-06	1.76e-05	0
CYP4F2	chr19_15990431_C_T	rs2108622	Previously described	2653	Spain,Colombia,Spain,Spain,Colombia,Spain,Spain,Brazil,Spain,Brazil,Spain,Brazil,Colombia,Spain,Colombia,Colombia,Spain,Spain,Spain,Brazil,Spain,Spain,Spain,Colombia,Spain,Spain,Spain,Colombia,Colombia,Colombia,Spain,Spain,Brazil,Colombia,Spain,Spain,Colombia,Spain,Brazil,Colombia,Spain,Spain,Spain,Spain,Spain,Colombia,Spain,Colombia,Spain,Spain,Colombia,Colombia,Brazil,Spain,Spain,Spain,Spain,Sp…	NM_001082.4:c.1297G>A	missense	p.Val433Met	Heteroz;Heteroz;Homoz;Homoz;Heteroz;Heteroz;Heteroz;Heteroz;Homoz;Heteroz;Heteroz;Heteroz;Heteroz;Heteroz;Homoz;Homoz;Heteroz;Heteroz;Heteroz;Heteroz;Heteroz;Heteroz;Homoz;Heteroz;Heteroz;Heteroz;Heteroz;Homoz;Heteroz;Heteroz;Heteroz;Homoz;Heteroz;Heteroz;Heteroz;Heteroz;Heteroz;Heteroz;Homoz;Heteroz;Heteroz;Homoz;Homoz;Heteroz;Heteroz;Heteroz;Heteroz;Homoz;Heteroz;Heteroz;Heteroz;Homoz;Homoz;Het…	0.51;0.35;0.99;1.0;0.46;0.48;0.55;0.49;1.0;0.52;0.52;0.49;0.51;0.49;1.0;0.99;0.51;0.5;0.47;0.53;0.51;0.55;1.0;0.49;0.49;0.52;0.54;0.99;0.58;0.56;0.51;0.99;0.49;0.51;0.51;0.57;0.47;0.46;1.0;0.46;0.48;0.99;1.0;0.52;0.49;0.52;0.5;1.0;0.48;0.43;0.47;1.0;1.0;0.52;0.56;0.52;0.48;0.54;0.49;0.46;0.46;0.51;1.0;1.0;0.59;0.48;0.47;0.46;0.56;0.49;0.49;0.4;1.0;0.5;0.53;0.52;0.48;0.49;0.53;0.47;0.5;0.49;0.52;0…	C=49.0,T=51.0;C=65.0,T=35.0;C=1.0,T=99.0;C=0.0,T=100.0;C=54.0,T=46.0;C=52.0,T=48.0;C=45.0,T=55.0;C=51.0,T=49.0;C=0.0,T=100.0;C=48.0,T=52.0;C=48.0,T=52.0;C=51.0,T=49.0;C=49.0,T=51.0;C=51.0,T=49.0;C=0.0,T=100.0;C=1.0,T=99.0;C=49.0,T=51.0;C=50.0,T=50.0;C=53.0,T=47.0;C=47.0,T=53.0;C=49.0,T=51.0;C=45.0,T=55.0;C=0.0,T=100.0;C=51.0,T=49.0;C=51.0,T=49.0;C=48.0,T=52.0;C=46.0,T=54.0;C=1.0,T=99.0;C=42.0,T=5…	C=108,T=111;C=195,T=105;C=2,T=185;C=0,T=285;C=167,T=143;C=111,T=101;C=128,T=154;C=82,T=79;C=1,T=278;C=96,T=104;C=134,T=147;C=90,T=87;C=150,T=158;C=140,T=134;C=0,T=161;C=3,T=234;C=117,T=120;C=121,T=120;C=256,T=230;C=100,T=111;C=121,T=128;C=131,T=161;C=0,T=309;C=154,T=149;C=131,T=126;C=133,T=146;C=62,T=74;C=4,T=361;C=87,T=120;C=137,T=173;C=217,T=222;C=2,T=227;C=87,T=82;C=134,T=139;C=149,T=154;C=92,…		0.266086	0.286606	0.229305
CYP4F2	chr19_15990458_C_A	None	Novel	1	Spain	NM_001082.4:c.1270G>T	missense	p.Val424Phe	Heteroz	0.47	C=53.0,A=47.0	C=142,A=125		0	0	0
CYP4F2	chr19_15990598_G_A	rs200492423	Previously described	3	Spain,Colombia,Colombia	NM_001082.4:c.1225C>T	missense	p.Pro409Ser	Heteroz;Heteroz;Heteroz	0.44;0.45;0.44	G=56.0,A=44.0;G=55.0,A=45.0;G=56.0,A=44.0	G=230,A=182;G=234,A=195;G=257,A=204		0.000251066	0.000108399	2.82e-05
CYP4F2	chr19_15990621_T_C	rs1435072497	Previously described	2	Spain,Spain	NM_001082.4:c.1202A>G	missense	p.His401Arg	Heteroz;Heteroz	0.48;0.47	T=52.0,C=48.0;T=53.0,C=47.0	T=98,C=91;T=132,C=119		3.98e-06	0	2.89e-05
CYP4F2	chr19_15990624_C_T	rs758521136	Previously described	3	Brazil,Spain,Spain	NM_001082.4:c.1199G>A	missense	p.Arg400His	Heteroz;Heteroz;Heteroz	0.49;0.52;0.51	C=51.0,T=49.0;C=48.0,T=52.0;C=49.0,T=51.0	C=87,T=85;C=222,T=236;C=124,T=129		7.56e-05	5.27e-05	5.78e-05
CYP4F2	chr19_15990625_G_A	rs75222722	Previously described	3	Colombia,Colombia,Colombia	NM_001082.4:c.1198C>T	missense	p.Arg400Cys	Heteroz;Heteroz;Heteroz	0.45;0.49;0.53	G=55.0,A=45.0;G=51.0,A=49.0;G=47.0,A=53.0	G=139,A=116;G=140,A=137;G=174,A=199		0.000374786	7.74e-06	2.82e-05
CYP4F2	chr19_15990678_G_A	rs369130739	Previously described	1	Colombia	NM_001082.4:c.1145C>T	missense	p.Thr382Ile	Heteroz	0.49	G=51.0,A=49.0	G=92,A=89		3.98e-06	8.79e-06	0
CYP4F2	chr19_15990705_T_C	None	Novel	1	Brazil	NM_001082.4:c.1118A>G	missense	p.Asp373Gly	Heteroz	0.44	T=56.0,C=44.0	T=113,C=87		0	0	0
CYP4F2	chr19_15990706_C_T	rs1205781258	Previously described	1	Spain	NM_001082.4:c.1117G>A	missense	p.Asp373Asn	Heteroz	0.1	C=90.0,T=10.0	C=142,T=16		3.98e-06	8.79e-06	0
CYP4F2	chr19_15996756_G_A	rs200373927	Previously described	3	Spain,Spain,Spain	NM_001082.4:c.1093C>T	missense	p.Arg365Cys	Heteroz;Heteroz;Heteroz	0.47;0.49;0.46	G=53.0,A=47.0;G=51.0,A=49.0;G=54.0,A=46.0	G=88,A=78;G=149,A=145;G=121,A=103		4.6e-05	1.55e-05	0
CYP4F2	chr19_15996785_C_T	rs375460865	Previously described	1	Spain	NM_001082.4:c.1064G>A	missense	p.Arg355Gln	Heteroz	0.47	C=53.0,T=47.0	C=132,T=116		4.77e-05	7.03e-05	5.78e-05
CYP4F2	chr19_15996791_C_T	rs138250724	Previously described	2	Spain,Colombia	NM_001082.4:c.1058G>A	missense	p.Arg353His	Heteroz;Heteroz	0.44;0.48	C=56.0,T=44.0;C=52.0,T=48.0	C=143,T=111;C=147,T=133		0.000346517	0.000487744	0.000112911
CYP4F2	chr19_15996792_G_A	rs750537115	Previously described	2	Spain,Spain	NM_001082.4:c.1057C>T	missense	p.Arg353Cys	Heteroz;Heteroz	0.51;0.47	G=49.0,A=51.0;G=53.0,A=47.0	G=116,A=123;G=140,A=125		2.83e-05	1.55e-05	0
CYP4F2	chr19_15996828_G_C	rs145174239	Previously described	40	Chile,Spain,Spain,Spain,Spain,Colombia,Spain,Spain,Brazil,Spain,Mexico,Colombia,Spain,Spain,Colombia,USA,Spain,Spain,Spain,Brazil,Spain,Brazil,Spain,Spain,Colombia,Spain,Spain,Spain,Spain,Colombia,Spain,Spain,Spain,Spain,Brazil,Spain,Spain,Spain,Colombia,Spain	NM_001082.4:c.1021C>G	missense	p.Leu341Val	Heteroz;Heteroz;Heteroz;Heteroz;Heteroz;Heteroz;Heteroz;Heteroz;Heteroz;Heteroz;Heteroz;Heteroz;Heteroz;Heteroz;Heteroz;Heteroz;Heteroz;Heteroz;Heteroz;Heteroz;Heteroz;Heteroz;Heteroz;Heteroz;Heteroz;Heteroz;Heteroz;Heteroz;Heteroz;Heteroz;Heteroz;Heteroz;Heteroz;Heteroz;Heteroz;Heteroz;Heteroz;Heteroz;Heteroz;Heteroz	0.52;0.5;0.46;0.56;0.49;0.49;0.47;0.5;0.45;0.44;0.58;0.51;0.48;0.46;0.45;0.51;0.51;0.48;0.43;0.49;0.49;0.5;0.49;0.48;0.46;0.45;0.47;0.49;0.45;0.43;0.48;0.42;0.48;0.53;0.51;0.52;0.47;0.46;0.46;0.4	G=48.0,C=52.0;G=50.0,C=50.0;G=54.0,C=46.0;G=44.0,C=56.0;G=51.0,C=49.0;G=51.0,C=49.0;G=53.0,C=47.0;G=50.0,C=50.0;G=55.0,C=45.0;G=56.0,C=44.0;G=42.0,C=58.0;G=49.0,C=51.0;G=52.0,C=48.0;G=54.0,C=46.0;G=55.0,C=45.0;G=49.0,C=51.0;G=49.0,C=51.0;G=52.0,C=48.0;G=57.0,C=43.0;G=51.0,C=49.0;G=51.0,C=49.0;G=50.0,C=50.0;G=50.0,C=49.0;G=52.0,C=48.0;G=54.0,C=46.0;G=55.0,C=45.0;G=53.0,C=47.0;G=51.0,C=49.0;G=55.0,…	G=141,C=152;G=205,C=201;G=106,C=92;G=67,C=86;G=74,C=70;G=191,C=185;G=113,C=99;G=141,C=141;G=62,C=51;G=119,C=95;G=103,C=141;G=127,C=131;G=110,C=100;G=159,C=136;G=167,C=139;G=146,C=149;G=88,C=93;G=106,C=98;G=94,C=71;G=68,C=65;G=131,C=127;G=85,C=86;G=140,C=137;G=120,C=113;G=119,C=101;G=129,C=107;G=102,C=92;G=148,C=140;G=166,C=134;G=147,C=109;G=118,C=109;G=134,C=99;G=184,C=168;G=95,C=109;G=94,C=96;G=…		0.00554349	0.00663991	0.00217477
CYP4F2	chr19_15997063_A_T	None	Previously described	1	Colombia	NM_001082.4:c.974T>A	missense	p.Phe325Tyr	Heteroz	0.52	A=48.0,T=52.0	A=32,T=35		3.98e-06	0	2.89e-05
CYP4F2	chr19_15997120_T_C	rs199689049	Previously described	1	Spain	NM_001082.4:c.919-2A>G	splice	p.?	Heteroz	0.42	T=58.0,C=42.0	T=32,C=23		7.96e-06	8.8e-06	0
CYP4F2	chr19_16000235_T_G	rs764847783	Previously described	1	Spain	NM_001082.4:c.916A>C	missense	p.Lys306Gln	Heteroz	0.5	T=50.0,G=50.0	T=39,G=39		7.1e-06	0	0
CYP4F2	chr19_16000255_A_G	rs752561177	Previously described	1	-	NM_001082.4:c.896T>C	missense	p.Ile299Thr	Heteroz	0.51	A=49.0,G=51.0	A=48,G=50		1.59e-05	2.64e-05	0
CYP4F2	chr19_16000279_G_T	None	Previously described	1	Spain	NM_001082.4:c.872C>A	missense	p.Ala291Asp	Heteroz	0.5	G=50.0,T=50.0	G=41,T=41		3.98e-06	0	2.89e-05
CYP4F2	chr19_16000283_T_G	rs781351264	Previously described	1	Spain	NM_001082.4:c.868A>C	missense	p.Lys290Gln	Heteroz	0.44	T=56.0,G=44.0	T=43,G=34		5.17e-05	0	0
CYP4F2	chr19_16000306_C_A	rs769222149	Previously described	2	Brazil,Brazil	NM_001082.4:c.845G>T	missense	p.Gly282Val	Heteroz;Heteroz	0.43;0.53	C=57.0,A=43.0;C=47.0,A=53.0	C=146,A=110;C=148,A=168		7.07e-06	0	2.82e-05
CYP4F2	chr19_16000331_G_A	rs762381741	Previously described	1	Spain	NM_001082.4:c.820C>T	missense	p.Arg274Trp	Heteroz	0.52	G=48.0,A=52.0	G=88,A=94		1.99e-05	2.64e-05	0
CYP4F2	chr19_16000336_T_C	rs763970910	Previously described	1	Spain	NM_001082.4:c.815A>G	missense	p.Gln272Arg	Heteroz	0.5	T=50.0,C=50.0	T=61,C=60		1.59e-05	8.79e-06	8.67e-05
CYP4F2	chr19_16000378_C_G	None	Novel	1	Spain	NM_001082.4:c.773G>C	missense	p.Arg258Thr	Heteroz	0.53	C=47.0,G=53.0	C=112,G=127		0	0	0
CYP4F2	chr19_16000382_G_A	rs139807541	Previously described	1	Colombia	NM_001082.4:c.769C>T	missense	p.Arg257Cys	Heteroz	0.47	G=53.0,A=47.0	G=136,A=121		0.000208573	3.1e-05	5.64e-05
CYP4F2	chr19_16000394_C_T	rs1473825512	Previously described	1	Spain	NM_001082.4:c.757G>A	missense	p.Gly253Arg	Heteroz	0.48	C=52.0,T=48.0	C=118,T=109		0	0	0
CYP4F2	chr19_16000451_T_C	rs1257348306	Previously described	2	Spain,Spain	NM_001082.4:c.700A>G	missense	p.Lys234Glu	Heteroz;Heteroz	0.52;0.47	T=48.0,C=52.0;T=53.0,C=47.0	T=156,C=170;T=154,C=136		3.98e-06	8.79e-06	0
CYP4F2	chr19_16000481_C_A	rs144233412	Previously described	2	Colombia,Spain	NM_001082.4:c.670G>T	missense	p.Ala224Ser	Heteroz;Heteroz	0.41;0.42	C=59.0,A=41.0;C=58.0,A=42.0	C=81,A=57;C=90,A=66		0.000173296	7.74e-06	0
CYP4F2	chr19_16000481_C_T	rs144233412	Previously described	2	Brazil,Brazil	NM_001082.4:c.670G>A	missense	p.Ala224Thr	Heteroz;Heteroz	0.46;0.46	C=54.0,T=46.0;C=54.0,T=46.0	C=106,T=90;C=131,T=111		2.12e-05	1.55e-05	5.65e-05
CYP4F2	chr19_16000487_T_A	rs149081072	Previously described	1	Spain	NM_001082.4:c.664A>T	missense	p.Ile222Phe	Heteroz	0.39	T=61.0,A=39.0	T=76,A=49		3.89e-05	0	0
CYP4F2	chr19_16001122_T_C	rs1487223716	Previously described	1	Spain	NM_001082.4:c.647A>G	missense	p.Glu216Gly	Heteroz	0.49	T=51.0,C=49.0	T=155,C=151		7.07e-06	1.55e-05	0
CYP4F2	chr19_16001151_AC_A	rs1425542897	Previously described	1	Spain	NM_001082.4:c.617delG	frameshift	p.Cys206fs	Heteroz	0.5	AC=50.0,A=50.0	AC=82,A=83		3.18e-05	0	0
CYP4F2	chr19_16001215_C_A	rs3093153	Previously described	487	Colombia,Spain,Spain,Spain,Spain,Spain,Spain,Spain,Spain,Spain,Spain,Spain,Spain,Spain,Mexico,Colombia,Colombia,Spain,Spain,Brazil,Spain,Spain,Brazil,Spain,Spain,Spain,Spain,Brazil,Spain,Colombia,Spain,Spain,Colombia,Spain,Brazil,Colombia,Spain,Spain,Spain,Spain,Spain,Brazil,Colombia,Colombia,Spain,Spain,Spain,Colombia,Brazil,Brazil,Spain,Spain,Spain,Spain,Spain,Spain,Spain,Spain,Brazil,Spain,Spa…	NM_001082.4:c.554G>T	missense	p.Gly185Val	Heteroz;Heteroz;Heteroz;Homoz;Heteroz;Heteroz;Heteroz;Homoz;Heteroz;Heteroz;Heteroz;Heteroz;Heteroz;Heteroz;Heteroz;Heteroz;Heteroz;Heteroz;Heteroz;Heteroz;Heteroz;Heteroz;Heteroz;Heteroz;Heteroz;Heteroz;Heteroz;Heteroz;Heteroz;Heteroz;Heteroz;Heteroz;Heteroz;Heteroz;Heteroz;Heteroz;Heteroz;Heteroz;Heteroz;Heteroz;Heteroz;Heteroz;Heteroz;Heteroz;Heteroz;Heteroz;Heteroz;Heteroz;Heteroz;Heteroz;Het…	0.21;0.5;0.49;1.0;0.45;0.48;0.51;1.0;0.45;0.47;0.45;0.51;0.5;0.53;0.48;0.49;0.44;0.48;0.45;0.47;0.44;0.49;0.52;0.44;0.42;0.49;0.44;0.5;0.45;0.45;0.56;0.5;0.51;0.5;0.48;0.49;0.49;0.5;0.42;0.46;0.45;0.46;0.44;0.48;0.45;0.45;0.43;0.52;0.46;0.39;0.46;0.4;0.43;0.53;0.52;0.46;0.46;0.48;0.48;0.5;0.53;0.49;0.51;0.55;0.52;0.52;0.47;0.51;0.57;0.48;0.42;0.49;0.49;0.45;0.44;0.5;0.45;0.49;0.49;0.51;0.46;0.48;…	C=79.0,A=21.0;C=50.0,A=50.0;C=51.0,A=49.0;C=0.0,A=100.0;C=55.0,A=45.0;C=52.0,A=48.0;C=49.0,A=51.0;C=0.0,A=100.0;C=55.0,A=45.0;C=53.0,A=47.0;C=55.0,A=45.0;C=49.0,A=51.0;C=50.0,A=50.0;C=47.0,A=53.0;C=52.0,A=48.0;C=51.0,A=49.0;C=56.0,A=44.0;C=52.0,A=48.0;C=55.0,A=45.0;C=53.0,A=47.0;C=56.0,A=44.0;C=51.0,A=49.0;C=48.0,A=52.0;C=56.0,A=44.0;C=58.0,A=42.0;C=51.0,A=49.0;C=56.0,A=44.0;C=50.0,A=50.0;C=55.0,…	C=286,A=78;C=164,A=167;C=122,A=115;C=0,A=136;C=151,A=126;C=147,A=136;C=135,A=143;C=1,A=268;C=89,A=74;C=117,A=102;C=111,A=90;C=137,A=141;C=149,A=148;C=167,A=190;C=137,A=128;C=167,A=159;C=170,A=131;C=130,A=121;C=180,A=148;C=92,A=80;C=170,A=133;C=146,A=140;C=76,A=83;C=140,A=108;C=151,A=110;C=164,A=160;C=152,A=120;C=84,A=84;C=122,A=99;C=110,A=90;C=49,A=62;C=162,A=164;C=113,A=119;C=101,A=100;C=80,A=75…		0.0475697	0.0629326	0.0278828
CYP4F2	chr19_16003118_C_G	None	Novel	1	Brazil	NM_001082.4:c.525+1G>C	splice	p.?	Heteroz	0.43	C=57.0,G=43.0	C=94,G=71		0	0	0
CYP4F2	chr19_16003143_G_GA	rs1381039657	Previously described	2	Spain,Spain	NM_001082.4:c.500dupT	frameshift	p.Asn168fs	Heteroz;Heteroz	0.55;0.5	G=45.0,GA=55.0;G=50.0,GA=50.0	G=89,GA=107;G=89,GA=88		7.95e-06	8.79e-06	0
CYP4F2	chr19_16003162_T_C	rs138811366	Previously described	1	Brazil	NM_001082.4:c.482A>G	missense	p.Lys161Arg	Heteroz	0.52	T=48.0,C=52.0	T=105,C=112		0.000113122	0	0.000141084
CYP4F2	chr19_16003189_G_A	rs200629062	Previously described	4	Brazil,Spain,Colombia,Spain	NM_001082.4:c.455C>T	missense	p.Thr152Met	Heteroz;Heteroz;Heteroz;Heteroz	0.49;0.56;0.52;0.52	G=51.0,A=49.0;G=44.0,A=56.0;G=48.0,A=52.0;G=48.0,A=52.0	G=118,A=114;G=96,A=123;G=115,A=123;G=116,A=126		0.000728245	0.00045672	0.000253965
CYP4F2	chr19_16003198_C_T	rs140630977	Previously described	1	Spain	NM_001082.4:c.446G>A	missense	p.Arg149Gln	Heteroz	0.51	C=49.0,T=51.0	C=129,T=136		4.95e-05	8.52e-05	0
CYP4F2	chr19_16003337_A_G	None	Novel	1	Spain	NM_001082.4:c.397+2T>C	splice	p.?	Heteroz	0.54	A=46.0,G=54.0	A=95,G=110		0	0	0
CYP4F2	chr19_16003344_C_A	rs149607948	Previously described	4	Spain,Spain,Spain,Spain	NM_001082.4:c.392G>T	missense	p.Trp131Leu	Heteroz;Heteroz;Heteroz;Heteroz	0.48;0.5;0.48;0.49	C=52.0,A=48.0;C=50.0,A=50.0;C=52.0,A=48.0;C=51.0,A=49.0	C=205,A=190;C=119,A=119;C=113,A=106;C=150,A=143		0.000190958	9.29e-05	0.000112911
CYP4F2	chr19_16006315_C_T	rs1015884828	Previously described	1	Spain	NM_001082.4:c.343+1G>A	splice	p.?	Heteroz	0.42	C=57.0,T=42.0	C=138,T=102		1.83e-05	3.58e-05	0
CYP4F2	chr19_16006346_C_A	rs372270252	Previously described	1	-	NM_001082.4:c.313G>T	missense	p.Asp105Tyr	Heteroz	0.24	C=76.0,A=24.0	C=66,A=21		0.000123897	0.000227096	0
CYP4F2	chr19_16006361_T_C	rs150579280	Previously described	7	Spain,Spain,Spain,Brazil,Brazil,Spain,Spain	NM_001082.4:c.298A>G	missense	p.Ser100Gly	Heteroz;Heteroz;Heteroz;Heteroz;Heteroz;Heteroz;Heteroz	0.43;0.45;0.45;0.48;0.53;0.41;0.52	T=57.0,C=43.0;T=55.0,C=45.0;T=55.0,C=45.0;T=52.0,C=48.0;T=47.0,C=53.0;T=59.0,C=41.0;T=48.0,C=52.0	T=98,C=74;T=90,C=74;T=120,C=100;T=49,C=46;T=52,C=58;T=77,C=53;T=117,C=125		0.000653642	0.00107066	0.000974559
CYP4F2	chr19_16006411_G_A	rs1292029455	Previously described	1	Colombia	NM_001082.4:c.248C>T	missense	p.Thr83Ile	Heteroz	0.47	G=53.0,A=47.0	G=60,A=54		4.3e-06	0	0
CYP4F2	chr19_16006460_C_T	None	Novel	1	Spain	NM_001082.4:c.199G>A	missense	p.Val67Ile	Heteroz	0.51	C=49.0,T=51.0	C=45,T=47		0	0	0
CYP4F2	chr19_16008253_G_A	rs371607139	Previously described	1	Spain	NM_001082.4:c.169C>T	missense	p.Arg57Trp	Heteroz	0.52	G=48.0,A=52.0	G=118,A=130		3.18e-05	4.4e-05	5.79e-05
CYP4F2	chr19_16008285_C_A	rs141050546	Previously described	1	Colombia	NM_001082.4:c.137G>T	missense	p.Arg46Leu	Heteroz	0.43	C=57.0,A=43.0	C=131,A=98		0.000353842	7.75e-06	8.48e-05
CYP4F2	chr19_16008304_C_T	rs201106180	Previously described	8	Spain,Spain,Spain,Spain,Spain,Spain,Spain,Spain	NM_001082.4:c.118G>A	missense	p.Ala40Thr	Heteroz;Heteroz;Heteroz;Heteroz;Heteroz;Heteroz;Heteroz;Heteroz	0.49;0.49;0.55;0.52;0.51;0.45;0.56;0.51	C=51.0,T=49.0;C=51.0,T=49.0;C=45.0,T=55.0;C=48.0,T=52.0;C=49.0,T=51.0;C=55.0,T=45.0;C=44.0,T=56.0;C=49.0,T=51.0	C=113,T=108;C=43,T=42;C=112,T=139;C=100,T=109;C=203,T=214;C=136,T=110;C=89,T=113;C=156,T=165		0.000334243	0.000114352	2.9e-05
CYP4F2	chr19_16008315_G_C	None	Novel	1	Colombia	NM_001082.4:c.107C>G	missense	p.Ala36Gly	Heteroz	0.46	G=54.0,C=46.0	G=135,C=116		0	0	0
CYP4F2	chr19_16008345_C_T	rs777597441	Previously described	1	-	NM_001082.4:c.77G>A	missense	p.Gly26Glu	Heteroz	0.45	C=55.0,T=45.0	C=71,T=57		1.59e-05	0	0.000115781
CYP4F2	chr19_16008346_C_T	rs989944199	Previously described	1	Spain	NM_001082.4:c.76G>A	missense	p.Gly26Arg	Heteroz	0.52	C=48.0,T=52.0	C=74,T=80		7.96e-06	0	2.9e-05
CYP4F2	chr19_16008369_G_T	rs976769104	Previously described	2	Brazil,Brazil	NM_001082.4:c.53C>A	missense	p.Pro18His	Heteroz;Heteroz	0.5;0.62	G=50.0,T=50.0;G=38.0,T=62.0	G=25,T=25;G=22,T=36		0	0	0
CYP4F2	chr19_16008370_G_A	None	Novel	2	Spain,Spain	NM_001082.4:c.52C>T	missense	p.Pro18Ser	Heteroz;Heteroz	0.51;0.51	G=49.0,A=51.0;G=49.0,A=51.0	G=51,A=53;G=68,A=71		0	0	0
CYP4F2	chr19_16008376_C_G	rs114099324	Previously described	4	Spain,Spain,Colombia,Colombia	NM_001082.4:c.46G>C	missense	p.Ala16Pro	Heteroz;Heteroz;Heteroz;Heteroz	0.48;0.48;0.47;0.47	C=52.0,G=48.0;C=52.0,G=48.0;C=53.0,G=47.0;C=53.0,G=47.0	C=54,G=50;C=57,G=53;C=40,G=35;C=70,G=61		0.00146396	3.88e-05	0.00135624
CYP4F2	chr19_16008388_A_C	rs3093105	Previously described	1767	Spain,Colombia,Spain,Spain,Spain,Brazil,Spain,Brazil,Brazil,Colombia,Spain,Brazil,Colombia,Colombia,Spain,Spain,Spain,Spain,Spain,Colombia,Spain,Spain,Colombia,Colombia,Spain,Spain,Colombia,Spain,Spain,Colombia,Spain,Brazil,Spain,Spain,Spain,Spain,Colombia,Spain,Colombia,Spain,Spain,Colombia,Spain,Spain,Spain,Brazil,Colombia,Spain,Brazil,Brazil,Spain,Colombia,Spain,Spain,Spain,Spain,Colombia,Colo…	NM_001082.4:c.34T>G	missense	p.Trp12Gly	Heteroz;Heteroz;Homoz;Heteroz;Heteroz;Heteroz;Heteroz;Heteroz;Heteroz;Heteroz;Heteroz;Heteroz;Heteroz;Homoz;Heteroz;Heteroz;Heteroz;Heteroz;Heteroz;Heteroz;Heteroz;Heteroz;Heteroz;Heteroz;Heteroz;Homoz;Heteroz;Heteroz;Heteroz;Heteroz;Heteroz;Heteroz;Heteroz;Homoz;Heteroz;Heteroz;Heteroz;Heteroz;Homoz;Heteroz;Heteroz;Heteroz;Heteroz;Heteroz;Heteroz;Heteroz;Heteroz;Heteroz;Heteroz;Heteroz;Heteroz;H…	0.56;0.47;1.0;0.59;0.43;0.57;0.68;0.47;0.49;0.51;0.54;0.54;0.54;0.99;0.45;0.56;0.49;0.52;0.57;0.58;0.45;0.48;0.58;0.5;0.5;1.0;0.48;0.35;0.39;0.56;0.54;0.47;0.49;0.99;0.57;0.54;0.5;0.5;0.99;0.62;0.54;0.46;0.45;0.54;0.46;0.51;0.53;0.48;0.41;0.5;0.51;0.55;0.52;0.55;0.62;0.49;0.47;0.55;0.55;0.53;0.46;0.51;0.35;0.52;0.54;0.5;0.52;0.51;0.49;0.51;0.56;0.5;0.59;0.49;0.51;0.51;0.59;0.51;0.44;0.48;0.43;0.5…	A=44.0,C=56.0;A=53.0,C=47.0;A=0.0,C=100.0;A=41.0,C=59.0;A=57.0,C=43.0;A=43.0,C=57.0;A=32.0,C=68.0;A=53.0,C=47.0;A=51.0,C=49.0;A=49.0,C=51.0;A=46.0,C=54.0;A=46.0,C=54.0;A=46.0,C=54.0;A=1.0,C=99.0;A=55.0,C=45.0;A=44.0,C=56.0;A=51.0,C=49.0;A=48.0,C=52.0;A=43.0,C=57.0;A=42.0,C=58.0;A=55.0,C=45.0;A=52.0,C=48.0;A=42.0,C=58.0;A=50.0,C=50.0;A=50.0,C=50.0;A=0.0,C=100.0;A=52.0,C=48.0;A=65.0,C=35.0;A=61.0,C…	A=40,C=50;A=68,C=61;A=0,C=103;A=59,C=86;A=39,C=30;A=16,C=21;A=34,C=72;A=34,C=30;A=25,C=24;A=42,C=44;A=48,C=57;A=22,C=26;A=41,C=48;A=1,C=109;A=53,C=43;A=40,C=51;A=98,C=93;A=49,C=54;A=45,C=60;A=48,C=67;A=48,C=40;A=45,C=41;A=48,C=65;A=50,C=50;A=77,C=76;A=0,C=103;A=63,C=57;A=53,C=29;A=54,C=34;A=45,C=58;A=45,C=52;A=46,C=40;A=40,C=38;A=1,C=118;A=50,C=65;A=46,C=54;A=57,C=56;A=59,C=59;A=1,C=104;A=45,C=75…		0.157477	0.168319	0.109237
CYP4F2	chr19_16008417_G_A	rs144146357	Previously described	11	Brazil,Colombia,Spain,Brazil,Spain,Spain,Spain,Spain,Spain,Brazil,Spain	NM_001082.4:c.5C>T	missense	p.Ser2Phe	Heteroz;Heteroz;Heteroz;Heteroz;Heteroz;Heteroz;Heteroz;Heteroz;Heteroz;Heteroz;Heteroz	0.49;0.53;0.48;0.45;0.69;0.45;0.41;0.48;0.52;0.6;0.46	G=51.0,A=49.0;G=47.0,A=53.0;G=52.0,A=48.0;G=55.0,A=45.0;G=31.0,A=69.0;G=55.0,A=45.0;G=59.0,A=41.0;G=52.0,A=48.0;G=48.0,A=52.0;G=40.0,A=60.0;G=54.0,A=46.0	G=26,A=25;G=18,A=20;G=29,A=27;G=29,A=24;G=15,A=34;G=27,A=22;G=48,A=34;G=39,A=36;G=20,A=22;G=17,A=25;G=45,A=38		0.000188021	0.000163244	0.000650968
DPYD	chr1_97544543_G_A	rs114096998	Previously described	1	Colombia	NM_000110.3:c.3067C>T	missense	p.Pro1023Ser	Heteroz	0.49	G=51.0,A=49.0	G=43,A=42		0.000152263	5.44e-05	5.65e-05
DPYD	chr1_97544543_G_T	rs114096998	Previously described	25	Colombia,Colombia,Brazil,Colombia,Colombia,Spain,Brazil,Colombia,Brazil,Colombia,Colombia,Brazil,Colombia,Colombia,Brazil,Spain,Spain,Brazil,Brazil,Brazil,Mexico,Brazil,Colombia,Colombia,Brazil	NM_000110.3:c.3067C>A	missense	p.Pro1023Thr	Heteroz;Heteroz;Heteroz;Heteroz;Heteroz;Heteroz;Heteroz;Heteroz;Heteroz;Heteroz;Heteroz;Heteroz;Heteroz;Heteroz;Heteroz;Heteroz;Heteroz;Heteroz;Heteroz;Heteroz;Heteroz;Heteroz;Heteroz;Heteroz;Heteroz	0.38;0.33;0.39;0.4;0.47;0.48;0.48;0.51;0.45;0.44;0.57;0.49;0.43;0.43;0.49;0.51;0.42;0.51;0.49;0.44;0.35;0.47;0.52;0.44;0.41	G=62.0,T=38.0;G=67.0,T=33.0;G=61.0,T=39.0;G=60.0,T=40.0;G=53.0,T=47.0;G=52.0,T=48.0;G=52.0,T=48.0;G=49.0,T=51.0;G=55.0,T=45.0;G=56.0,T=44.0;G=43.0,T=57.0;G=51.0,T=49.0;G=57.0,T=43.0;G=57.0,T=43.0;G=51.0,T=49.0;G=49.0,T=51.0;G=58.0,T=42.0;G=49.0,T=51.0;G=51.0,T=49.0;G=56.0,T=44.0;G=65.0,T=35.0;G=53.0,T=47.0;G=48.0,T=52.0;G=56.0,T=44.0;G=59.0,T=41.0	G=39,T=24;G=64,T=32;G=122,T=78;G=49,T=33;G=39,T=35;G=42,T=39;G=108,T=98;G=41,T=43;G=111,T=92;G=74,T=59;G=30,T=39;G=112,T=107;G=55,T=41;G=30,T=23;G=106,T=101;G=103,T=106;G=47,T=34;G=102,T=107;G=83,T=80;G=81,T=63;G=48,T=26;G=117,T=105;G=43,T=47;G=40,T=32;G=105,T=73		0.00355517	2.33e-05	0.00135494
DPYD	chr1_97544549_C_G	rs148799944	Previously described	1	Colombia	NM_000110.3:c.3061G>C	missense	p.Val1021Leu	Heteroz	0.52	C=48.0,G=52.0	C=28,G=30		7.08e-05	0.000131963	2.82e-05
DPYD	chr1_97544581_G_A	None	Novel	1	Colombia	NM_000110.3:c.3029C>T	missense	p.Pro1010Leu	Heteroz	0.37	G=63.0,A=37.0	G=32,A=19		0	0	0
DPYD	chr1_97544612_C_T	rs151074666	Previously described	3	Brazil,Colombia,Brazil	NM_000110.3:c.2998G>A	missense	p.Asp1000Asn	Heteroz;Heteroz;Heteroz	0.52;0.5;0.39	C=48.0,T=52.0;C=50.0,T=50.0;C=61.0,T=39.0	C=108,T=118;C=52,T=51;C=118,T=77		9.9e-05	7.75e-06	8.47e-05
DPYD	chr1_97544632_A_C	rs139459586	Previously described	1	Colombia	NM_000110.3:c.2978T>G	missense	p.Leu993Arg	Heteroz	0.45	A=55.0,C=45.0	A=41,C=34		0.0001167	0	0
DPYD	chr1_97544695_T_C	rs145529148	Previously described	3	Brazil,Colombia,Brazil	NM_000110.3:c.2915A>G	missense	p.Gln972Arg	Heteroz;Heteroz;Heteroz	0.46;0.49;0.43	T=54.0,C=46.0;T=51.0,C=49.0;T=57.0,C=43.0	T=74,C=63;T=27,C=26;T=70,C=52		0.000176862	0	2.83e-05
DPYD	chr1_97547926_C_T	None	Novel	1	Colombia	NM_000110.3:c.2867G>A	missense	p.Cys956Tyr	Heteroz	0.44	C=56.0,T=44.0	C=59,T=46		0	0	0
DPYD	chr1_97547947_T_A	rs67376798	Previously described	47	Spain,Brazil,Spain,Spain,Spain,Brazil,Spain,Brazil,Brazil,Spain,Spain,Brazil,Spain,Spain,Spain,Spain,Spain,Spain,Colombia,Spain,Spain,Spain,Colombia,Colombia,Spain,Colombia,Spain,Colombia,Colombia,Spain,Brazil,-,Colombia,Spain,Spain,Spain,Spain,Spain,Colombia,Colombia,Spain,Spain,Spain,Spain,Spain,Colombia,Spain	NM_000110.3:c.2846A>T	missense	p.Asp949Val	Heteroz;Heteroz;Heteroz;Heteroz;Homoz;Heteroz;Heteroz;Heteroz;Heteroz;Heteroz;Heteroz;Heteroz;Heteroz;Heteroz;Heteroz;Heteroz;Heteroz;Heteroz;Heteroz;Heteroz;Heteroz;Heteroz;Heteroz;Heteroz;Heteroz;Heteroz;Heteroz;Heteroz;Heteroz;Heteroz;Heteroz;Heteroz;Heteroz;Heteroz;Heteroz;Heteroz;Heteroz;Heteroz;Heteroz;Heteroz;Heteroz;Heteroz;Heteroz;Heteroz;Heteroz;Heteroz;Heteroz	0.51;0.54;0.55;0.5;0.99;0.51;0.47;0.48;0.49;0.5;0.44;0.52;0.5;0.4;0.58;0.43;0.44;0.46;0.49;0.44;0.51;0.44;0.33;0.39;0.48;0.5;0.54;0.48;0.49;0.46;0.52;0.51;0.57;0.51;0.51;0.39;0.56;0.54;0.55;0.52;0.42;0.48;0.51;0.49;0.59;0.64;0.5	T=49.0,A=51.0;T=46.0,A=54.0;T=45.0,A=55.0;T=50.0,A=50.0;T=1.0,A=99.0;T=49.0,A=51.0;T=53.0,A=47.0;T=52.0,A=48.0;T=51.0,A=49.0;T=50.0,A=50.0;T=56.0,A=44.0;T=48.0,A=52.0;T=50.0,A=50.0;T=60.0,A=40.0;T=42.0,A=58.0;T=57.0,A=43.0;T=56.0,A=44.0;T=54.0,A=46.0;T=51.0,A=49.0;T=56.0,A=44.0;T=49.0,A=51.0;T=56.0,A=44.0;T=67.0,A=33.0;T=61.0,A=39.0;T=52.0,A=48.0;T=50.0,A=50.0;T=46.0,A=54.0;T=52.0,A=48.0;T=51.0,A…	T=108,A=112;T=104,A=120;T=57,A=69;T=53,A=54;T=2,A=154;T=174,A=184;T=91,A=80;T=105,A=95;T=87,A=82;T=37,A=37;T=53,A=42;T=55,A=59;T=49,A=49;T=48,A=32;T=31,A=42;T=67,A=50;T=51,A=40;T=67,A=56;T=95,A=93;T=56,A=44;T=41,A=42;T=77,A=61;T=24,A=12;T=60,A=38;T=52,A=48;T=65,A=66;T=75,A=89;T=36,A=33;T=73,A=69;T=55,A=46;T=67,A=72;T=39,A=41;T=45,A=60;T=93,A=95;T=62,A=65;T=27,A=17;T=35,A=44;T=61,A=72;T=40,A=49;T=…		0.0028905	0.00516255	0.00259638
DPYD	chr1_97564076_A_T	None	Novel	1	Spain	NM_000110.3:c.2735T>A,NR_046590.1:n.64+2534A>T	missense	p.Phe912Tyr,.	Heteroz	0.46	A=54.0,T=46.0	A=74,T=62		0	0	0
DPYD	chr1_97564177_A_C	rs919596571	Previously described	4	Colombia,Colombia,Brazil,Colombia	NM_000110.3:c.2634T>G,NR_046590.1:n.64+2635A>C	missense	p.Ser878Arg,.	Heteroz;Heteroz;Heteroz;Heteroz	0.33;0.47;0.54;0.47	A=67.0,C=33.0;A=53.0,C=47.0;A=46.0,C=54.0;A=53.0,C=47.0	A=10,C=5;A=26,C=23;A=56,C=67;A=35,C=31		1.2e-05	8.86e-06	2.9e-05
DPYD	chr1_97658628_G_C	rs775570841	Previously described	1	Spain	NM_000110.3:c.2619C>G,NR_046590.1:n.65-72342G>C	missense	p.Asp873Glu,.	Heteroz	0.48	G=52.0,C=48.0	G=46,C=42		2.79e-05	8.81e-06	5.78e-05
DPYD	chr1_97658693_G_A	rs1057517271	Previously described	1	Colombia	NM_000110.3:c.2554C>T,NR_046590.1:n.65-72277G>A	start/stop gained/lost	p.Gln852*,.	Heteroz	0.51	G=49.0,A=51.0	G=44,A=46		0	0	0
DPYD	chr1_97658696_C_T	None	Novel	1	Brazil	NM_000110.3:c.2551G>A,NR_046590.1:n.65-72274C>T	missense	p.Gly851Arg,.	Heteroz	0.42	C=58.0,T=42.0	C=63,T=46		0	0	0
DPYD	chr1_97658699_C_T	rs756992995	Previously described	1	Spain	NM_000110.3:c.2548G>A,NR_046590.1:n.65-72271C>T	missense	p.Asp850Asn,.	Heteroz	0.51	C=49.0,T=51.0	C=37,T=39		7.97e-06	0	5.79e-05
DPYD	chr1_97658752_G_A	None	Novel	1	Spain	NM_000110.3:c.2495C>T,NR_046590.1:n.65-72218G>A	missense	p.Thr832Ile,.	Heteroz	0.36	G=64.0,A=36.0	G=32,A=18		0	0	0
DPYD	chr1_97658762_C_T	rs199777072	Previously described	44	Colombia,Spain,Colombia,Colombia,Colombia,Spain,Colombia,Colombia,Colombia,Colombia,Colombia,Colombia,Colombia,Colombia,Colombia,Colombia,Colombia,Colombia,Colombia,Colombia,Colombia,Colombia,Colombia,Colombia,Colombia,Colombia,Colombia,Colombia,Colombia,Colombia,Colombia,Colombia,Colombia,Colombia,Colombia,Colombia,Colombia,Colombia,Colombia,Colombia,Colombia,Colombia,Colombia,Colombia	NM_000110.3:c.2485G>A,NR_046590.1:n.65-72208C>T	missense	p.Asp829Asn,.	Heteroz;Heteroz;Heteroz;Heteroz;Heteroz;Heteroz;Heteroz;Heteroz;Heteroz;Homoz;Heteroz;Heteroz;Heteroz;Heteroz;Heteroz;Heteroz;Heteroz;Heteroz;Heteroz;Heteroz;Heteroz;Heteroz;Heteroz;Heteroz;Heteroz;Heteroz;Heteroz;Heteroz;Heteroz;Heteroz;Heteroz;Heteroz;Heteroz;Heteroz;Heteroz;Heteroz;Heteroz;Heteroz;Heteroz;Heteroz;Heteroz;Heteroz;Heteroz;Heteroz	0.48;0.46;0.35;0.42;0.54;0.58;0.56;0.41;0.46;0.98;0.53;0.6;0.53;0.48;0.4;0.54;0.42;0.49;0.46;0.43;0.53;0.53;0.55;0.47;0.59;0.34;0.47;0.58;0.56;0.59;0.58;0.47;0.46;0.55;0.53;0.44;0.54;0.42;0.47;0.49;0.48;0.36;0.53;0.49	C=52.0,T=48.0;C=54.0,T=46.0;C=65.0,T=35.0;C=58.0,T=42.0;C=46.0,T=54.0;C=42.0,T=58.0;C=44.0,T=56.0;C=59.0,T=41.0;C=54.0,T=46.0;C=2.0,T=98.0;C=47.0,T=53.0;C=40.0,T=60.0;C=47.0,T=53.0;C=52.0,T=48.0;C=60.0,T=40.0;C=46.0,T=54.0;C=58.0,T=42.0;C=51.0,T=49.0;C=54.0,T=46.0;C=57.0,T=43.0;C=47.0,T=53.0;C=47.0,T=53.0;C=45.0,T=55.0;C=53.0,T=47.0;C=41.0,T=59.0;C=66.0,T=34.0;C=53.0,T=47.0;C=42.0,T=58.0;C=44.0,T…	C=34,T=31;C=25,T=21;C=28,T=15;C=29,T=21;C=38,T=44;C=19,T=26;C=29,T=37;C=58,T=41;C=43,T=36;C=1,T=48;C=26,T=29;C=27,T=40;C=35,T=40;C=33,T=30;C=38,T=25;C=49,T=58;C=44,T=32;C=29,T=28;C=37,T=31;C=44,T=33;C=26,T=29;C=26,T=29;C=33,T=41;C=38,T=34;C=20,T=29;C=31,T=16;C=43,T=38;C=33,T=46;C=31,T=39;C=22,T=32;C=30,T=41;C=32,T=28;C=25,T=21;C=14,T=17;C=31,T=35;C=66,T=52;C=31,T=37;C=25,T=18;C=34,T=30;C=32,T=31;…		0.00042542	0	0.00333616
DPYD	chr1_97700497_G_T	rs1411946304	Previously described	1	Spain	NM_000110.3:c.2353C>A,NR_046590.1:n.65-30473G>T	missense	p.Leu785Met,.	Heteroz	0.49	G=51.0,T=49.0	G=37,T=36		3.19e-05	6.48e-05	0
DPYD	chr1_97700526_A_C	rs200643089	Previously described	5	Spain,Spain,Spain,Spain,Spain	NM_000110.3:c.2324T>G,NR_046590.1:n.65-30444A>C	missense	p.Leu775Trp,.	Heteroz;Heteroz;Heteroz;Heteroz;Heteroz	0.53;0.42;0.53;0.62;0.47	A=47.0,C=53.0;A=58.0,C=42.0;A=47.0,C=53.0;A=38.0,C=62.0;A=53.0,C=47.0	A=35,C=40;A=45,C=32;A=41,C=46;A=18,C=29;A=30,C=27		3.19e-05	8.81e-06	0.000202453
DPYD	chr1_97770814_C_T	None	Novel	1	Spain	NM_000110.3:c.2299+1G>A,NR_046590.1:n.129-931C>T	splice	p.?,.	Heteroz	0.43	C=57.0,T=43.0	C=125,T=93		0	0	0
DPYD	chr1_97770869_T_C	None	Novel	1	Spain	NM_000110.3:c.2245A>G,NR_046590.1:n.129-876T>C	missense	p.Thr749Ala,.	Heteroz	0.52	T=48.0,C=52.0	T=87,C=96		0	0	0
DPYD	chr1_97770872_C_T	rs1404230861	Previously described	1	Spain	NM_000110.3:c.2242G>A,NR_046590.1:n.129-873C>T	missense	p.Gly748Ser,.	Heteroz	0.47	C=53.0,T=47.0	C=87,T=77		7.97e-06	0	5.8e-05
DPYD	chr1_97770919_A_C	rs60511679	Previously described	1	Brazil	NM_000110.3:c.2195T>G,NR_046590.1:n.129-826A>C	missense	p.Val732Gly,.	Heteroz	0.46	A=54.0,C=46.0	A=92,C=78		0.000180635	7.76e-06	0.00011318
DPYD	chr1_97770920_C_T	rs1801160	Previously described	484	Colombia,Spain,Spain,Spain,Spain,Brazil,Spain,Spain,Spain,Spain,Spain,Spain,Spain,Colombia,Mexico,Spain,Brazil,Spain,Brazil,Spain,Colombia,Colombia,Colombia,Spain,Spain,Colombia,Spain,Portugal,Colombia,Brazil,Spain,Spain,Colombia,Spain,Spain,Spain,Colombia,Spain,Spain,Colombia,Colombia,Spain,Spain,Spain,Colombia,Colombia,Spain,Colombia,Spain,Spain,Spain,Spain,Spain,Colombia,-,Spain,Colombia,Colom…	NM_000110.3:c.2194G>A,NR_046590.1:n.129-825C>T	missense	p.Val732Ile,.	Heteroz;Heteroz;Heteroz;Heteroz;Heteroz;Heteroz;Heteroz;Heteroz;Heteroz;Heteroz;Heteroz;Heteroz;Heteroz;Heteroz;Heteroz;Heteroz;Heteroz;Heteroz;Heteroz;Heteroz;Heteroz;Heteroz;Heteroz;Heteroz;Heteroz;Heteroz;Heteroz;Heteroz;Heteroz;Heteroz;Homoz;Heteroz;Heteroz;Heteroz;Heteroz;Heteroz;Heteroz;Heteroz;Heteroz;Heteroz;Heteroz;Heteroz;Heteroz;Heteroz;Heteroz;Heteroz;Heteroz;Heteroz;Heteroz;Heteroz;H…	0.56;0.57;0.49;0.49;0.48;0.42;0.54;0.41;0.46;0.5;0.51;0.5;0.45;0.5;0.5;0.53;0.54;0.49;0.52;0.45;0.54;0.49;0.53;0.41;0.6;0.38;0.47;0.5;0.5;0.55;0.99;0.58;0.51;0.49;0.53;0.47;0.5;0.5;0.51;0.47;0.45;0.51;0.46;0.5;0.56;0.46;0.51;0.46;0.46;0.45;0.56;0.54;0.47;0.54;0.56;0.41;0.45;0.47;0.45;0.49;0.47;0.98;0.39;0.51;0.55;0.44;0.57;0.51;0.54;0.44;0.45;0.46;0.53;0.53;0.43;0.5;0.41;0.49;0.46;0.48;0.55;0.48;…	C=44.0,T=56.0;C=43.0,T=57.0;C=51.0,T=49.0;C=51.0,T=49.0;C=52.0,T=48.0;C=58.0,T=42.0;C=46.0,T=54.0;C=59.0,T=41.0;C=54.0,T=46.0;C=50.0,T=50.0;C=49.0,T=51.0;C=50.0,T=50.0;C=55.0,T=45.0;C=50.0,T=50.0;C=50.0,T=50.0;C=47.0,T=53.0;C=46.0,T=54.0;C=51.0,T=49.0;C=48.0,T=52.0;C=55.0,T=45.0;C=46.0,T=54.0;C=51.0,T=49.0;C=47.0,T=53.0;C=59.0,T=41.0;C=40.0,T=60.0;C=62.0,T=38.0;C=53.0,T=47.0;C=50.0,T=50.0;C=50.0,…	C=92,T=115;C=59,T=78;C=53,T=51;C=44,T=43;C=67,T=63;C=57,T=41;C=37,T=44;C=79,T=54;C=99,T=86;C=128,T=130;C=52,T=55;C=64,T=65;C=102,T=85;C=55,T=56;C=73,T=74;C=44,T=50;C=57,T=67;C=66,T=64;C=89,T=96;C=65,T=53;C=66,T=77;C=41,T=40;C=99,T=112;C=76,T=53;C=47,T=70;C=49,T=30;C=39,T=35;C=58,T=59;C=66,T=66;C=74,T=90;C=2,T=136;C=45,T=62;C=73,T=75;C=55,T=53;C=168,T=190;C=58,T=52;C=88,T=88;C=54,T=54;C=59,T=62;C=…		0.045309	0.0456692	0.0262592
DPYD	chr1_97771751_C_T	rs145548112	Previously described	5	Spain,Spain,Spain,Spain,Spain	NM_000110.3:c.2161G>A,NR_046590.1:n.135C>T	missense	p.Ala721Thr,.	Heteroz;Heteroz;Heteroz;Heteroz;Heteroz	0.51;0.59;0.46;0.38;0.48	C=49.0,T=51.0;C=41.0,T=59.0;C=54.0,T=46.0;C=62.0,T=38.0;C=52.0,T=48.0	C=40,T=41;C=41,T=59;C=156,T=135;C=72,T=45;C=147,T=137		0.000152434	0.000116701	8.47e-05
DPYD	chr1_97771825_C_T	rs778298325	Previously described	1	Brazil	NM_000110.3:c.2087G>A,NR_046590.1:n.209C>T	missense	p.Arg696His,.	Heteroz	0.5	C=50.0,T=50.0	C=198,T=196		3.59e-05	3.54e-05	5.79e-05
DPYD	chr1_97771841_C_A	rs202212118	Previously described	4	Colombia,Spain,Brazil,Spain	NM_000110.3:c.2071G>T,NR_046590.1:n.225C>A	missense	p.Val691Leu,.	Heteroz;Heteroz;Heteroz;Heteroz	0.51;0.48;0.54;0.49	C=49.0,A=51.0;C=52.0,A=48.0;C=46.0,A=54.0;C=51.0,A=49.0	C=27,A=28;C=45,A=41;C=80,A=95;C=93,A=89		0.000145384	0.000116706	0.00025464
DPYD	chr1_97839140_C_T	rs1177955751	Previously described	1	Spain	NM_000110.3:c.2035G>A	missense	p.Gly679Arg	Heteroz	0.42	C=58.0,T=42.0	C=37,T=27		0	0	0
DPYD	chr1_97847971_G_A	rs765990958	Previously described	1	Spain	NM_000110.3:c.1952C>T	missense	p.Thr651Met	Heteroz	0.49	G=51.0,A=49.0	G=64,A=61		2.52e-05	3.14e-05	0
DPYD	chr1_97848017_T_G	rs55971861	Previously described	1	Colombia	NM_000110.3:c.1906A>C	missense	p.Ile636Leu	Heteroz	0.46	T=54.0,G=46.0	T=52,G=44		0.000127286	8.08e-06	9.3e-05
DPYD	chr1_97915614_C_T	rs3918290	Previously described	28	Spain,Spain,Colombia,Spain,Spain,Colombia,Brazil,Spain,Spain,Spain,Spain,Spain,Spain,-,Spain,Spain,Brazil,Spain,Spain,Brazil,Spain,Spain,Spain,Mexico,Colombia,Brazil,Colombia,Spain	NM_000110.3:c.1905+1G>A	splice	p.?	Heteroz;Heteroz;Heteroz;Heteroz;Heteroz;Heteroz;Heteroz;Heteroz;Heteroz;Heteroz;Heteroz;Heteroz;Heteroz;Heteroz;Heteroz;Heteroz;Heteroz;Heteroz;Heteroz;Heteroz;Heteroz;Heteroz;Heteroz;Heteroz;Heteroz;Heteroz;Heteroz;Heteroz	0.46;0.58;0.49;0.63;0.62;0.59;0.45;0.52;0.43;0.48;0.47;0.4;0.46;0.58;0.5;0.51;0.54;0.59;0.55;0.44;0.53;0.44;0.41;0.55;0.42;0.48;0.48;0.52	C=54.0,T=46.0;C=42.0,T=58.0;C=51.0,T=49.0;C=37.0,T=63.0;C=38.0,T=62.0;C=41.0,T=59.0;C=55.0,T=45.0;C=48.0,T=52.0;C=57.0,T=43.0;C=52.0,T=48.0;C=53.0,T=47.0;C=60.0,T=40.0;C=54.0,T=46.0;C=42.0,T=58.0;C=50.0,T=50.0;C=49.0,T=51.0;C=46.0,T=54.0;C=41.0,T=59.0;C=45.0,T=55.0;C=56.0,T=44.0;C=47.0,T=53.0;C=56.0,T=44.0;C=59.0,T=41.0;C=45.0,T=55.0;C=58.0,T=42.0;C=52.0,T=48.0;C=52.0,T=48.0;C=48.0,T=52.0	C=43,T=37;C=27,T=37;C=36,T=34;C=20,T=34;C=18,T=30;C=20,T=29;C=136,T=113;C=48,T=51;C=36,T=27;C=37,T=34;C=39,T=35;C=24,T=16;C=188,T=163;C=22,T=31;C=30,T=30;C=27,T=28;C=94,T=111;C=30,T=44;C=21,T=26;C=106,T=83;C=65,T=74;C=19,T=15;C=44,T=30;C=25,T=31;C=30,T=22;C=124,T=116;C=88,T=80;C=48,T=53		0.00568881	0.00566447	0.00113065
DPYD	chr1_97915615_G_C	rs3918289	Previously described	1	Spain	NM_000110.3:c.1905C>G	missense	p.Asn635Lys	Heteroz	0.51	G=49.0,C=51.0	G=39,C=40		1.59e-05	3.52e-05	0
DPYD	chr1_97915692_T_C	None	Novel	1	Colombia	NM_000110.3:c.1828A>G	missense	p.Ile610Val	Heteroz	0.6	T=40.0,C=60.0	T=33,C=50		0	0	0
DPYD	chr1_97915710_G_C	None	Novel	1	Spain	NM_000110.3:c.1810C>G	missense	p.Gln604Glu	Heteroz	0.56	G=44.0,C=56.0	G=36,C=45		0	0	0
DPYD	chr1_97915745_C_T	rs138616379	Previously described	1	Spain	NM_000110.3:c.1775G>A	missense	p.Arg592Gln	Heteroz	0.51	C=49.0,T=51.0	C=40,T=42		1.77e-05	1.55e-05	0
DPYD	chr1_97981340_C_T	rs201615754	Previously described	1	Spain	NM_000110.3:c.1682G>A	missense	p.Arg561Gln	Heteroz	0.52	C=48.0,T=52.0	C=20,T=22		1.6e-05	8.84e-06	2.9e-05
DPYD	chr1_97981343_A_C	rs55886062	Previously described	1	Spain	NM_000110.3:c.1679T>G	missense	p.Ile560Ser	Heteroz	0.53	A=47.0,C=53.0	A=16,C=18		0.000312026	0.000622036	0
DPYD	chr1_97981395_T_C	rs1801159	Previously described	2064	Spain,Chile,Spain,Colombia,Ecuador,Spain,Spain,Spain,Portugal,Brazil,Colombia,Spain,Colombia,Spain,Brazil,Colombia,Spain,Colombia,Colombia,Spain,Spain,Spain,Colombia,Spain,Brazil,Spain,Colombia,Colombia,Spain,Spain,Spain,Brazil,Spain,Spain,Spain,Spain,Spain,Colombia,Colombia,Spain,Spain,Spain,Colombia,Colombia,Spain,Spain,Spain,Colombia,Brazil,Spain,Spain,Colombia,Spain,Brazil,Colombia,Colombia,S…	NM_000110.3:c.1627A>G	missense	p.Ile543Val	Homoz;Heteroz;Heteroz;Homoz;Heteroz;Heteroz;Heteroz;Heteroz;Heteroz;Heteroz;Heteroz;Heteroz;Heteroz;Heteroz;Heteroz;Heteroz;Homoz;Heteroz;Heteroz;Heteroz;Homoz;Heteroz;Heteroz;Heteroz;Heteroz;Heteroz;Heteroz;Heteroz;Homoz;Heteroz;Heteroz;Heteroz;Heteroz;Heteroz;Heteroz;Heteroz;Heteroz;Heteroz;Homoz;Heteroz;Heteroz;Heteroz;Heteroz;Heteroz;Homoz;Homoz;Heteroz;Heteroz;Heteroz;Heteroz;Homoz;Homoz;Het…	1.0;0.47;0.58;1.0;0.43;0.49;0.56;0.59;0.43;0.48;0.47;0.44;0.51;0.5;0.47;0.46;1.0;0.8;0.44;0.52;1.0;0.18;0.64;0.65;0.48;0.5;0.38;0.48;1.0;0.42;0.41;0.53;0.52;0.45;0.53;0.36;0.56;0.62;1.0;0.46;0.48;0.49;0.6;0.45;0.99;1.0;0.36;0.47;0.46;0.35;1.0;1.0;0.57;0.5;0.55;0.46;0.5;0.47;0.55;0.46;1.0;0.49;0.47;0.56;0.63;0.39;0.46;0.59;0.38;0.5;0.48;0.48;0.41;0.5;0.5;0.5;1.0;0.53;0.62;0.53;0.54;0.97;0.57;0.43;…	T=0.0,C=100.0;T=53.0,C=47.0;T=42.0,C=58.0;T=0.0,C=100.0;T=57.0,C=43.0;T=51.0,C=49.0;T=44.0,C=56.0;T=41.0,C=59.0;T=57.0,C=43.0;T=52.0,C=48.0;T=53.0,C=47.0;T=56.0,C=44.0;T=49.0,C=51.0;T=50.0,C=50.0;T=53.0,C=47.0;T=54.0,C=46.0;T=0.0,C=100.0;T=20.0,C=80.0;T=56.0,C=44.0;T=48.0,C=52.0;T=0.0,C=100.0;T=82.0,C=18.0;T=36.0,C=64.0;T=35.0,C=65.0;T=52.0,C=48.0;T=50.0,C=50.0;T=62.0,C=38.0;T=52.0,C=48.0;T=0.0,C…	T=0,C=41;T=19,C=17;T=19,C=26;T=0,C=82;T=36,C=27;T=83,C=81;T=21,C=27;T=21,C=30;T=34,C=26;T=68,C=62;T=39,C=35;T=65,C=52;T=21,C=22;T=19,C=19;T=43,C=38;T=19,C=16;T=0,C=79;T=8,C=33;T=10,C=8;T=16,C=17;T=0,C=71;T=28,C=6;T=14,C=25;T=7,C=13;T=96,C=90;T=53,C=52;T=25,C=15;T=13,C=12;T=0,C=210;T=51,C=37;T=36,C=25;T=80,C=90;T=73,C=79;T=35,C=29;T=20,C=23;T=21,C=12;T=19,C=24;T=21,C=34;T=0,C=34;T=39,C=33;T=26,C=2…		0.195184	0.195051	0.296134
DPYD	chr1_97981421_C_T	rs1801158	Previously described	212	Spain,Colombia,Spain,Brazil,Spain,Colombia,Brazil,Colombia,Spain,Spain,Colombia,Spain,Spain,Colombia,Spain,Spain,Colombia,Colombia,Spain,Colombia,Spain,Brazil,Spain,Spain,Spain,Colombia,Spain,Spain,Spain,Spain,Spain,Colombia,-,Mexico,Spain,Brazil,Brazil,Colombia,-,Spain,Spain,Spain,Colombia,Spain,Spain,Colombia,Spain,Spain,Spain,Brazil,Colombia,Colombia,Spain,Colombia,Spain,Brazil,Colombia,Colomb…	NM_000110.3:c.1601G>A	missense	p.Ser534Asn	Heteroz;Heteroz;Heteroz;Heteroz;Heteroz;Heteroz;Heteroz;Heteroz;Heteroz;Heteroz;Heteroz;Heteroz;Heteroz;Heteroz;Heteroz;Heteroz;Heteroz;Heteroz;Heteroz;Heteroz;Heteroz;Heteroz;Heteroz;Heteroz;Heteroz;Heteroz;Heteroz;Heteroz;Heteroz;Heteroz;Heteroz;Heteroz;Heteroz;Heteroz;Heteroz;Heteroz;Heteroz;Heteroz;Heteroz;Heteroz;Heteroz;Heteroz;Heteroz;Heteroz;Heteroz;Heteroz;Heteroz;Heteroz;Heteroz;Heteroz…	0.42;0.44;0.44;0.5;0.61;0.72;0.45;0.52;0.5;0.33;0.52;0.41;0.54;0.59;0.46;0.4;0.51;0.47;0.41;0.48;0.41;0.46;0.41;0.45;0.64;0.45;0.46;0.5;0.49;0.56;0.43;0.46;0.49;0.54;0.47;0.47;0.5;0.58;0.48;0.62;0.49;0.5;0.52;0.49;0.42;0.54;0.48;0.45;0.46;0.51;0.48;0.4;0.49;0.49;0.47;0.59;0.53;0.56;0.4;0.54;0.39;0.48;0.43;0.37;0.39;0.64;0.48;0.5;0.46;0.5;0.53;0.61;0.55;0.54;0.57;0.49;0.46;0.45;0.48;0.33;0.49;0.41…	C=58.0,T=42.0;C=56.0,T=44.0;C=56.0,T=44.0;C=50.0,T=50.0;C=39.0,T=61.0;C=28.0,T=72.0;C=55.0,T=45.0;C=48.0,T=52.0;C=50.0,T=50.0;C=67.0,T=33.0;C=48.0,T=52.0;C=59.0,T=41.0;C=46.0,T=54.0;C=41.0,T=59.0;C=54.0,T=46.0;C=60.0,T=40.0;C=49.0,T=51.0;C=53.0,T=47.0;C=59.0,T=41.0;C=52.0,T=48.0;C=59.0,T=41.0;C=54.0,T=46.0;C=59.0,T=41.0;C=55.0,T=45.0;C=36.0,T=64.0;C=55.0,T=45.0;C=54.0,T=46.0;C=50.0,T=50.0;C=51.0,…	C=37,T=27;C=32,T=25;C=82,T=65;C=85,T=85;C=27,T=43;C=12,T=31;C=70,T=57;C=23,T=25;C=27,T=27;C=40,T=20;C=22,T=24;C=87,T=61;C=36,T=42;C=15,T=22;C=31,T=26;C=45,T=30;C=52,T=54;C=40,T=35;C=13,T=9;C=64,T=58;C=43,T=30;C=79,T=68;C=72,T=50;C=23,T=19;C=20,T=36;C=30,T=25;C=25,T=21;C=27,T=27;C=26,T=25;C=32,T=41;C=25,T=19;C=21,T=18;C=56,T=53;C=12,T=14;C=24,T=21;C=57,T=51;C=62,T=62;C=22,T=31;C=33,T=31;C=16,T=26;…		0.0143364	0.0196129	0.011079
DPYD	chr1_97981445_G_C	rs190951787	Previously described	1	Spain	NM_000110.3:c.1577C>G	missense	p.Thr526Ser	Heteroz	0.44	G=56.0,C=44.0	G=71,C=56		1.2e-05	8.84e-06	5.81e-05
DPYD	chr1_97981479_C_T	rs148994843	Previously described	1	Spain	NM_000110.3:c.1543G>A	missense	p.Val515Ile	Heteroz	0.57	C=43.0,T=57.0	C=26,T=34		5.32e-05	7.78e-05	5.67e-05
DPYD	chr1_98015135_T_C	rs761555670	Previously described	1	Spain	NM_000110.3:c.1505A>G	missense	p.Tyr502Cys	Heteroz	0.43	T=57.0,C=43.0	T=36,C=27		1.2e-05	2.65e-05	0
DPYD	chr1_98015181_T_C	rs1029469904	Previously described	2	Brazil,Brazil	NM_000110.3:c.1459A>G	missense	p.Asn487Asp	Heteroz;Heteroz	0.48;0.51	T=52.0,C=48.0;T=49.0,C=51.0	T=121,C=110;T=118,C=121		3.98e-06	0	2.89e-05
DPYD	chr1_98015193_C_T	rs141439344	Previously described	1	Colombia	NM_000110.3:c.1447G>A	missense	p.Val483Ile	Heteroz	0.43	C=57.0,T=43.0	C=73,T=56		3.89e-05	1.55e-05	0
DPYD	chr1_98015239_T_A	rs957047949	Previously described	6	Colombia,Colombia,Colombia,Colombia,Colombia,Colombia	NM_000110.3:c.1401A>T	missense	p.Glu467Asp	Heteroz;Heteroz;Heteroz;Heteroz;Heteroz;Heteroz	0.48;0.51;0.82;0.49;0.44;0.48	T=52.0,A=48.0;T=49.0,A=51.0;T=18.0,A=82.0;T=51.0,A=49.0;T=56.0,A=44.0;T=52.0,A=48.0	T=66,A=62;T=44,A=46;T=6,A=28;T=74,A=71;T=55,A=44;T=32,A=29		3.98e-06	0	2.9e-05
DPYD	chr1_98015267_C_T	None	Novel	1	Spain	NM_000110.3:c.1373G>A	missense	p.Arg458Lys	Heteroz	0.44	C=56.0,T=44.0	C=40,T=31		0	0	0
DPYD	chr1_98015291_G_A	rs72975710	Previously described	1	Colombia	NM_000110.3:c.1349C>T	missense	p.Ala450Val	Heteroz	0.44	G=56.0,A=44.0	G=39,A=31		0.000255635	1.56e-05	0.000226732
DPYD	chr1_98039321_G_A	rs763984510	Previously described	1	Colombia	NM_000110.3:c.1334C>T	missense	p.Pro445Leu	Heteroz	0.43	G=57.0,A=43.0	G=72,A=54		3.19e-05	0	0
DPYD	chr1_98039361_C_T	rs142512579	Previously described	2	Colombia,Mexico	NM_000110.3:c.1294G>A	missense	p.Asp432Asn	Heteroz;Heteroz	0.46;0.43	C=54.0,T=46.0;C=57.0,T=43.0	C=51,T=43;C=66,T=50		3.54e-05	0	8.47e-05
DPYD	chr1_98039375_A_G	rs200693895	Previously described	1	Spain	NM_000110.3:c.1280T>C	missense	p.Val427Ala	Heteroz	0.46	A=54.0,G=46.0	A=51,G=44		7.96e-05	4.4e-05	0
DPYD	chr1_98039426_C_T	rs199646142	Previously described	1	Colombia	NM_000110.3:c.1229G>A	missense	p.Arg410Gln	Heteroz	0.34	C=66.0,T=34.0	C=33,T=17		0.00016638	0.000147417	0
DPYD	chr1_98039437_C_T	rs61622928	Previously described	51	Spain,Brazil,Spain,Colombia,Colombia,Brazil,Spain,Spain,Colombia,Colombia,Spain,Brazil,Colombia,Brazil,Spain,Brazil,Spain,Colombia,Brazil,Colombia,Spain,Colombia,Colombia,Brazil,Colombia,Brazil,Brazil,Spain,Brazil,Brazil,Colombia,Spain,Brazil,Colombia,Colombia,Colombia,Spain,Brazil,Colombia,Brazil,Colombia,Colombia,Spain,Brazil,Brazil,Brazil,Spain,Colombia,Brazil,Brazil,LATAM	NM_000110.3:c.1218G>A	missense	p.Met406Ile	Heteroz;Heteroz;Heteroz;Heteroz;Heteroz;Heteroz;Heteroz;Heteroz;Heteroz;Heteroz;Heteroz;Heteroz;Heteroz;Heteroz;Heteroz;Heteroz;Heteroz;Heteroz;Heteroz;Heteroz;Heteroz;Heteroz;Heteroz;Heteroz;Heteroz;Heteroz;Heteroz;Heteroz;Heteroz;Heteroz;Heteroz;Heteroz;Heteroz;Heteroz;Heteroz;Heteroz;Heteroz;Heteroz;Heteroz;Heteroz;Heteroz;Heteroz;Heteroz;Heteroz;Heteroz;Heteroz;Heteroz;Heteroz;Heteroz;Heteroz…	0.57;0.49;0.52;0.33;0.51;0.5;0.48;0.47;0.51;0.46;0.47;0.41;0.48;0.52;0.35;0.46;0.41;0.39;0.5;0.45;0.52;0.55;0.43;0.51;0.47;0.47;0.5;0.46;0.43;0.43;0.43;0.42;0.33;0.53;0.55;0.44;0.5;0.49;0.41;0.49;0.46;0.42;0.45;0.52;0.49;0.48;0.47;0.48;0.41;0.38;0.52	C=43.0,T=57.0;C=51.0,T=49.0;C=48.0,T=52.0;C=67.0,T=33.0;C=49.0,T=51.0;C=50.0,T=50.0;C=52.0,T=48.0;C=53.0,T=47.0;C=49.0,T=51.0;C=54.0,T=46.0;C=53.0,T=47.0;C=59.0,T=41.0;C=52.0,T=48.0;C=48.0,T=52.0;C=65.0,T=35.0;C=54.0,T=46.0;C=59.0,T=41.0;C=61.0,T=39.0;C=50.0,T=50.0;C=55.0,T=45.0;C=48.0,T=52.0;C=45.0,T=55.0;C=57.0,T=43.0;C=49.0,T=51.0;C=53.0,T=47.0;C=53.0,T=47.0;C=50.0,T=50.0;C=54.0,T=46.0;C=57.0,…	C=30,T=39;C=86,T=83;C=54,T=58;C=74,T=36;C=75,T=77;C=65,T=64;C=79,T=73;C=101,T=90;C=66,T=69;C=67,T=56;C=108,T=96;C=75,T=53;C=69,T=63;C=54,T=59;C=30,T=16;C=98,T=82;C=68,T=48;C=76,T=49;C=83,T=84;C=87,T=72;C=71,T=78;C=48,T=59;C=66,T=50;C=84,T=87;C=67,T=59;C=95,T=84;C=100,T=102;C=30,T=26;C=94,T=72;C=90,T=68;C=40,T=30;C=46,T=34;C=48,T=24;C=66,T=73;C=67,T=82;C=81,T=64;C=104,T=106;C=70,T=68;C=83,T=57;C=5…		0.00673619	0.000325753	0.00367252
DPYD	chr1_98039475_G_A	rs140602333	Previously described	2	Spain,Spain	NM_000110.3:c.1180C>T	missense	p.Arg394Trp	Heteroz;Heteroz	0.53;0.57	G=47.0,A=53.0;G=43.0,A=57.0	G=41,A=47;G=38,A=51		3.9e-05	1.55e-05	0.000197762
DPYD	chr1_98039499_C_A	rs78060119	Previously described	1	Spain	NM_000110.3:c.1156G>T	start/stop gained/lost	p.Glu386*	Heteroz	0.45	C=55.0,A=45.0	C=50,A=41		7.97e-06	8.83e-06	0
DPYD	chr1_98058782_G_A	rs201785202	Previously described	4	Colombia,Colombia,Spain,-	NM_000110.3:c.1120C>T	missense	p.Pro374Ser	Heteroz;Heteroz;Heteroz;Heteroz	0.46;0.45;0.44;0.39	G=54.0,A=46.0;G=55.0,A=45.0;G=56.0,A=44.0;G=61.0,A=39.0	G=43,A=36;G=40,A=33;G=40,A=32;G=63,A=40		2.79e-05	0	0.000173451
DPYD	chr1_98058818_C_T	rs752020412	Previously described	1	Spain	NM_000110.3:c.1084G>A	missense	p.Val362Ile	Heteroz	0.44	C=56.0,T=44.0	C=53,T=42		3.98e-06	0	2.89e-05
DPYD	chr1_98058833_G_A	rs748958293	Previously described	1	Spain	NM_000110.3:c.1069C>T	missense	p.Arg357Cys	Heteroz	0.46	G=54.0,A=46.0	G=55,A=46		3.98e-06	0	0
DPYD	chr1_98058863_A_C	None	Novel	1	Colombia	NM_000110.3:c.1039T>G	missense	p.Cys347Gly	Heteroz	0.53	A=47.0,C=53.0	A=49,C=56		0	0	0
DPYD	chr1_98058925_G_A	rs575763449	Previously described	1	Spain	NM_000110.3:c.977C>T	missense	p.Ser326Phe	Heteroz	0.42	G=58.0,A=42.0	G=21,A=15		3.98e-06	8.79e-06	0
DPYD	chr1_98144726_T_C	rs45589337	Previously described	36	Brazil,Spain,Spain,Spain,Spain,Spain,Spain,Colombia,Colombia,Spain,Spain,Colombia,Spain,Colombia,Spain,Colombia,Colombia,Spain,Spain,Spain,Spain,Spain,Spain,Spain,Spain,Spain,Spain,Spain,Colombia,Spain,Spain,Spain,Spain,Colombia,Spain,Portugal	NM_000110.3:c.775A>G	missense	p.Lys259Glu	Heteroz;Heteroz;Heteroz;Heteroz;Heteroz;Heteroz;Heteroz;Heteroz;Heteroz;Heteroz;Heteroz;Heteroz;Heteroz;Heteroz;Heteroz;Heteroz;Heteroz;Heteroz;Heteroz;Heteroz;Heteroz;Heteroz;Heteroz;Heteroz;Heteroz;Heteroz;Heteroz;Heteroz;Heteroz;Heteroz;Heteroz;Heteroz;Heteroz;Heteroz;Heteroz;Heteroz	0.45;0.51;0.52;0.45;0.48;0.53;0.6;0.34;0.33;0.49;0.48;0.3;0.42;0.38;0.39;0.5;0.47;0.53;0.57;0.52;0.55;0.43;0.66;0.51;0.57;0.56;0.44;0.45;0.65;0.47;0.61;0.54;0.54;0.47;0.53;0.63	T=55.0,C=45.0;T=49.0,C=51.0;T=48.0,C=52.0;T=55.0,C=45.0;T=52.0,C=48.0;T=47.0,C=53.0;T=40.0,C=60.0;T=66.0,C=34.0;T=67.0,C=33.0;T=51.0,C=49.0;T=52.0,C=48.0;T=70.0,C=30.0;T=58.0,C=42.0;T=62.0,C=38.0;T=61.0,C=39.0;T=50.0,C=50.0;T=53.0,C=47.0;T=47.0,C=53.0;T=43.0,C=57.0;T=48.0,C=52.0;T=45.0,C=55.0;T=57.0,C=43.0;T=34.0,C=66.0;T=49.0,C=51.0;T=43.0,C=57.0;T=44.0,C=56.0;T=56.0,C=44.0;T=55.0,C=45.0;T=35.0,…	T=37,C=30;T=21,C=22;T=22,C=24;T=33,C=27;T=17,C=16;T=44,C=50;T=19,C=29;T=31,C=16;T=14,C=7;T=22,C=21;T=36,C=33;T=14,C=6;T=52,C=37;T=29,C=18;T=23,C=15;T=18,C=18;T=19,C=17;T=28,C=31;T=36,C=48;T=29,C=31;T=10,C=12;T=16,C=12;T=10,C=19;T=36,C=38;T=23,C=31;T=25,C=32;T=35,C=28;T=16,C=13;T=18,C=33;T=9,C=8;T=11,C=17;T=12,C=14;T=28,C=33;T=17,C=15;T=14,C=16;T=11,C=19		0.0060803	0.00806945	0.00310709
DPYD	chr1_98144733_A_C	rs556933127	Previously described	1	Spain	NM_000110.3:c.768T>G	missense	p.Ile256Met	Heteroz	0.58	A=42.0,C=58.0	A=10,C=14		5.69e-05	4.64e-05	0.000183217
DPYD	chr1_98144740_T_C	rs1300669537	Previously described	1	Spain	NM_000110.3:c.763-2A>G	splice	p.?	Heteroz	0.49	T=51.0,C=49.0	T=29,C=28		0	0	0
DPYD	chr1_98157284_G_C	None	Novel	1	Colombia	NM_000110.3:c.751C>G	missense	p.Leu251Val	Heteroz	0.44	G=56.0,C=44.0	G=24,C=19		0	0	0
DPYD	chr1_98164991_C_T	rs776973423	Previously described	1	Ecuador	NM_000110.3:c.596G>A	missense	p.Ser199Asn	Heteroz	0.47	C=53.0,T=47.0	C=52,T=46		6.37e-05	0.00010083	0
DPYD	chr1_98165030_T_C	rs115232898	Previously described	17	Colombia,Spain,Brazil,Colombia,Colombia,Colombia,Spain,Spain,Brazil,Colombia,Colombia,Colombia,Brazil,Spain,Spain,Brazil,Colombia	NM_000110.3:c.557A>G	missense	p.Tyr186Cys	Heteroz;Heteroz;Heteroz;Heteroz;Heteroz;Heteroz;Heteroz;Heteroz;Heteroz;Heteroz;Heteroz;Heteroz;Heteroz;Heteroz;Heteroz;Heteroz;Heteroz	0.61;0.5;0.52;0.48;0.44;0.48;0.53;0.47;0.48;0.56;0.53;0.55;0.46;0.53;0.45;0.44;0.42	T=39.0,C=61.0;T=50.0,C=50.0;T=48.0,C=52.0;T=52.0,C=48.0;T=56.0,C=44.0;T=52.0,C=48.0;T=47.0,C=53.0;T=53.0,C=47.0;T=52.0,C=48.0;T=44.0,C=56.0;T=47.0,C=53.0;T=45.0,C=55.0;T=54.0,C=46.0;T=47.0,C=53.0;T=55.0,C=45.0;T=56.0,C=44.0;T=58.0,C=42.0	T=37,C=58;T=58,C=59;T=125,C=136;T=73,C=68;T=27,C=21;T=86,C=79;T=76,C=87;T=44,C=39;T=148,C=138;T=60,C=77;T=50,C=57;T=54,C=65;T=98,C=85;T=116,C=130;T=75,C=62;T=125,C=100;T=104,C=75		0.0020679	4.65e-05	0.000762927
DPYD	chr1_98165063_G_A	rs371792178	Previously described	1	Brazil	NM_000110.3:c.524C>T	missense	p.Ser175Leu	Heteroz	0.54	G=46.0,A=54.0	G=64,A=74		3.59e-05	8.81e-06	2.89e-05
DPYD	chr1_98165091_T_C	rs2297595	Previously described	693	Spain,Spain,Spain,Brazil,Spain,Spain,Colombia,Spain,Colombia,Spain,Spain,Spain,Colombia,Spain,Spain,Spain,Spain,Spain,Brazil,Spain,Spain,Colombia,Colombia,Spain,Spain,Spain,Spain,Spain,Spain,Colombia,Colombia,Spain,Spain,Colombia,Brazil,Spain,Spain,Spain,Spain,Brazil,Colombia,Colombia,Spain,Brazil,Colombia,Spain,Colombia,Spain,Mexico,Spain,Colombia,Spain,Brazil,Spain,Spain,Portugal,Brazil,Spain,S…	NM_000110.3:c.496A>G	missense	p.Met166Val	Heteroz;Heteroz;Heteroz;Heteroz;Heteroz;Heteroz;Heteroz;Heteroz;Heteroz;Heteroz;Heteroz;Heteroz;Heteroz;Heteroz;Heteroz;Heteroz;Heteroz;Heteroz;Heteroz;Heteroz;Heteroz;Heteroz;Heteroz;Heteroz;Heteroz;Heteroz;Heteroz;Heteroz;Homoz;Heteroz;Heteroz;Heteroz;Heteroz;Heteroz;Heteroz;Heteroz;Heteroz;Heteroz;Homoz;Heteroz;Heteroz;Heteroz;Heteroz;Heteroz;Heteroz;Heteroz;Heteroz;Heteroz;Heteroz;Heteroz;Het…	0.41;0.51;0.62;0.46;0.53;0.58;0.5;0.49;0.5;0.51;0.56;0.44;0.52;0.44;0.49;0.49;0.46;0.5;0.5;0.37;0.55;0.46;0.42;0.5;0.4;0.41;0.47;0.46;0.98;0.53;0.43;0.53;0.52;0.45;0.47;0.46;0.49;0.44;0.98;0.53;0.49;0.59;0.49;0.47;0.49;0.5;0.45;0.57;0.49;0.47;0.34;0.43;0.46;0.48;0.55;0.44;0.46;0.5;0.48;0.52;0.46;1.0;0.51;0.56;0.48;0.51;0.59;0.55;0.46;0.48;0.52;0.57;0.48;0.42;0.47;0.45;0.46;0.48;0.5;0.49;0.5;0.5;0…	T=59.0,C=41.0;T=49.0,C=51.0;T=38.0,C=62.0;T=54.0,C=46.0;T=47.0,C=53.0;T=42.0,C=58.0;T=50.0,C=50.0;T=51.0,C=49.0;T=50.0,C=50.0;T=49.0,C=51.0;T=44.0,C=56.0;T=56.0,C=44.0;T=48.0,C=52.0;T=56.0,C=44.0;T=51.0,C=49.0;T=51.0,C=49.0;T=54.0,C=46.0;T=50.0,C=50.0;T=50.0,C=50.0;T=63.0,C=37.0;T=45.0,C=55.0;T=54.0,C=46.0;T=58.0,C=42.0;T=50.0,C=50.0;T=60.0,C=40.0;T=59.0,C=41.0;T=53.0,C=47.0;T=54.0,C=46.0;T=2.0,C…	T=75,C=52;T=49,C=52;T=44,C=73;T=90,C=77;T=132,C=150;T=46,C=64;T=45,C=45;T=48,C=46;T=80,C=79;T=73,C=76;T=50,C=63;T=50,C=39;T=44,C=47;T=40,C=32;T=39,C=37;T=232,C=221;T=33,C=28;T=40,C=40;T=122,C=121;T=51,C=30;T=39,C=47;T=54,C=46;T=57,C=42;T=56,C=56;T=49,C=32;T=52,C=36;T=71,C=64;T=86,C=74;T=2,C=98;T=40,C=45;T=46,C=35;T=65,C=73;T=45,C=49;T=75,C=61;T=104,C=91;T=64,C=55;T=48,C=46;T=57,C=45;T=2,C=105;T=8…		0.0858498	0.101762	0.0364669
DPYD	chr1_98187085_A_T	None	Novel	1	Spain	NM_000110.3:c.464T>A	start/stop gained/lost	p.Leu155*	Heteroz	0.55	A=45.0,T=55.0	A=34,T=41		0	0	0
DPYD	chr1_98187094_A_G	None	Novel	1	Brazil	NM_000110.3:c.455T>C	missense	p.Ile152Thr	Heteroz	0.51	A=49.0,G=51.0	A=67,G=69		0	0	0
DPYD	chr1_98187098_T_C	rs200562975	Previously described	20	Colombia,Spain,Colombia,Mexico,Colombia,Colombia,Mexico,Mexico,Colombia,Brazil,Colombia,Colombia,Colombia,Colombia,Spain,Mexico,Colombia,Colombia,Mexico,Colombia	NM_000110.3:c.451A>G	missense	p.Asn151Asp	Heteroz;Heteroz;Heteroz;Heteroz;Heteroz;Heteroz;Heteroz;Heteroz;Heteroz;Heteroz;Heteroz;Heteroz;Heteroz;Heteroz;Heteroz;Heteroz;Heteroz;Heteroz;Heteroz;Heteroz	0.42;0.37;0.58;0.51;0.54;0.58;0.54;0.52;0.48;0.54;0.3;0.49;0.43;0.52;0.38;0.55;0.54;0.49;0.5;0.54	T=58.0,C=42.0;T=63.0,C=37.0;T=42.0,C=58.0;T=49.0,C=51.0;T=46.0,C=54.0;T=42.0,C=58.0;T=46.0,C=54.0;T=48.0,C=52.0;T=52.0,C=48.0;T=46.0,C=54.0;T=70.0,C=30.0;T=51.0,C=49.0;T=57.0,C=43.0;T=48.0,C=52.0;T=62.0,C=38.0;T=45.0,C=55.0;T=46.0,C=54.0;T=51.0,C=49.0;T=50.0,C=50.0;T=46.0,C=54.0	T=33,C=24;T=54,C=32;T=42,C=59;T=36,C=38;T=22,C=26;T=23,C=32;T=26,C=31;T=73,C=79;T=55,C=50;T=42,C=50;T=48,C=21;T=69,C=65;T=75,C=56;T=29,C=31;T=58,C=36;T=49,C=60;T=43,C=51;T=71,C=68;T=86,C=86;T=85,C=100		0.00158915	7.78e-06	0.0121668
DPYD	chr1_98187204_C_G	rs377169736	Previously described	1	Brazil	NM_000110.3:c.345G>C	missense	p.Met115Ile	Heteroz	0.52	C=48.0,G=52.0	C=23,G=25		9.95e-05	0.000140417	0.000170309
DPYD	chr1_98205966_GATGA_G	rs539032572	Previously described	2	Brazil,Brazil	NM_000110.3:c.299_302delTCAT	frameshift	p.Phe100fs	Heteroz;Heteroz	0.52;0.4	GATGA=48.0,G=52.0;GATGA=60.0,G=40.0	GATGA=38,G=41;GATGA=59,G=39		9.91e-05	0.00020155	5.65e-05
DPYD	chr1_98205980_T_C	None	Novel	1	Spain	NM_000110.3:c.289A>G	missense	p.Ile97Val	Heteroz	0.43	T=57.0,C=43.0	T=26,C=20		0	0	0
DPYD	chr1_98205983_C_G	rs773159364	Previously described	1	Spain	NM_000110.3:c.286G>C	missense	p.Asp96His	Heteroz	0.55	C=45.0,G=55.0	C=42,G=51		3.98e-06	8.8e-06	0
DPYD	chr1_98206012_G_A	rs568132506	Previously described	1	EUROPA	NM_000110.3:c.257C>T	missense	p.Pro86Leu	Heteroz	0.37	G=63.0,A=37.0	G=62,A=36		5.31e-05	5.43e-05	0.000141107
DPYD	chr1_98293683_G_A	rs189768576	Previously described	1	Portugal	NM_000110.3:c.220C>T	start/stop gained/lost	p.Arg74*	Heteroz	0.47	G=53.0,A=47.0	G=110,A=98		0.000120423	0	5.65e-05
DPYD	chr1_98293685_A_C	rs762102298	Previously described	1	Spain	NM_000110.3:c.218T>G	missense	p.Leu73Arg	Heteroz	0.45	A=55.0,C=45.0	A=82,C=66		7.97e-06	1.76e-05	0
DPYD	chr1_98293709_G_A	rs371587702	Previously described	2	Spain,Spain	NM_000110.3:c.194C>T	missense	p.Thr65Met	Heteroz;Heteroz	0.56;0.47	G=44.0,A=56.0;G=53.0,A=47.0	G=78,A=99;G=97,A=86		9.57e-05	0.000163059	0.000113026
DPYD	chr1_98293725_C_T	rs1160724559	Previously described	1	Colombia	NM_000110.3:c.178G>A	missense	p.Asp60Asn	Heteroz	0.36	C=64.0,T=36.0	C=75,T=43		3.99e-06	0	2.9e-05
DPYD	chr1_98348835_AGGATTTCT_A	rs1207177925	Previously described	1	Portugal	NM_000110.3:c.127_134delAGAAATCC	frameshift	p.Arg43fs	Heteroz	0.46	AGGATTTCT=54.0,A=46.0	AGGATTTCT=52,A=45		7.1e-06	1.56e-05	0
DPYD	chr1_98348884_C_T	rs528768620	Previously described	3	Colombia,Spain,Spain	NM_000110.3:c.86G>A	missense	p.Arg29His	Heteroz;Heteroz;Heteroz	0.58;0.51;0.41	C=42.0,T=58.0;C=49.0,T=51.0;C=59.0,T=41.0	C=24,T=33;C=35,T=37;C=22,T=15		0.000141759	0.000124328	5.65e-05
DPYD	chr1_98348885_G_A	rs1801265	Previously described	4788	Spain,Spain,Spain,Colombia,Chile,Colombia,Colombia,Spain,Colombia,Colombia,Colombia,Spain,Spain,Ecuador,Spain,Spain,Spain,Spain,Spain,Brazil,Spain,Colombia,Portugal,Spain,Spain,Spain,Spain,Colombia,Spain,Spain,Colombia,Spain,Brazil,Brazil,Spain,Colombia,Spain,Spain,Colombia,Colombia,Spain,Colombia,Spain,Colombia,Spain,Colombia,Spain,Spain,Brazil,Spain,Spain,Spain,Spain,Spain,Colombia,Spain,Spain,…	NM_000110.3:c.85C>T	missense	p.Arg29Cys	Homoz;Homoz;Heteroz;Heteroz;Homoz;Heteroz;Homoz;Homoz;Homoz;Homoz;Heteroz;Homoz;Homoz;Homoz;Homoz;Homoz;Homoz;Homoz;Heteroz;Heteroz;Homoz;Homoz;Homoz;Heteroz;Homoz;Heteroz;Homoz;Homoz;Heteroz;Homoz;Homoz;Homoz;Homoz;Homoz;Heteroz;Homoz;Homoz;Homoz;Homoz;Homoz;Homoz;Homoz;Heteroz;Homoz;Heteroz;Heteroz;Homoz;Homoz;Homoz;Heteroz;Homoz;Heteroz;Homoz;Homoz;Homoz;Homoz;Heteroz;Heteroz;Homoz;Homoz;Heter…	1.0;1.0;0.4;0.63;1.0;0.49;1.0;1.0;1.0;1.0;0.43;1.0;1.0;1.0;1.0;1.0;1.0;1.0;0.51;0.37;1.0;1.0;1.0;0.41;1.0;0.45;1.0;1.0;0.44;1.0;1.0;1.0;1.0;1.0;0.42;0.97;1.0;1.0;1.0;1.0;1.0;1.0;0.49;1.0;0.66;0.28;1.0;1.0;1.0;0.37;1.0;0.38;1.0;1.0;1.0;1.0;0.57;0.49;1.0;1.0;0.5;1.0;1.0;1.0;0.52;1.0;0.42;0.4;0.53;1.0;0.5;1.0;0.42;1.0;1.0;1.0;1.0;0.41;1.0;1.0;1.0;1.0;1.0;0.44;1.0;0.56;1.0;1.0;0.39;1.0;0.56;0.5;0.48;…	G=0.0,A=100.0;G=0.0,A=100.0;G=60.0,A=40.0;G=37.0,A=63.0;G=0.0,A=100.0;G=51.0,A=49.0;G=0.0,A=100.0;G=0.0,A=100.0;G=0.0,A=100.0;G=0.0,A=100.0;G=57.0,A=43.0;G=0.0,A=100.0;G=0.0,A=100.0;G=0.0,A=100.0;G=0.0,A=100.0;G=0.0,A=100.0;G=0.0,A=100.0;G=0.0,A=100.0;G=49.0,A=51.0;G=63.0,A=37.0;G=0.0,A=100.0;G=0.0,A=100.0;G=0.0,A=100.0;G=59.0,A=41.0;G=0.0,A=100.0;G=55.0,A=45.0;G=0.0,A=100.0;G=0.0,A=100.0;G=56.0,…	G=0,A=55;G=0,A=50;G=62,A=41;G=19,A=32;G=0,A=55;G=35,A=33;G=0,A=61;G=0,A=61;G=0,A=126;G=0,A=74;G=20,A=15;G=0,A=123;G=0,A=80;G=0,A=79;G=0,A=92;G=0,A=114;G=0,A=195;G=0,A=55;G=44,A=45;G=91,A=53;G=0,A=49;G=0,A=61;G=0,A=75;G=37,A=26;G=0,A=50;G=47,A=39;G=0,A=219;G=0,A=77;G=61,A=47;G=0,A=56;G=0,A=36;G=0,A=44;G=0,A=86;G=0,A=126;G=36,A=26;G=2,A=66;G=0,A=89;G=0,A=88;G=0,A=46;G=0,A=46;G=0,A=76;G=0,A=79;G=100…		0.76602	0.775503	0.788392
DPYD	chr1_98348902_T_C	None	Novel	2	Colombia,Colombia	NM_000110.3:c.68A>G	missense	p.Gln23Arg	Heteroz;Heteroz	0.5;0.42	T=50.0,C=50.0;T=58.0,C=42.0	T=13,C=13;T=26,C=19		0	0	0
DPYD	chr1_98348921_C_T	None	Novel	2	Colombia,Colombia	NM_000110.3:c.49G>A	missense	p.Ala17Thr	Heteroz;Heteroz	0.33;0.48	C=67.0,T=33.0;C=52.0,T=48.0	C=18,T=9;C=74,T=69		0	0	0
DPYD	chr1_98386476_C_T	rs768020954	Previously described	1	Spain	NM_000110.3:c.3G>A	start/stop gained/lost	p.Met1?	Heteroz	0.52	C=48.0,T=52.0	C=183,T=195		9.66e-06	1.1e-05	3.2e-05
G6PD	chrX_153760605_G_A	rs398123546	Previously described	4	Spain,Spain,Spain,Spain	NM_000402.4:c.1450C>T	missense	p.Arg484Cys	Heteroz;Homoz;Homoz;Heteroz	0.48;1.0;0.97;0.53	G=52.0,A=48.0;G=0.0,A=100.0;G=3.0,A=97.0;G=47.0,A=53.0	G=198,A=186;G=0,A=138;G=4,A=138;G=116,A=129		0.000142245	5.46e-05	0.000142883
G6PD	chrX_153760615_C_T	None	Novel	1	Spain	NM_000402.4:c.1440G>A	missense	p.Met480Ile	Heteroz	0.43	C=57.0,T=43.0	C=46,T=35		0	0	0
G6PD	chrX_153760829_T_G	rs201794043	Previously described	3	Spain,Spain,Spain	NM_000402.4:c.1330A>C	missense	p.Asn444His	Homoz;Homoz;Heteroz	1.0;0.99;0.5	T=0.0,G=100.0;T=1.0,G=99.0;T=50.0,G=50.0	T=0,G=164;T=3,G=243;T=148,G=149		0.000152633	2.44e-05	7.29e-05
G6PD	chrX_153760923_G_C	rs138746997	Previously described	1	Spain	NM_000402.4:c.1236C>G	missense	p.His412Gln	Heteroz	0.46	G=54.0,C=46.0	G=163,C=140		2.19e-05	3.68e-05	3.65e-05
G6PD	chrX_153761160_C_G	rs34193178	Previously described	2	Colombia,Spain	NM_000402.4:c.1138G>C	missense	p.Asp380His	Heteroz;Heteroz	0.4;0.48	C=60.0,G=40.0;C=52.0,G=48.0	C=260,G=173;C=190,G=178		0.000459447	1.09e-05	0.000606342
G6PD	chrX_153761240_A_G	rs76723693	Previously described	4	Colombia,Colombia,Spain,Colombia	NM_000402.4:c.1058T>C	missense	p.Leu353Pro	Heteroz;Homoz;Heteroz;Homoz	0.5;1.0;0.51;1.0	A=50.0,G=50.0;A=0.0,G=100.0;A=49.0,G=51.0;A=0.0,G=100.0	A=225,G=222;A=0,G=41;A=420,G=445;A=0,G=195		0.000619403	0	0.000748984
G6PD	chrX_153761283_C_T	None	Novel	1	Brazil	NM_000402.4:c.1015G>A	missense	p.Val339Met	Heteroz	0.49	C=51.0,T=49.0	C=49,T=47		0	0	0
G6PD	chrX_153761325_T_C	None	Novel	1	Spain	NM_000402.4:c.973A>G	missense	p.Ile325Val	Heteroz	0.44	T=56.0,C=44.0	T=192,C=150		0	0	0
G6PD	chrX_153761811_C_G	rs137852318	Previously described	9	Spain,Spain,Spain,Spain,Brazil,Spain,Spain,Spain,Spain	NM_000402.4:c.934G>C	missense	p.Asp312His	Heteroz;Homoz;Heteroz;Heteroz;Heteroz;Homoz;Heteroz;Homoz;Homoz	0.5;0.98;0.4;0.58;0.49;0.96;0.45;1.0;1.0	C=50.0,G=50.0;C=2.0,G=98.0;C=60.0,G=40.0;C=42.0,G=58.0;C=51.0,G=49.0;C=4.0,G=96.0;C=55.0,G=45.0;C=0.0,G=100.0;C=0.0,G=100.0	C=102,G=104;C=1,G=57;C=82,G=54;C=47,G=65;C=70,G=68;C=2,G=52;C=71,G=58;C=0,G=42;C=0,G=112		0.000691792	0.00111306	0.000249697
G6PD	chrX_153762323_C_T	rs781948754	Previously described	2	Spain,Brazil	NM_000402.4:c.787G>A	missense	p.Val263Ile	Homoz;Heteroz	1.0;0.42	C=0.0,T=100.0;C=58.0,T=42.0	C=0,T=60;C=32,T=23		1.95e-05	0	0
G6PD	chrX_153762360_G_C	rs782771682	Previously described	2	Brazil,Brazil	NM_000402.4:c.750C>G	missense	p.Ile250Met	Heteroz;Heteroz	0.49;0.4	G=51.0,C=49.0;G=60.0,C=40.0	G=39,C=37;G=24,C=16		5.46e-06	0	0
G6PD	chrX_153762563_T_G	None	Novel	21	Colombia,Spain,Brazil,Spain,Colombia,Colombia,Spain,Spain,Spain,Colombia,Spain,Colombia,Mexico,Spain,Spain,Spain,Spain,Spain,Colombia,Spain,Colombia	NM_000402.4:c.724A>C	missense	p.Met242Leu	Heteroz;Heteroz;Heteroz;Heteroz;Heteroz;Heteroz;Heteroz;Heteroz;Heteroz;Heteroz;Heteroz;Heteroz;Heteroz;Heteroz;Heteroz;Heteroz;Heteroz;Heteroz;Heteroz;Heteroz;Heteroz	0.21;0.22;0.29;0.23;0.26;0.16;0.2;0.27;0.2;0.16;0.21;0.22;0.21;0.18;0.16;0.24;0.15;0.23;0.21;0.18;0.23	T=79.0,G=21.0;T=78.0,G=22.0;T=71.0,G=29.0;T=77.0,G=23.0;T=74.0,G=26.0;T=84.0,G=16.0;T=80.0,G=20.0;T=73.0,G=27.0;T=80.0,G=20.0;T=84.0,G=16.0;T=79.0,G=21.0;T=78.0,G=22.0;T=79.0,G=21.0;T=82.0,G=18.0;T=84.0,G=16.0;T=76.0,G=24.0;T=85.0,G=15.0;T=77.0,G=23.0;T=79.0,G=21.0;T=82.0,G=18.0;T=77.0,G=23.0	T=128,G=35;T=87,G=24;T=80,G=33;T=116,G=34;T=137,G=49;T=136,G=25;T=161,G=39;T=45,G=17;T=158,G=40;T=137,G=27;T=122,G=32;T=157,G=44;T=196,G=52;T=69,G=15;T=177,G=34;T=59,G=19;T=95,G=17;T=51,G=15;T=220,G=58;T=178,G=40;T=83,G=25		0	0	0
G6PD	chrX_153762577_A_G	None	Previously described	1	Mexico	NM_000402.4:c.710T>C	missense	p.Met237Thr	Heteroz	0.8	A=20.0,G=80.0	A=66,G=271		0.000140318	0.000191736	0.00162602
G6PD	chrX_153762622_C_T	rs782583168	Previously described	2	Spain,Brazil	NM_000402.4:c.665G>A	missense	p.Arg222His	Homoz;Heteroz	0.99;0.48	C=1.0,T=99.0;C=52.0,T=48.0	C=1,T=165;C=66,T=62		4.36e-05	2.44e-05	0.000109437
G6PD	chrX_153762634_G_A	rs5030868	Previously described	4	Brazil,Brazil,Spain,Spain	NM_000402.4:c.653C>T	missense	p.Ser218Phe	Heteroz;Heteroz;Homoz;Heteroz	0.32;0.52;0.99;0.46	G=68.0,A=32.0;G=48.0,A=52.0;G=1.0,A=99.0;G=54.0,A=46.0	G=15,A=7;G=57,A=62;G=1,A=127;G=174,A=149		0.00230096	0.000704386	0
G6PD	chrX_153762710_C_T	rs137852314	Previously described	1	Spain	NM_000402.4:c.577G>A	missense	p.Gly193Ser	Homoz	1	C=0.0,T=100.0	C=0,T=68		4.4e-05	0	0
G6PD	chrX_153763391_C_G	rs370918918	Previously described	7	Spain,Spain,Spain,Spain,Spain,Spain,Spain	NM_000402.4:c.567G>C	missense	p.Met189Ile	Heteroz;Heteroz;Homoz;Homoz;Heteroz;Heteroz;Heteroz	0.64;0.56;1.0;1.0;0.52;0.5;0.61	C=36.0,G=64.0;C=44.0,G=56.0;C=0.0,G=100.0;C=0.0,G=100.0;C=48.0,G=52.0;C=50.0,G=50.0;C=39.0,G=61.0	C=16,G=28;C=16,G=20;C=0,G=16;C=0,G=37;C=19,G=21;C=23,G=23;C=19,G=30		0.000869264	5.42e-05	3.56e-05
G6PD	chrX_153763485_A_C	None	Novel	1	Spain	NM_000402.4:c.473T>G	missense	p.Leu158Arg	Heteroz	0.51	A=49.0,C=51.0	A=71,C=74		5.45e-06	0	0
G6PD	chrX_153763492_T_C	rs1050829	Previously described	168	Spain,Colombia,Colombia,Spain,Spain,Colombia,Colombia,Brazil,Spain,Brazil,Colombia,Spain,Brazil,Spain,Spain,Spain,Brazil,USA,Colombia,Colombia,Brazil,Brazil,Spain,Colombia,Brazil,Colombia,Colombia,Brazil,Colombia,Brazil,Brazil,Spain,Brazil,Colombia,Colombia,Brazil,Brazil,Brazil,Colombia,Brazil,Spain,Brazil,Colombia,Spain,Brazil,Colombia,Brazil,Colombia,Brazil,Spain,Spain,Brazil,Brazil,Spain,Brazi…	NM_000402.4:c.466A>G	missense	p.Asn156Asp	Homoz;Heteroz;Heteroz;Homoz;Homoz;Heteroz;Heteroz;Heteroz;Homoz;Heteroz;Homoz;Heteroz;Heteroz;Heteroz;Heteroz;Homoz;Heteroz;Homoz;Heteroz;Homoz;Heteroz;Heteroz;Homoz;Heteroz;Heteroz;Homoz;Heteroz;Heteroz;Heteroz;Homoz;Heteroz;Heteroz;Heteroz;Heteroz;Heteroz;Heteroz;Heteroz;Heteroz;Heteroz;Heteroz;Homoz;Heteroz;Homoz;Homoz;Heteroz;Heteroz;Heteroz;Heteroz;Heteroz;Heteroz;Heteroz;Heteroz;Heteroz;Hom…	0.98;0.55;0.43;0.98;1.0;0.45;0.4;0.52;1.0;0.44;1.0;0.5;0.4;0.46;0.55;0.98;0.47;1.0;0.56;0.98;0.45;0.51;1.0;0.51;0.47;1.0;0.49;0.49;0.45;1.0;0.39;0.44;0.45;0.5;0.46;0.6;0.4;0.48;0.48;0.58;0.97;0.54;1.0;0.98;0.56;0.45;0.52;0.4;0.48;0.64;0.54;0.55;0.43;0.98;0.49;1.0;0.57;0.46;0.53;1.0;0.43;0.36;0.59;0.5;1.0;0.54;1.0;0.43;1.0;0.57;0.45;0.47;1.0;1.0;0.55;0.49;0.43;0.49;0.49;0.46;1.0;1.0;0.51;1.0;0.5;0…	T=2.0,C=98.0;T=45.0,C=55.0;T=57.0,C=43.0;T=2.0,C=98.0;T=0.0,C=100.0;T=55.0,C=45.0;T=60.0,C=40.0;T=48.0,C=52.0;T=0.0,C=100.0;T=56.0,C=44.0;T=0.0,C=100.0;T=50.0,C=50.0;T=60.0,C=40.0;T=54.0,C=46.0;T=45.0,C=55.0;T=2.0,C=98.0;T=53.0,C=47.0;T=0.0,C=100.0;T=44.0,C=56.0;T=2.0,C=98.0;T=55.0,C=45.0;T=49.0,C=51.0;T=0.0,C=100.0;T=49.0,C=51.0;T=53.0,C=47.0;T=0.0,C=100.0;T=51.0,C=49.0;T=51.0,C=49.0;T=55.0,C=45…	T=1,C=40;T=37,C=45;T=54,C=40;T=1,C=46;T=0,C=73;T=81,C=65;T=64,C=43;T=35,C=38;T=0,C=25;T=49,C=39;T=0,C=66;T=59,C=60;T=42,C=28;T=57,C=48;T=47,C=58;T=1,C=52;T=56,C=49;T=0,C=34;T=35,C=44;T=1,C=47;T=53,C=43;T=46,C=47;T=0,C=36;T=95,C=99;T=48,C=43;T=0,C=49;T=77,C=75;T=73,C=70;T=71,C=57;T=0,C=76;T=52,C=33;T=51,C=40;T=67,C=54;T=59,C=59;T=53,C=45;T=35,C=53;T=55,C=37;T=58,C=53;T=42,C=38;T=39,C=53;T=2,C=70;T…		0.0321141	0.000659032	0.0148732
G6PD	chrX_153763510_G_A	rs782520647	Previously described	1	Spain	NM_000402.4:c.448C>T	missense	p.Arg150Cys	Heteroz	0.51	G=49.0,A=51.0	G=52,A=55		5.45e-06	1.22e-05	0
G6PD	chrX_153763522_C_G	None	Novel	1	Spain	NM_000402.4:c.436G>C	missense	p.Ala146Pro	Homoz	1	C=0.0,G=100.0	C=0,G=58		0	0	0
G6PD	chrX_153763524_G_T	None	Novel	1	Spain	NM_000402.4:c.434C>A	missense	p.Ala145Glu	Heteroz	0.49	G=51.0,T=49.0	G=48,T=46		0	0	0
G6PD	chrX_153764177_C_T	rs782308266	Previously described	1	Brazil	NM_000402.4:c.332G>A	missense	p.Arg111His	Heteroz	0.43	C=57.0,T=43.0	C=65,T=49		5.47e-06	1.23e-05	0
G6PD	chrX_153764198_C_G	None	Novel	1	Colombia	NM_000402.4:c.311G>C	missense	p.Arg104Pro	Heteroz	0.43	C=57.0,G=43.0	C=116,G=89		0	0	0
G6PD	chrX_153764217_C_T	rs1050828	Previously described	74	Spain,Colombia,Spain,Colombia,Spain,Brazil,Spain,Brazil,Spain,Brazil,Colombia,Brazil,Brazil,Colombia,Colombia,Brazil,Brazil,Colombia,Brazil,Brazil,Brazil,Spain,Brazil,Brazil,Colombia,Spain,Brazil,Spain,Brazil,Brazil,Brazil,Colombia,Colombia,Brazil,Brazil,Spain,Brazil,Brazil,Colombia,Brazil,Brazil,Brazil,Brazil,Mexico,Colombia,Brazil,Colombia,Colombia,Colombia,Brazil,Brazil,Brazil,Spain,Colombia,C…	NM_000402.4:c.292G>A	missense	p.Val98Met	Homoz;Heteroz;Homoz;Heteroz;Homoz;Heteroz;Heteroz;Heteroz;Heteroz;Heteroz;Heteroz;Heteroz;Heteroz;Heteroz;Heteroz;Heteroz;Heteroz;Heteroz;Heteroz;Heteroz;Heteroz;Heteroz;Heteroz;Heteroz;Heteroz;Heteroz;Heteroz;Homoz;Heteroz;Homoz;Heteroz;Homoz;Homoz;Heteroz;Heteroz;Heteroz;Heteroz;Heteroz;Homoz;Heteroz;Heteroz;Heteroz;Homoz;Heteroz;Heteroz;Heteroz;Homoz;Heteroz;Heteroz;Heteroz;Homoz;Heteroz;Homoz…	0.99;0.47;1.0;0.49;1.0;0.46;0.55;0.45;0.48;0.54;0.49;0.49;0.48;0.5;0.5;0.49;0.47;0.46;0.46;0.47;0.58;0.48;0.51;0.43;0.52;0.42;0.52;1.0;0.44;1.0;0.44;1.0;1.0;0.47;0.43;0.56;0.53;0.56;0.98;0.49;0.51;0.59;1.0;0.44;0.43;0.51;1.0;0.47;0.45;0.46;0.97;0.51;1.0;0.48;1.0;0.46;0.99;0.48;0.53;0.57;0.4;1.0;0.48;0.43;0.46;0.52;0.56;0.51;0.57;0.46;0.48;0.98;1.0;0.4	C=1.0,T=99.0;C=53.0,T=47.0;C=0.0,T=100.0;C=51.0,T=49.0;C=0.0,T=100.0;C=54.0,T=46.0;C=45.0,T=55.0;C=55.0,T=45.0;C=52.0,T=48.0;C=46.0,T=54.0;C=51.0,T=49.0;C=51.0,T=49.0;C=52.0,T=48.0;C=50.0,T=50.0;C=50.0,T=50.0;C=51.0,T=49.0;C=53.0,T=47.0;C=54.0,T=46.0;C=54.0,T=46.0;C=53.0,T=47.0;C=42.0,T=58.0;C=52.0,T=48.0;C=49.0,T=51.0;C=57.0,T=43.0;C=48.0,T=52.0;C=58.0,T=42.0;C=48.0,T=52.0;C=0.0,T=100.0;C=56.0,T…	C=1,T=71;C=115,T=101;C=0,T=115;C=163,T=154;C=0,T=93;C=60,T=52;C=110,T=137;C=54,T=44;C=111,T=103;C=64,T=75;C=221,T=213;C=57,T=55;C=62,T=58;C=168,T=167;C=98,T=98;C=70,T=67;C=48,T=43;C=107,T=92;C=55,T=47;C=54,T=47;C=81,T=113;C=149,T=140;C=56,T=58;C=74,T=56;C=93,T=100;C=118,T=87;C=41,T=45;C=0,T=73;C=62,T=49;C=0,T=59;C=105,T=82;C=0,T=80;C=0,T=77;C=52,T=46;C=101,T=75;C=102,T=130;C=81,T=90;C=42,T=54;C=2…		0.0115349	0.000194597	0.0041368
G6PD	chrX_153774374_G_T	rs781792803	Previously described	1	Spain	NM_000402.4:c.87C>A,NM_001099856.4:c.189+3707G>T	missense	p.Ser29Arg,.	Heteroz	0.57	G=43.0,T=57.0	G=33,T=44		5.48e-06	0	3.65e-05
G6PD	chrX_153775015_C_A	rs782006658	Previously described	8	Spain,Spain,Brazil,Spain,Spain,Spain,Spain,Spain	NM_000402.4:c.71G>T,NM_001099856.4:c.189+4348C>A	missense	p.Arg24Leu,.	Homoz;Heteroz;Heteroz;Heteroz;Heteroz;Homoz;Homoz;Heteroz	0.99;0.47;0.41;0.49;0.49;1.0;0.99;0.51	C=1.0,A=99.0;C=53.0,A=47.0;C=59.0,A=41.0;C=51.0,A=49.0;C=51.0,A=49.0;C=0.0,A=100.0;C=1.0,A=99.0;C=49.0,A=51.0	C=2,A=216;C=210,A=188;C=45,A=31;C=224,A=216;C=169,A=165;C=0,A=74;C=1,A=174;C=188,A=193		0.000872306	2.07e-05	0
G6PD	chrX_153775027_C_CCGCG	None	Novel	1	Colombia	NM_000402.4:c.55_58dupCGCG,NM_001099856.4:c.189+4362_189+4365dupGCGC	frameshift	p.Gly20fs,.	Heteroz	0.53	C=47.0,CCGCG=53.0	C=181,CCGCG=203		0	0	0
NUDT15	chr13_48611890_C_T	None	Novel	1	Colombia	NM_018283.3:c.8C>T	missense	p.Ala3Val	Heteroz	0.49	C=51.0,T=49.0	C=28,T=27		0	0	0
NUDT15	chr13_48611896_C_G	rs761635179	Previously described	4	Spain,Spain,Spain,Spain	NM_018283.3:c.14C>G	missense	p.Ala5Gly	Heteroz;Heteroz;Heteroz;Heteroz	0.5;0.46;0.53;0.42	C=50.0,G=50.0;C=54.0,G=46.0;C=47.0,G=53.0;C=58.0,G=42.0	C=21,G=21;C=31,G=26;C=34,G=38;C=25,G=18		5.34e-05	0	0.000188296
NUDT15	chr13_48611896_C_T	rs761635179	Previously described	1	Spain	NM_018283.3:c.14C>T	missense	p.Ala5Val	Heteroz	0.44	C=56.0,T=44.0	C=23,T=18		5.95e-05	0.000126289	0
NUDT15	chr13_48611907_G_T	rs759619545	Previously described	3	Spain,Spain,Spain	NM_018283.3:c.25G>T	missense	p.Gly9Trp	Heteroz;Heteroz;Heteroz	0.62;0.56;0.55	G=38.0,T=62.0;G=44.0,T=56.0;G=45.0,T=55.0	G=32,T=52;G=30,T=38;G=25,T=30		5.13e-06	1.18e-05	0
NUDT15	chr13_48611918_A_AGGAGTC	rs1272632214	Previously described	121	Chile,Colombia,Colombia,Spain,Spain,Colombia,Colombia,Mexico,Colombia,Colombia,Colombia,Colombia,Colombia,Brazil,Brazil,Colombia,Spain,Colombia,Colombia,Colombia,Brazil,Colombia,Brazil,Colombia,Colombia,Colombia,Colombia,Colombia,Colombia,Colombia,Colombia,Spain,Colombia,Brazil,Spain,Spain,Colombia,Colombia,Colombia,Colombia,Spain,Colombia,-,Colombia,Colombia,Brazil,Colombia,Colombia,Spain,Brazil…	NM_018283.3:c.50_55dupGAGTCG	inframe	p.Gly17_Val18dup	Heteroz;Heteroz;Heteroz;Heteroz;Heteroz;Heteroz;Heteroz;Heteroz;Heteroz;Heteroz;Heteroz;Heteroz;Heteroz;Heteroz;Heteroz;Heteroz;Heteroz;Heteroz;Heteroz;Heteroz;Heteroz;Heteroz;Heteroz;Heteroz;Heteroz;Heteroz;Heteroz;Heteroz;Heteroz;Heteroz;Heteroz;Heteroz;Heteroz;Heteroz;Heteroz;Heteroz;Heteroz;Heteroz;Heteroz;Heteroz;Heteroz;Heteroz;Heteroz;Heteroz;Heteroz;Heteroz;Heteroz;Heteroz;Heteroz;Heteroz…	0.67;0.48;0.39;0.48;0.52;0.52;0.42;0.6;0.58;0.5;0.53;0.43;0.6;0.6;0.52;0.44;0.51;0.53;0.6;0.46;0.43;0.41;0.49;0.47;0.47;0.5;0.48;0.39;0.59;0.54;0.51;0.53;0.34;0.45;0.48;0.5;0.43;0.6;0.36;0.51;0.34;0.3;0.51;0.48;0.53;0.4;0.46;0.52;0.52;0.5;0.47;0.53;0.57;0.68;0.6;0.62;0.62;0.49;0.61;1.0;0.66;0.43;0.49;0.57;0.5;0.62;0.45;0.39;0.62;0.49;0.51;0.47;0.52;0.52;0.45;0.56;0.47;0.58;0.33;0.51;0.48;0.56;0.5…	A=33.0,AGGAGTC=67.0;A=52.0,AGGAGTC=48.0;A=61.0,AGGAGTC=39.0;A=52.0,AGGAGTC=48.0;A=48.0,AGGAGTC=52.0;A=48.0,AGGAGTC=52.0;A=57.0,AGGAGTC=42.0;A=40.0,AGGAGTC=60.0;A=42.0,AGGAGTC=58.0;A=50.0,AGGAGTC=50.0;A=47.0,AGGAGTC=53.0;A=57.0,AGGAGTC=43.0;A=40.0,AGGAGTC=60.0;A=40.0,AGGAGTC=60.0;A=48.0,AGGAGTC=52.0;A=56.0,AGGAGTC=44.0;A=49.0,AGGAGTC=51.0;A=47.0,AGGAGTC=53.0;A=40.0,AGGAGTC=60.0;A=54.0,AGGAGTC=46.0…	A=8,AGGAGTC=16;A=47,AGGAGTC=44;A=23,AGGAGTC=15;A=61,AGGAGTC=57;A=54,AGGAGTC=58;A=48,AGGAGTC=51;A=23,AGGAGTC=17;A=10,AGGAGTC=15;A=39,AGGAGTC=54;A=21,AGGAGTC=21;A=36,AGGAGTC=40;A=27,AGGAGTC=20;A=18,AGGAGTC=27;A=28,AGGAGTC=42;A=21,AGGAGTC=23;A=15,AGGAGTC=12;A=25,AGGAGTC=26;A=35,AGGAGTC=39;A=35,AGGAGTC=53;A=33,AGGAGTC=28;A=29,AGGAGTC=22;A=69,AGGAGTC=48;A=29,AGGAGTC=28;A=69,AGGAGTC=61;A=32,AGGAGTC=28;…		0.0132881	0.00259256	0.0491352
NUDT15	chr13_48611928_G_A	rs1023262224	Previously described	1	Colombia	NM_018283.3:c.46G>A	missense	p.Val16Ile	Heteroz	0.48	G=52.0,A=48.0	G=35,A=32		8.33e-06	0	0
NUDT15	chr13_48611973_C_G	rs752857256	Previously described	2	Spain,Spain	NM_018283.3:c.91C>G	missense	p.Leu31Val	Heteroz;Heteroz	0.61;0.52	C=39.0,G=61.0;C=48.0,G=52.0	C=18,G=28;C=26,G=28		0	0	0
NUDT15	chr13_48611995_T_C	rs1427452470	Previously described	4	Colombia,Colombia,Colombia,Colombia	NM_018283.3:c.113T>C	missense	p.Val38Ala	Heteroz;Heteroz;Heteroz;Heteroz	0.49;0.59;0.45;0.48	T=51.0,C=49.0;T=41.0,C=59.0;T=55.0,C=45.0;T=52.0,C=48.0	T=32,C=31;T=22,C=32;T=47,C=39;T=72,C=67		0.000106986	0	0.000762335
NUDT15	chr13_48612019_C_G	rs749343222	Previously described	1	Spain	NM_018283.3:c.137C>G	missense	p.Pro46Arg	Heteroz	0.48	C=52.0,G=48.0	C=21,G=19		8.37e-06	1.87e-05	0
NUDT15	chr13_48615059_A_AG	None	Novel	1	Spain	NM_018283.3:c.162_163insG	frameshift	p.Thr55fs	Heteroz	0.47	A=53.0,AG=47.0	A=26,AG=23		0	0	0
NUDT15	chr13_48615210_C_T	rs1392219297	Previously described	3	Colombia,Colombia,Colombia	NM_018283.3:c.313C>T	missense	p.His105Tyr	Heteroz;Heteroz;Heteroz	0.52;0.5;0.56	C=48.0,T=52.0;C=50.0,T=50.0;C=44.0,T=56.0	C=23,T=25;C=32,T=32;C=15,T=19		3.99e-06	0	2.9e-05
NUDT15	chr13_48619855_C_T	rs116855232	Previously described	126	Chile,Colombia,Colombia,Spain,Spain,Colombia,Colombia,Mexico,Colombia,Colombia,Colombia,Spain,Colombia,Colombia,Brazil,Brazil,Spain,Spain,Colombia,Colombia,Colombia,Spain,Brazil,Colombia,Colombia,Brazil,Colombia,Colombia,Colombia,Colombia,Colombia,Mexico,Colombia,Colombia,Colombia,Brazil,Spain,Spain,Colombia,Colombia,Colombia,Spain,Colombia,-,Colombia,Brazil,Colombia,Colombia,Spain,Brazil,Spain,C…	NM_018283.3:c.415C>T	missense	p.Arg139Cys	Heteroz;Heteroz;Heteroz;Heteroz;Heteroz;Heteroz;Heteroz;Heteroz;Heteroz;Heteroz;Heteroz;Heteroz;Heteroz;Heteroz;Heteroz;Heteroz;Heteroz;Heteroz;Heteroz;Heteroz;Heteroz;Heteroz;Heteroz;Heteroz;Heteroz;Heteroz;Heteroz;Heteroz;Heteroz;Heteroz;Heteroz;Heteroz;Heteroz;Heteroz;Heteroz;Heteroz;Heteroz;Heteroz;Heteroz;Heteroz;Heteroz;Heteroz;Heteroz;Heteroz;Heteroz;Heteroz;Heteroz;Heteroz;Heteroz;Heteroz…	0.54;0.5;0.44;0.53;0.58;0.63;0.45;0.46;0.44;0.34;0.38;0.43;0.54;0.44;0.59;0.5;0.54;0.37;0.57;0.57;0.58;0.56;0.48;0.59;0.46;0.43;0.6;0.5;0.55;0.52;0.49;0.29;0.45;0.53;0.59;0.47;0.3;0.51;0.55;0.56;0.43;0.48;0.36;0.42;0.29;0.48;0.41;0.54;0.58;0.48;0.42;0.42;0.47;0.52;0.39;0.44;0.44;0.49;0.37;1.0;0.55;0.54;0.54;0.47;0.54;0.41;0.67;0.45;0.51;0.41;0.44;0.53;0.42;0.56;0.37;0.44;0.35;0.44;0.4;0.46;0.59;0…	C=46.0,T=54.0;C=50.0,T=50.0;C=56.0,T=44.0;C=47.0,T=53.0;C=42.0,T=58.0;C=37.0,T=63.0;C=55.0,T=45.0;C=54.0,T=46.0;C=56.0,T=44.0;C=66.0,T=34.0;C=62.0,T=38.0;C=57.0,T=43.0;C=46.0,T=54.0;C=56.0,T=44.0;C=41.0,T=59.0;C=50.0,T=50.0;C=46.0,T=54.0;C=63.0,T=37.0;C=42.0,T=57.0;C=43.0,T=57.0;C=42.0,T=58.0;C=44.0,T=56.0;C=52.0,T=48.0;C=41.0,T=59.0;C=54.0,T=46.0;C=57.0,T=43.0;C=40.0,T=60.0;C=50.0,T=50.0;C=45.0,…	C=28,T=33;C=35,T=35;C=40,T=31;C=45,T=50;C=21,T=29;C=16,T=27;C=48,T=40;C=37,T=31;C=43,T=34;C=39,T=20;C=30,T=18;C=34,T=26;C=19,T=22;C=19,T=15;C=47,T=68;C=81,T=81;C=32,T=37;C=78,T=46;C=17,T=23;C=20,T=26;C=25,T=34;C=32,T=40;C=79,T=72;C=15,T=22;C=62,T=52;C=73,T=54;C=14,T=21;C=14,T=14;C=25,T=31;C=25,T=27;C=25,T=24;C=41,T=17;C=41,T=33;C=22,T=25;C=28,T=40;C=56,T=50;C=19,T=8;C=30,T=31;C=66,T=81;C=24,T=31;…		0.0263212	0.00351003	0.0595899
NUDT15	chr13_48619856_G_A	rs147390019	Previously described	60	Colombia,Colombia,Colombia,Brazil,Colombia,Colombia,Colombia,Colombia,Mexico,Colombia,Colombia,Colombia,Colombia,Colombia,Colombia,Colombia,Colombia,Brazil,Colombia,Colombia,Colombia,Colombia,Brazil,Colombia,Colombia,Colombia,Mexico,Colombia,Colombia,Spain,Colombia,Colombia,Colombia,Colombia,Colombia,Colombia,Colombia,Colombia,Brazil,Brazil,Colombia,Colombia,Colombia,Colombia,Colombia,Colombia,Co…	NM_018283.3:c.416G>A	missense	p.Arg139His	Heteroz;Heteroz;Heteroz;Heteroz;Heteroz;Heteroz;Heteroz;Heteroz;Heteroz;Heteroz;Heteroz;Heteroz;Heteroz;Heteroz;Heteroz;Heteroz;Heteroz;Heteroz;Heteroz;Heteroz;Heteroz;Heteroz;Heteroz;Heteroz;Heteroz;Heteroz;Heteroz;Heteroz;Heteroz;Heteroz;Heteroz;Heteroz;Heteroz;Heteroz;Heteroz;Heteroz;Heteroz;Heteroz;Heteroz;Heteroz;Heteroz;Heteroz;Heteroz;Heteroz;Homoz;Heteroz;Heteroz;Heteroz;Heteroz;Heteroz;H…	0.64;0.48;0.62;0.55;0.49;0.54;0.46;0.59;0.47;0.52;0.42;0.52;0.33;0.33;0.45;0.58;0.5;0.46;0.44;0.64;0.49;0.42;0.51;0.42;0.38;0.46;0.45;0.51;0.33;0.47;0.62;0.52;0.57;0.47;0.45;0.41;0.33;0.39;0.53;0.43;0.52;0.51;0.5;0.57;1.0;0.44;0.42;0.47;0.46;0.47;0.51;0.43;0.56;0.52;0.43;0.52;0.48;0.52;0.46;0.52	G=36.0,A=64.0;G=52.0,A=48.0;G=38.0,A=62.0;G=45.0,A=55.0;G=51.0,A=49.0;G=46.0,A=54.0;G=54.0,A=46.0;G=41.0,A=59.0;G=53.0,A=47.0;G=48.0,A=52.0;G=58.0,A=42.0;G=48.0,A=52.0;G=67.0,A=33.0;G=67.0,A=33.0;G=55.0,A=45.0;G=42.0,A=58.0;G=50.0,A=50.0;G=54.0,A=46.0;G=56.0,A=44.0;G=36.0,A=64.0;G=51.0,A=49.0;G=58.0,A=42.0;G=49.0,A=51.0;G=58.0,A=42.0;G=62.0,A=38.0;G=54.0,A=46.0;G=55.0,A=45.0;G=49.0,A=51.0;G=67.0,…	G=13,A=23;G=22,A=20;G=25,A=41;G=71,A=86;G=30,A=29;G=21,A=25;G=27,A=23;G=36,A=52;G=96,A=85;G=32,A=35;G=18,A=13;G=27,A=29;G=24,A=12;G=53,A=26;G=27,A=22;G=56,A=76;G=27,A=27;G=98,A=82;G=19,A=15;G=25,A=44;G=24,A=23;G=34,A=25;G=67,A=70;G=33,A=24;G=26,A=16;G=15,A=13;G=91,A=74;G=29,A=30;G=28,A=14;G=23,A=20;G=20,A=33;G=32,A=34;G=39,A=51;G=25,A=22;G=37,A=30;G=24,A=17;G=26,A=13;G=48,A=31;G=56,A=62;G=86,A=64…		0.00239404	2.33e-05	0.0179285
NUDT15	chr13_48619874_G_C	rs200025929	Previously described	1	Brazil	NM_018283.3:c.434G>C	missense	p.Gly145Ala	Heteroz	0.49	G=51.0,C=49.0	G=62,C=60		4.01e-06	0	0
RYR1	chr19_38931428_A_T	rs145771708	Previously described	1	Spain	NM_000540.2:c.89A>T	missense	p.Glu30Val	Heteroz	0.48	A=52.0,T=48.0	A=38,T=35		0.000286007	9.89e-05	5.81e-05
RYR1	chr19_38931433_C_T	rs138630815	Previously described	4	Spain,Spain,Brazil,Spain	NM_000540.2:c.94C>T	missense	p.Leu32Phe	Heteroz;Heteroz;Heteroz;Heteroz	0.5;0.55;0.48;0.56	C=50.0,T=50.0;C=45.0,T=55.0;C=52.0,T=48.0;C=44.0,T=56.0	C=34,T=34;C=29,T=35;C=25,T=23;C=33,T=42		0.000360673	3.3e-05	2.91e-05
RYR1	chr19_38931461_T_C	rs766407858	Previously described	1	Brazil	NM_000540.2:c.122T>C	missense	p.Phe41Ser	Heteroz	0.44	T=56.0,C=44.0	T=20,C=16		2.1e-05	0	0.000148218
RYR1	chr19_38931469_C_T	rs193922748	Previously described	1	Spain	NM_000540.2:c.130C>T	missense	p.Arg44Cys	Heteroz	0.49	C=51.0,T=49.0	C=49,T=47		4.13e-06	0	2.94e-05
RYR1	chr19_38933043_G_T	None	Novel	1	Spain	NM_000540.2:c.220G>T	missense	p.Val74Leu	Heteroz	0.51	G=49.0,T=51.0	G=87,T=90		0	0	0
RYR1	chr19_38933046_C_T	rs1346649518	Previously described	1	Brazil	NM_000540.2:c.223C>T	start/stop gained/lost	p.Arg75*	Heteroz	0.49	C=51.0,T=49.0	C=36,T=34		7.96e-06	0	5.79e-05
RYR1	chr19_38933047_G_A	rs368516354	Previously described	1	Spain	NM_000540.2:c.224G>A	missense	p.Arg75Gln	Heteroz	0.47	G=53.0,A=47.0	G=108,A=94		7.96e-06	1.76e-05	0
RYR1	chr19_38933074_C_T	rs186983396	Previously described	1	Mexico	NM_000540.2:c.251C>T	missense	p.Thr84Met	Heteroz	0.45	C=55.0,T=45.0	C=57,T=46		3.19e-05	1.55e-05	0
RYR1	chr19_38933088_G_A	rs757600766	Previously described	1	Brazil	NM_000540.2:c.265G>A	missense	p.Val89Met	Heteroz	0.31	G=69.0,A=31.0	G=36,A=16		3.99e-06	0	0
RYR1	chr19_38934210_G_A	rs768518462	Previously described	2	Spain,Spain	NM_000540.2:c.283G>A	missense	p.Gly95Arg	Heteroz;Heteroz	0.51;0.57	G=49.0,A=51.0;G=43.0,A=57.0	G=100,A=105;G=75,A=99		2.48e-05	1.55e-05	0
RYR1	chr19_38934252_C_T	rs118192173	Previously described	1	Spain	NM_000540.2:c.325C>T	missense	p.Arg109Trp	Heteroz	0.48	C=52.0,T=48.0	C=92,T=84		7.78e-05	0.000123996	5.65e-05
RYR1	chr19_38935236_G_T	None	Novel	1	Colombia	NM_000540.2:c.550G>T	missense	p.Ala184Ser	Heteroz	0.41	G=59.0,T=41.0	G=55,T=38		0	0	0
RYR1	chr19_38935300_G_C	rs201834803	Previously described	27	Colombia,Spain,Spain,Spain,Spain,Colombia,Spain,Colombia,Colombia,Mexico,Spain,Spain,Spain,Spain,Colombia,Spain,Spain,Spain,Spain,Spain,Spain,Spain,Spain,Spain,Spain,Spain,Spain	NM_000540.2:c.614G>C	missense	p.Cys205Ser	Heteroz;Heteroz;Heteroz;Heteroz;Heteroz;Heteroz;Heteroz;Heteroz;Heteroz;Heteroz;Heteroz;Heteroz;Heteroz;Heteroz;Heteroz;Heteroz;Heteroz;Heteroz;Heteroz;Heteroz;Heteroz;Heteroz;Heteroz;Heteroz;Heteroz;Heteroz;Heteroz	0.46;0.49;0.47;0.58;0.57;0.49;0.48;0.56;0.51;0.49;0.4;0.54;0.52;0.41;0.53;0.5;0.63;0.45;0.53;0.43;0.54;0.51;0.49;0.5;0.49;0.55;0.52	G=54.0,C=46.0;G=51.0,C=49.0;G=53.0,C=47.0;G=42.0,C=58.0;G=43.0,C=57.0;G=51.0,C=49.0;G=52.0,C=48.0;G=44.0,C=56.0;G=49.0,C=51.0;G=51.0,C=49.0;G=60.0,C=40.0;G=46.0,C=54.0;G=48.0,C=52.0;G=59.0,C=41.0;G=47.0,C=53.0;G=50.0,C=50.0;G=37.0,C=63.0;G=55.0,C=45.0;G=47.0,C=53.0;G=57.0,C=43.0;G=46.0,C=54.0;G=49.0,C=51.0;G=51.0,C=49.0;G=50.0,C=50.0;G=51.0,C=49.0;G=45.0,C=55.0;G=48.0,C=52.0	G=59,C=50;G=76,C=74;G=75,C=66;G=91,C=127;G=61,C=82;G=95,C=90;G=83,C=77;G=67,C=86;G=91,C=96;G=87,C=82;G=61,C=41;G=43,C=51;G=65,C=71;G=66,C=46;G=81,C=92;G=241,C=245;G=22,C=37;G=80,C=66;G=88,C=100;G=106,C=80;G=75,C=89;G=84,C=87;G=117,C=113;G=96,C=97;G=122,C=119;G=71,C=88;G=74,C=81		0.000259215	5.45e-05	0.00178299
RYR1	chr19_38937121_C_T	rs727504129	Previously described	1	Spain	NM_000540.2:c.641C>T	missense	p.Thr214Met	Heteroz	0.48	C=52.0,T=48.0	C=106,T=99		9.55e-05	0.000170358	0
RYR1	chr19_38937375_G_A	rs772767943	Previously described	1	Spain	NM_000540.2:c.767G>A	missense	p.Arg256His	Heteroz	0.44	G=56.0,A=44.0	G=48,A=37		2.48e-05	3.89e-05	0
RYR1	chr19_38937392_G_C	rs1381186128	Previously described	1	Ecuador	NM_000540.2:c.784G>C	missense	p.Glu262Gln	Heteroz	0.45	G=55.0,C=45.0	G=47,C=39		0	0	0
RYR1	chr19_38939012_T_C	None	Novel	1	Colombia	NM_000540.2:c.818T>C	missense	p.Leu273Pro	Heteroz	0.46	T=54.0,C=46.0	T=64,C=55		0	0	0
RYR1	chr19_38939015_G_A	rs368711923	Previously described	1	Colombia	NM_000540.2:c.821G>A	missense	p.Arg274His	Heteroz	0.5	G=50.0,A=50.0	G=64,A=64		0.000182173	4.43e-05	2.89e-05
RYR1	chr19_38939042_A_G	None	Novel	1	Colombia	NM_000540.2:c.848A>G	missense	p.His283Arg	Heteroz	0.5	A=50.0,G=50.0	A=119,G=118		0	0	0
RYR1	chr19_38939074_G_A	rs779597449	Previously described	2	Colombia,Spain	NM_000540.2:c.880G>A	missense	p.Glu294Lys	Heteroz;Heteroz	0.49;0.47	G=51.0,A=49.0;G=53.0,A=47.0	G=159,A=155;G=141,A=127		3.19e-05	6.16e-05	2.89e-05
RYR1	chr19_38939110_G_A	rs1035255534	Previously described	1	Colombia	NM_000540.2:c.916G>A	missense	p.Ala306Thr	Heteroz	0.51	G=49.0,A=51.0	G=171,A=178		3.19e-05	0	0
RYR1	chr19_38939141_G_A	rs193922761	Previously described	2	Colombia,Brazil	NM_000540.2:c.947G>A	missense	p.Arg316His	Heteroz;Heteroz	0.47;0.53	G=53.0,A=47.0;G=47.0,A=53.0	G=183,A=161;G=40,A=45		1.19e-05	8.81e-06	2.89e-05
RYR1	chr19_38939152_GTCAGTGGGGTTTGTGGCGCCCTCCC_G	rs1362225009	Previously described	3	Spain,Colombia,Spain	NM_000540.2:c.957+2_957+26delTCAGTGGGGTTTGTGGCGCCCTCCC	splice	p.?	Heteroz;Heteroz;Heteroz	0.38;0.37;0.38	GTCAGTGGGGTTTGTGGCGCCCTCCC=62.0,G=38.0;GTCAGTGGGGTTTGTGGCGCCCTCCC=63.0,G=37.0;GTCAGTGGGGTTTGTGGCGCCCTCCC=62.0,G=38.0	GTCAGTGGGGTTTGTGGCGCCCTCCC=155,G=93;GTCAGTGGGGTTTGTGGCGCCCTCCC=167,G=99;GTCAGTGGGGTTTGTGGCGCCCTCCC=125,G=78		0.000360995	0.000573706	0.000649021
RYR1	chr19_38939290_A_T	None	Novel	1	Spain	NM_000540.2:c.959A>T	missense	p.Glu320Val	Heteroz	0.56	A=44.0,T=56.0	A=50,T=63		0	0	0
RYR1	chr19_38939352_G_C	rs121918592	Previously described	1	Spain	NM_000540.2:c.1021G>C	missense	p.Gly341Arg	Heteroz	0.46	G=54.0,C=46.0	G=34,C=29		0	0	0
RYR1	chr19_38939439_G_A	rs537344365	Previously described	1	Spain	NM_000540.2:c.1108G>A	missense	p.Val370Met	Heteroz	0.41	G=59.0,A=41.0	G=26,A=18		4.39e-05	4.41e-05	0
RYR1	chr19_38942437_G_A	rs532700459	Previously described	1	Colombia	NM_000540.2:c.1156G>A	missense	p.Ala386Thr	Heteroz	0.48	G=52.0,A=48.0	G=99,A=91		3.18e-05	2.64e-05	2.89e-05
RYR1	chr19_38943488_G_A	rs1032622002	Previously described	1	Spain	NM_000540.2:c.1274G>A	missense	p.Arg425Gln	Heteroz	0.5	G=50.0,A=50.0	G=78,A=78		1.76e-05	1.99e-05	6.17e-05
RYR1	chr19_38943521_C_G	rs771433606	Previously described	1	Spain	NM_000540.2:c.1307C>G	missense	p.Pro436Arg	Heteroz	0.45	C=55.0,G=45.0	C=124,G=101		4.1e-06	0	0
RYR1	chr19_38943574_C_T	None	Novel	1	Spain	NM_000540.2:c.1360C>T	missense	p.Pro454Ser	Heteroz	0.46	C=54.0,T=46.0	C=146,T=123		0	0	0
RYR1	chr19_38945887_A_G	rs147723844	Previously described	5	Colombia,Spain,Colombia,Spain,Colombia	NM_000540.2:c.1453A>G	missense	p.Met485Val	Heteroz;Heteroz;Heteroz;Heteroz;Heteroz	0.45;0.44;0.53;0.44;0.54	A=55.0,G=45.0;A=56.0,G=44.0;A=47.0,G=53.0;A=56.0,G=44.0;A=46.0,G=54.0	A=70,G=58;A=60,G=47;A=47,G=52;A=98,G=78;A=51,G=61		0.000335874	0.000611588	0.000225759
RYR1	chr19_38945908_C_G	rs199826952	Previously described	4	Brazil,Colombia,Spain,Spain	NM_000540.2:c.1474C>G	missense	p.Arg492Gly	Heteroz;Heteroz;Heteroz;Heteroz	0.43;0.44;0.54;0.41	C=57.0,G=43.0;C=56.0,G=44.0;C=46.0,G=54.0;C=59.0,G=41.0	C=58,G=44;C=65,G=51;C=66,G=78;C=86,G=61		1.99e-05	1.76e-05	8.67e-05
RYR1	chr19_38945950_G_A	rs770970932	Previously described	1	Spain	NM_000540.2:c.1516G>A	missense	p.Ala506Thr	Heteroz	0.5	G=50.0,A=50.0	G=84,A=84		1.59e-05	1.76e-05	0
RYR1	chr19_38946103_G_A	rs111888148	Previously described	1	Brazil	NM_000540.2:c.1589G>A	missense	p.Arg530His	Heteroz	0.5	G=50.0,A=50.0	G=30,A=30		5.57e-05	5.27e-05	0.00014455
RYR1	chr19_38946350_T_A	None	Novel	1	Spain	NM_000540.2:c.1750T>A	missense	p.Ser584Thr	Heteroz	0.53	T=47.0,A=53.0	T=49,A=56		0	0	0
RYR1	chr19_38946378_G_A	None	Novel	1	Colombia	NM_000540.2:c.1778G>A	missense	p.Gly593Glu	Heteroz	0.45	G=55.0,A=45.0	G=51,A=41		0	0	0
RYR1	chr19_38948185_C_T	rs118192172	Previously described	4	Colombia,Colombia,Spain,Spain	NM_000540.2:c.1840C>T	missense	p.Arg614Cys	Heteroz;Heteroz;Heteroz;Heteroz	0.46;0.46;0.5;0.51	C=54.0,T=46.0;C=54.0,T=46.0;C=50.0,T=50.0;C=49.0,T=51.0	C=105,T=91;C=97,T=83;C=66,T=66;C=67,T=70		0.000106059	0.000193519	0
RYR1	chr19_38948228_G_A	rs780833516	Previously described	1	Colombia	NM_000540.2:c.1883G>A	missense	p.Arg628His	Heteroz	0.45	G=55.0,A=45.0	G=57,A=46		3.58e-05	0	0
RYR1	chr19_38948242_C_A	None	Novel	3	Colombia,Colombia,Colombia	NM_000540.2:c.1897C>A	missense	p.Gln633Lys	Heteroz;Heteroz;Heteroz	0.49;0.48;0.49	C=51.0,A=49.0;C=52.0,A=48.0;C=51.0,A=49.0	C=93,A=90;C=126,A=117;C=61,A=59		0	0	0
RYR1	chr19_38948254_A_G	rs567084532	Previously described	1	Spain	NM_000540.2:c.1909A>G	missense	p.Ile637Val	Heteroz	0.51	A=49.0,G=51.0	A=92,G=95		0.000194441	0	5.64e-05
RYR1	chr19_38948695_C_T	rs760672188	Previously described	1	Colombia	NM_000540.2:c.1930C>T	missense	p.Arg644Cys	Heteroz	0.59	C=41.0,T=59.0	C=47,T=67		1.2e-05	1.76e-05	0
RYR1	chr19_38948723_A_G	None	Novel	1	Colombia	NM_000540.2:c.1958A>G	missense	p.Glu653Gly	Heteroz	0.53	A=47.0,G=53.0	A=68,G=77		0	0	0
RYR1	chr19_38949842_G_A	rs1364240080	Previously described	1	Spain	NM_000540.2:c.2224G>A	missense	p.Val742Met	Heteroz	0.43	G=57.0,A=43.0	G=39,A=29		0	0	0
RYR1	chr19_38949893_A_G	rs147320363	Previously described	1	Spain	NM_000540.2:c.2275A>G	missense	p.Asn759Asp	Heteroz	0.49	A=51.0,G=49.0	A=44,G=43		0.000134364	0.000240012	8.47e-05
RYR1	chr19_38949906_T_A	None	Novel	1	Spain	NM_000540.2:c.2288T>A	missense	p.Val763Glu	Heteroz	0.44	T=56.0,A=44.0	T=28,A=22		0	0	0
RYR1	chr19_38949910_G_C	rs776172759	Previously described	1	Spain	NM_000540.2:c.2292G>C	missense	p.Gln764His	Heteroz	0.49	G=51.0,C=49.0	G=42,C=41		2.78e-05	8.79e-06	0.00011566
RYR1	chr19_38951020_G_A	rs200069592	Previously described	1	Spain	NM_000540.2:c.2366G>A	missense	p.Arg789Gln	Heteroz	0.48	G=52.0,A=48.0	G=95,A=89		0.000456066	5.42e-05	0.00335779
RYR1	chr19_38951037_C_T	rs547608972	Previously described	1	Spain	NM_000540.2:c.2383C>T	missense	p.Arg795Cys	Heteroz	0.48	C=52.0,T=48.0	C=218,T=201		8.48e-05	0.000131605	8.47e-05
RYR1	chr19_38951086_A_T	None	Novel	1	Spain	NM_000540.2:c.2432A>T	missense	p.His811Leu	Heteroz	0.47	A=53.0,T=47.0	A=224,T=201		0	0	0
RYR1	chr19_38951094_G_T	rs1017739421	Previously described	1	Spain	NM_000540.2:c.2440G>T	missense	p.Val814Leu	Heteroz	0.54	G=46.0,T=54.0	G=104,T=122		0	0	0
RYR1	chr19_38951100_C_T	rs761141862	Previously described	1	Colombia	NM_000540.2:c.2446C>T	missense	p.Pro816Ser	Heteroz	0.54	C=46.0,T=54.0	C=6,T=7		1.99e-05	0	0.000144542
RYR1	chr19_38951106_G_A	None	Novel	1	-	NM_000540.2:c.2452G>A	missense	p.Glu818Lys	Heteroz	0.47	G=53.0,A=47.0	G=86,A=76		0	0	0
RYR1	chr19_38951143_G_A	rs777191617	Previously described	1	Spain	NM_000540.2:c.2489G>A	missense	p.Arg830Gln	Heteroz	0.45	G=55.0,A=45.0	G=151,A=126		2.48e-05	4.65e-05	2.82e-05
RYR1	chr19_38951157_G_A	None	Novel	1	Colombia	NM_000540.2:c.2503G>A	missense	p.Gly835Arg	Heteroz	0.5	G=50.0,A=50.0	G=131,A=130		0	0	0
RYR1	chr19_38951199_G_A	rs200893443	Previously described	1	Brazil	NM_000540.2:c.2545G>A	missense	p.Asp849Asn	Heteroz	0.53	G=47.0,A=53.0	G=25,A=28		0.000230518	1.55e-05	0.000169329
RYR1	chr19_38951204_C_G	None	Novel	1	Colombia	NM_000540.2:c.2550C>G	missense	p.Phe850Leu	Heteroz	0.47	C=53.0,G=47.0	C=94,G=84		0	0	0
RYR1	chr19_38951231_G_C	None	Novel	1	Spain	NM_000540.2:c.2577G>C	missense	p.Gln859His	Heteroz	0.47	G=53.0,C=47.0	G=71,C=63		0	0	0
RYR1	chr19_38954088_G_A	rs750938678	Previously described	2	Spain,Mexico	NM_000540.2:c.2603G>A	missense	p.Arg868His	Heteroz;Heteroz	0.58;0.53	G=42.0,A=58.0;G=47.0,A=53.0	G=83,A=115;G=38,A=43		0.00059515	2.33e-05	0.0022581
RYR1	chr19_38954093_C_T	rs573876812	Previously described	1	Spain	NM_000540.2:c.2608C>T	missense	p.Arg870Trp	Heteroz	0.44	C=56.0,T=44.0	C=53,T=42		1.2e-05	0	0
RYR1	chr19_38954120_G_A	rs746904839	Previously described	1	-	NM_000540.2:c.2635G>A	missense	p.Glu879Lys	Heteroz	0.51	G=49.0,A=51.0	G=96,A=100		1.6e-05	2.65e-05	0
RYR1	chr19_38954130_C_T	rs143701391	Previously described	2	Spain,Colombia	NM_000540.2:c.2645C>T	missense	p.Ala882Val	Heteroz;Heteroz	0.53;0.45	C=47.0,T=53.0;C=55.0,T=45.0	C=75,T=85;C=141,T=115		0.000145693	0.000271904	2.82e-05
RYR1	chr19_38954139_G_A	rs370634440	Previously described	1	Spain	NM_000540.2:c.2654G>A	missense	p.Arg885His	Heteroz	0.48	G=52.0,A=48.0	G=36,A=33		0.000163795	0.000225512	0
RYR1	chr19_38954144_G_A	rs766827383	Previously described	4	Spain,Spain,Spain,Spain	NM_000540.2:c.2659G>A	missense	p.Glu887Lys	Heteroz;Heteroz;Heteroz;Heteroz	0.47;0.46;0.48;0.47	G=53.0,A=47.0;G=54.0,A=46.0;G=52.0,A=48.0;G=53.0,A=47.0	G=93,A=83;G=68,A=59;G=51,A=47;G=91,A=82		5.35e-05	2.34e-05	0.000282773
RYR1	chr19_38954162_G_A	rs147336515	Previously described	6	Spain,Spain,-,Colombia,Spain,Brazil	NM_000540.2:c.2677G>A	missense	p.Gly893Ser	Heteroz;Heteroz;Heteroz;Heteroz;Heteroz;Heteroz	0.46;0.49;0.55;0.5;0.48;0.49	G=54.0,A=46.0;G=51.0,A=49.0;G=45.0,A=55.0;G=50.0,A=50.0;G=52.0,A=48.0;G=51.0,A=49.0	G=69,A=59;G=71,A=68;G=53,A=64;G=65,A=65;G=95,A=89;G=49,A=47		0.000658747	3.93e-05	0.000169943
RYR1	chr19_38954391_G_A	rs147515913	Previously described	5	Brazil,Spain,Spain,-,Brazil	NM_000540.2:c.2687G>A	missense	p.Arg896Gln	Heteroz;Heteroz;Heteroz;Heteroz;Heteroz	0.46;0.46;0.49;0.48;0.43	G=54.0,A=46.0;G=54.0,A=46.0;G=51.0,A=49.0;G=52.0,A=48.0;G=57.0,A=43.0	G=45,A=39;G=68,A=58;G=80,A=76;G=65,A=60;G=32,A=24		0.000226288	0.000356153	2.82e-05
RYR1	chr19_38954396_G_A	rs1380359290	Previously described	1	Portugal	NM_000540.2:c.2692G>A	missense	p.Asp898Asn	Heteroz	0.48	G=52.0,A=48.0	G=67,A=62		3.98e-06	8.79e-06	0
RYR1	chr19_38954397_A_T	None	Novel	1	Spain	NM_000540.2:c.2693A>T	missense	p.Asp898Val	Heteroz	0.41	A=59.0,T=41.0	A=44,T=31		0	0	0
RYR1	chr19_38954401_C_A	rs201401814	Previously described	1	Spain	NM_000540.2:c.2697C>A	missense	p.Asn899Lys	Heteroz	0.5	C=50.0,A=50.0	C=66,A=66		3.58e-05	2.64e-05	2.89e-05
RYR1	chr19_38954413_C_G	rs1007637405	Previously described	2	Colombia,Colombia	NM_000540.2:c.2709C>G	missense	p.His903Gln	Heteroz;Heteroz	0.43;0.53	C=57.0,G=43.0;C=47.0,G=53.0	C=91,G=68;C=77,G=88		7.95e-06	0	2.89e-05
RYR1	chr19_38954415_C_T	rs544742812	Previously described	1	Colombia	NM_000540.2:c.2711C>T	missense	p.Pro904Leu	Heteroz	0.46	C=54.0,T=46.0	C=129,T=110		3.54e-05	5.42e-05	0
RYR1	chr19_38954481_A_C	None	Novel	3	Colombia,Colombia,Colombia	NM_000540.2:c.2777A>C	missense	p.Glu926Ala	Heteroz;Heteroz;Heteroz	0.5;0.5;0.46	A=50.0,C=50.0;A=50.0,C=50.0;A=54.0,C=46.0	A=78,C=78;A=47,C=47;A=51,C=44		0	0	0
RYR1	chr19_38955289_G_A	rs148623597	Previously described	3	Colombia,Spain,Spain	NM_000540.2:c.2797G>A	missense	p.Ala933Thr	Heteroz;Heteroz;Heteroz	0.49;0.6;0.5	G=51.0,A=49.0;G=40.0,A=60.0;G=50.0,A=50.0	G=85,A=81;G=19,A=29;G=158,A=155		0.000374598	9.44e-06	0.000165213
RYR1	chr19_38955362_C_T	rs201827275	Previously described	2	Colombia,Colombia	NM_000540.2:c.2870C>T	missense	p.Thr957Met	Heteroz;Homoz	0.5;1.0	C=50.0,T=50.0;C=0.0,T=100.0	C=159,T=162;C=0,T=105		4.89e-05	6.06e-05	3.5e-05
RYR1	chr19_38956770_C_A	None	Novel	2	Colombia,Colombia	NM_000540.2:c.2910C>A	missense	p.Asp970Glu	Heteroz;Heteroz	0.46;0.53	C=54.0,A=46.0;C=47.0,A=53.0	C=160,A=137;C=73,A=81		0	0	0
RYR1	chr19_38956780_G_A	rs748676912	Previously described	2	Brazil,Brazil	NM_000540.2:c.2920G>A	missense	p.Val974Met	Heteroz;Heteroz	0.53;0.55	G=47.0,A=53.0;G=45.0,A=55.0	G=59,A=66;G=46,A=57		3.24e-05	4.74e-05	2.84e-05
RYR1	chr19_38956856_G_A	rs180714609	Previously described	3	Colombia,Spain,Colombia	NM_000540.2:c.2996G>A	missense	p.Arg999His	Heteroz;Heteroz;Heteroz	0.52;0.5;0.49	G=48.0,A=52.0;G=50.0,A=50.0;G=51.0,A=49.0	G=142,A=153;G=109,A=107;G=95,A=90		6.82e-05	0.00011516	8.7e-05
RYR1	chr19_38956865_A_G	None	Novel	1	Colombia	NM_000540.2:c.3005A>G	missense	p.Gln1002Arg	Heteroz	0.39	A=61.0,G=39.0	A=83,G=53		0	0	0
RYR1	chr19_38956907_G_A	rs373541911	Previously described	1	Brazil	NM_000540.2:c.3047G>A	missense	p.Arg1016Gln	Heteroz	0.32	G=68.0,A=32.0	G=85,A=40		3.95e-05	3.14e-05	0
RYR1	chr19_38956915_C_T	rs757715804	Previously described	1	Spain	NM_000540.2:c.3055C>T	missense	p.Arg1019Trp	Heteroz	0.47	C=53.0,T=47.0	C=100,T=89		1.22e-05	8.99e-06	0
RYR1	chr19_38956924_C_T	None	Novel	2	Spain,Spain	NM_000540.2:c.3064C>T	missense	p.Pro1022Ser	Heteroz;Heteroz	0.46;0.4	C=54.0,T=46.0;C=60.0,T=40.0	C=88,T=74;C=81,T=54		0	0	0
RYR1	chr19_38956931_G_A	rs148146893	Previously described	1	Colombia	NM_000540.2:c.3071G>A	missense	p.Arg1024His	Heteroz	0.46	G=54.0,A=46.0	G=79,A=68		1.82e-05	0	5.71e-05
RYR1	chr19_38956964_G_A	rs776414978	Previously described	1	Spain	NM_000540.2:c.3104G>A	missense	p.Arg1035Gln	Heteroz	0.58	G=42.0,A=58.0	G=47,A=66		6.06e-05	2.91e-05	0.000301459
RYR1	chr19_38956988_G_A	rs374776563	Previously described	1	Spain	NM_000540.2:c.3128G>A	missense	p.Arg1043His	Heteroz	0.67	G=33.0,A=67.0	G=14,A=29		5.2e-05	9.8e-05	6.57e-05
RYR1	chr19_38958249_G_T	None	Novel	1	Spain	NM_000540.2:c.3179-1G>T	splice	p.?	Heteroz	0.49	G=51.0,T=49.0	G=70,T=67		0	0	0
RYR1	chr19_38958294_C_T	rs573649990	Previously described	1	Spain	NM_000540.2:c.3223C>T	missense	p.Arg1075Trp	Heteroz	0.46	C=54.0,T=46.0	C=75,T=64		1.59e-05	0	0
RYR1	chr19_38958295_G_A	rs749040743	Previously described	1	Colombia	NM_000540.2:c.3224G>A	missense	p.Arg1075Gln	Heteroz	0.44	G=56.0,A=44.0	G=114,A=88		3.98e-06	0	2.89e-05
RYR1	chr19_38958328_G_A	rs764009626	Previously described	1	Colombia	NM_000540.2:c.3257G>A	missense	p.Arg1086His	Heteroz	0.51	G=49.0,A=51.0	G=109,A=114		3.54e-05	6.19e-05	5.64e-05
RYR1	chr19_38958370_G_A	rs755973279	Previously described	1	Spain	NM_000540.2:c.3299G>A	missense	p.Arg1100His	Heteroz	0.51	G=49.0,A=51.0	G=38,A=40		1.59e-05	0	2.89e-05
RYR1	chr19_38958397_G_A	rs35719391	Previously described	17	Spain,Spain,Spain,Spain,Spain,Spain,Brazil,Brazil,Colombia,Colombia,Colombia,Colombia,Brazil,Spain,Brazil,Spain,Colombia	NM_000540.2:c.3326G>A	missense	p.Arg1109Lys	Heteroz;Heteroz;Heteroz;Heteroz;Heteroz;Heteroz;Heteroz;Heteroz;Heteroz;Heteroz;Heteroz;Heteroz;Heteroz;Heteroz;Heteroz;Heteroz;Heteroz	0.57;0.47;0.52;0.53;0.46;0.49;0.56;0.52;0.46;0.5;0.53;0.45;0.57;0.49;0.49;0.47;0.47	G=43.0,A=57.0;G=53.0,A=47.0;G=48.0,A=52.0;G=47.0,A=53.0;G=54.0,A=46.0;G=51.0,A=49.0;G=44.0,A=56.0;G=48.0,A=52.0;G=54.0,A=46.0;G=50.0,A=50.0;G=47.0,A=53.0;G=55.0,A=45.0;G=43.0,A=57.0;G=51.0,A=49.0;G=51.0,A=49.0;G=53.0,A=47.0;G=53.0,A=47.0	G=38,A=50;G=62,A=56;G=87,A=96;G=55,A=61;G=82,A=70;G=149,A=143;G=38,A=48;G=51,A=55;G=125,A=107;G=114,A=114;G=93,A=106;G=71,A=59;G=30,A=39;G=49,A=47;G=27,A=26;G=66,A=58;G=52,A=46		0.00187071	4.65e-05	0.00121332
RYR1	chr19_38958403_A_T	rs948252701	Previously described	1	Brazil	NM_000540.2:c.3332A>T	missense	p.Asp1111Val	Heteroz	0.44	A=56.0,T=44.0	A=45,T=35		1.06e-05	0	0
RYR1	chr19_38958423_G_A	rs578234912	Previously described	8	Colombia,Spain,Colombia,Colombia,Colombia,Spain,Spain,Colombia	NM_000540.2:c.3352G>A	missense	p.Glu1118Lys	Heteroz;Heteroz;Heteroz;Heteroz;Heteroz;Heteroz;Heteroz;Heteroz	0.55;0.49;0.54;0.56;0.52;0.55;0.5;0.51	G=45.0,A=55.0;G=51.0,A=49.0;G=46.0,A=54.0;G=44.0,A=56.0;G=48.0,A=52.0;G=45.0,A=55.0;G=50.0,A=50.0;G=49.0,A=51.0	G=169,A=207;G=99,A=96;G=45,A=53;G=28,A=35;G=42,A=46;G=58,A=70;G=65,A=65;G=41,A=42		4.78e-05	4.4e-05	2.89e-05
RYR1	chr19_38958450_C_T	rs753701890	Previously described	1	Colombia	NM_000540.2:c.3379C>T	missense	p.Arg1127Cys	Heteroz	0.5	C=50.0,T=50.0	C=21,T=21		6.4e-05	2.66e-05	0.000318361
RYR1	chr19_38958451_G_A	rs545579559	Previously described	1	Colombia	NM_000540.2:c.3380G>A	missense	p.Arg1127His	Heteroz	0.53	G=47.0,A=53.0	G=16,A=18		0.000145752	1.56e-05	0
RYR1	chr19_38959613_G_A	rs371498385	Previously described	1	Spain	NM_000540.2:c.3389G>A	missense	p.Arg1130His	Heteroz	0.55	G=45.0,A=55.0	G=47,A=58		5.66e-05	1.55e-05	2.82e-05
RYR1	chr19_38959624_G_A	rs1352060951	Previously described	1	Colombia	NM_000540.2:c.3400G>A	missense	p.Gly1134Ser	Heteroz	0.51	G=49.0,A=51.0	G=65,A=67		3.98e-06	0	2.89e-05
RYR1	chr19_38959642_C_T	rs193922776	Previously described	1	Portugal	NM_000540.2:c.3418C>T	missense	p.Arg1140Cys	Heteroz	0.54	C=46.0,T=54.0	C=37,T=43		2.39e-05	8.79e-06	0.00011566
RYR1	chr19_38959701_T_G	rs1345201599	Previously described	1	Colombia	NM_000540.2:c.3477T>G	missense	p.Ile1159Met	Heteroz	0.55	T=45.0,G=55.0	T=38,G=46		3.98e-06	0	2.89e-05
RYR1	chr19_38959729_A_C	rs139069946	Previously described	2	Spain,Spain	NM_000540.2:c.3505A>C	missense	p.Met1169Leu	Heteroz;Heteroz	0.51;0.49	A=49.0,C=51.0;A=51.0,C=49.0	A=76,C=79;A=97,C=94		0.000194437	7.74e-06	0.000112873
RYR1	chr19_38959730_T_C	None	Novel	1	Spain	NM_000540.2:c.3506T>C	missense	p.Met1169Thr	Heteroz	0.47	T=53.0,C=47.0	T=47,C=42		0	0	0
RYR1	chr19_38959747_G_A	rs769744438	Previously described	1	Spain	NM_000540.2:c.3523G>A	missense	p.Glu1175Lys	Heteroz	0.54	G=46.0,A=54.0	G=90,A=107		2.47e-05	2.32e-05	2.82e-05
RYR1	chr19_38959748_A_G	None	Novel	1	Spain	NM_000540.2:c.3524A>G	missense	p.Glu1175Gly	Heteroz	0.51	A=49.0,G=51.0	A=101,G=106		0	0	0
RYR1	chr19_38959772_T_C	rs761386401	Previously described	3	-,Spain,Spain	NM_000540.2:c.3548T>C	missense	p.Ile1183Thr	Heteroz;Heteroz;Heteroz	0.49;0.42;0.46	T=51.0,C=49.0;T=58.0,C=42.0;T=54.0,C=46.0	T=56,C=53;T=88,C=64;T=80,C=68		5.66e-05	2.32e-05	0.000225746
RYR1	chr19_38960007_G_A	rs760235443	Previously described	3	Colombia,Colombia,Colombia	NM_000540.2:c.3619G>A	missense	p.Val1207Met	Heteroz;Heteroz;Heteroz	0.53;0.42;0.57	G=47.0,A=53.0;G=58.0,A=42.0;G=43.0,A=57.0	G=41,A=46;G=60,A=44;G=39,A=51		0.000120231	1.55e-05	0.000507958
RYR1	chr19_38960148_T_C	rs771944773	Previously described	1	Spain	NM_000540.2:c.3760T>C	missense	p.Tyr1254His	Heteroz	0.43	T=57.0,C=43.0	T=24,C=18		4e-06	8.9e-06	0
RYR1	chr19_38964024_G_A	rs886054381	Previously described	1	Spain	NM_000540.2:c.3773G>A	missense	p.Arg1258Gln	Heteroz	0.42	G=58.0,A=42.0	G=63,A=46		8.07e-06	0	0
RYR1	chr19_38964060_G_A	rs762397196	Previously described	1	Spain	NM_000540.2:c.3809G>A	missense	p.Arg1270His	Heteroz	0.43	G=57.0,A=43.0	G=119,A=91		1.61e-05	1.79e-05	0
RYR1	chr19_38964066_C_T	rs750818753	Previously described	1	Spain	NM_000540.2:c.3815C>T	missense	p.Thr1272Ile	Heteroz	0.5	C=50.0,T=50.0	C=101,T=99		1.42e-05	3.14e-05	0
RYR1	chr19_38964152_C_T	rs745920741	Previously described	2	Colombia,Colombia	NM_000540.2:c.3901C>T	missense	p.Arg1301Cys	Heteroz;Heteroz	0.54;0.54	C=46.0,T=54.0;C=46.0,T=54.0	C=106,T=123;C=73,T=87		3.67e-05	7.3e-05	2.92e-05
RYR1	chr19_38964201_C_T	rs781145954	Previously described	1	Mexico	NM_000540.2:c.3950C>T	missense	p.Pro1317Leu	Heteroz	0.56	C=44.0,T=56.0	C=61,T=77		2.43e-05	0	6.37e-05
RYR1	chr19_38964206_G_A	rs748809831	Previously described	1	Colombia	NM_000540.2:c.3955G>A	missense	p.Glu1319Lys	Heteroz	0.47	G=53.0,A=47.0	G=122,A=109		4.61e-06	0	3.22e-05
RYR1	chr19_38964218_C_T	rs898280777	Previously described	1	-	NM_000540.2:c.3967C>T	missense	p.Arg1323Trp	Heteroz	0.53	C=47.0,T=53.0	C=61,T=68		0	0	0
RYR1	chr19_38964275_A_G	rs34694816	Previously described	145	Spain,Brazil,Spain,Brazil,Brazil,Brazil,Brazil,Spain,Spain,Spain,Spain,Brazil,Spain,Colombia,Spain,Spain,Colombia,Spain,Spain,Brazil,Spain,Brazil,Colombia,Brazil,Spain,Colombia,Spain,Brazil,Colombia,Brazil,Brazil,Spain,Spain,Spain,Brazil,Colombia,Colombia,Spain,Spain,Brazil,Brazil,Spain,Spain,Colombia,Colombia,Spain,Brazil,Spain,Colombia,Spain,Spain,Colombia,Colombia,Spain,Spain,Colombia,Colombia…	NM_000540.2:c.4024A>G	missense	p.Ser1342Gly	Heteroz;Heteroz;Heteroz;Heteroz;Heteroz;Heteroz;Heteroz;Homoz;Heteroz;Heteroz;Heteroz;Heteroz;Heteroz;Heteroz;Heteroz;Heteroz;Heteroz;Heteroz;Heteroz;Heteroz;Heteroz;Heteroz;Heteroz;Heteroz;Heteroz;Heteroz;Heteroz;Heteroz;Heteroz;Heteroz;Heteroz;Heteroz;Heteroz;Heteroz;Heteroz;Heteroz;Heteroz;Heteroz;Heteroz;Heteroz;Heteroz;Heteroz;Heteroz;Heteroz;Heteroz;Heteroz;Heteroz;Heteroz;Heteroz;Heteroz;H…	0.49;0.5;0.49;0.42;0.53;0.43;0.56;0.98;0.43;0.5;0.46;0.47;0.52;0.5;0.52;0.56;0.49;0.48;0.55;0.48;0.52;0.47;0.53;0.5;0.42;0.49;0.53;0.56;0.56;0.51;0.46;0.45;0.47;0.47;0.45;0.51;0.48;0.44;0.54;0.52;0.45;0.44;0.49;0.45;0.49;0.45;0.48;0.54;0.35;0.45;0.47;0.46;0.49;0.55;0.47;0.54;0.5;0.53;0.52;0.53;0.99;0.53;0.49;0.53;0.44;0.45;0.49;0.58;0.57;0.53;0.46;0.5;0.46;0.51;0.49;0.54;0.58;0.38;0.4;0.5;0.55;0.…	A=51.0,G=49.0;A=50.0,G=50.0;A=51.0,G=49.0;A=58.0,G=42.0;A=47.0,G=53.0;A=57.0,G=43.0;A=44.0,G=56.0;A=2.0,G=98.0;A=57.0,G=43.0;A=50.0,G=50.0;A=54.0,G=46.0;A=53.0,G=47.0;A=48.0,G=52.0;A=50.0,G=50.0;A=48.0,G=52.0;A=44.0,G=56.0;A=51.0,G=49.0;A=52.0,G=48.0;A=45.0,G=55.0;A=52.0,G=48.0;A=48.0,G=52.0;A=53.0,G=47.0;A=47.0,G=53.0;A=50.0,G=50.0;A=58.0,G=42.0;A=51.0,G=49.0;A=47.0,G=53.0;A=44.0,G=56.0;A=44.0,G…	A=63,G=61;A=43,G=43;A=87,G=82;A=67,G=48;A=47,G=52;A=44,G=33;A=52,G=67;A=3,G=155;A=74,G=56;A=77,G=78;A=69,G=58;A=54,G=47;A=44,G=47;A=60,G=61;A=112,G=122;A=81,G=102;A=90,G=87;A=84,G=78;A=60,G=73;A=55,G=50;A=70,G=75;A=67,G=60;A=55,G=63;A=57,G=56;A=151,G=109;A=106,G=100;A=78,G=87;A=53,G=67;A=68,G=88;A=69,G=73;A=53,G=46;A=143,G=115;A=104,G=94;A=57,G=50;A=74,G=60;A=114,G=121;A=98,G=91;A=154,G=121;A=79,…		0.015882	0.000559925	0.0100016
RYR1	chr19_38964302_A_T	rs1479091383	Previously described	1	Spain	NM_000540.2:c.4051A>T	missense	p.Thr1351Ser	Heteroz	0.44	A=56.0,T=44.0	A=58,T=46		6.69e-06	0	0
RYR1	chr19_38964306_C_G	rs112105381	Previously described	25	Spain,Spain,Colombia,Spain,Colombia,Colombia,Spain,Spain,Spain,Spain,Spain,Spain,Brazil,Colombia,-,Brazil,Spain,Brazil,Spain,Colombia,Spain,Spain,Spain,Brazil,Colombia	NM_000540.2:c.4055C>G	missense	p.Ala1352Gly	Heteroz;Heteroz;Heteroz;Heteroz;Heteroz;Heteroz;Heteroz;Heteroz;Heteroz;Heteroz;Heteroz;Heteroz;Heteroz;Heteroz;Heteroz;Heteroz;Heteroz;Heteroz;Heteroz;Heteroz;Heteroz;Heteroz;Heteroz;Heteroz;Heteroz	0.46;0.52;0.39;0.44;0.43;0.53;0.52;0.44;0.46;0.55;0.55;0.55;0.43;0.56;0.49;0.52;0.52;0.44;0.52;0.59;0.54;0.42;0.47;0.39;0.56	C=54.0,G=46.0;C=48.0,G=52.0;C=61.0,G=39.0;C=56.0,G=44.0;C=57.0,G=43.0;C=47.0,G=53.0;C=48.0,G=52.0;C=56.0,G=44.0;C=54.0,G=46.0;C=45.0,G=55.0;C=45.0,G=55.0;C=45.0,G=55.0;C=57.0,G=43.0;C=44.0,G=56.0;C=51.0,G=49.0;C=48.0,G=52.0;C=48.0,G=52.0;C=56.0,G=44.0;C=48.0,G=52.0;C=41.0,G=59.0;C=46.0,G=54.0;C=58.0,G=42.0;C=53.0,G=47.0;C=61.0,G=39.0;C=44.0,G=56.0	C=47,G=40;C=63,G=68;C=73,G=46;C=131,G=105;C=70,G=53;C=73,G=81;C=136,G=150;C=68,G=54;C=59,G=50;C=48,G=58;C=73,G=88;C=50,G=61;C=96,G=73;C=58,G=74;C=49,G=47;C=43,G=47;C=146,G=160;C=38,G=30;C=64,G=69;C=40,G=57;C=26,G=30;C=99,G=72;C=71,G=64;C=59,G=38;C=71,G=89		0.00233928	0.000116104	0.0020487
RYR1	chr19_38964317_G_A	rs933347966	Previously described	1	Spain	NM_000540.2:c.4066G>A	missense	p.Ala1356Thr	Heteroz	0.6	G=40.0,A=60.0	G=64,A=95		6.93e-06	0	0
RYR1	chr19_38964339_C_T	rs774603798	Previously described	1	Spain	NM_000540.2:c.4088C>T	missense	p.Ala1363Val	Heteroz	0.6	C=40.0,T=60.0	C=24,T=36		0.000298116	1.58e-05	4e-05
RYR1	chr19_38964341_G_C	rs35869497	Previously described	1	Colombia	NM_000540.2:c.4090G>C	missense	p.Gly1364Arg	Heteroz	0.48	G=52.0,C=48.0	G=43,C=39		0.000276033	0	0
RYR1	chr19_38964359_G_A	rs766147636	Previously described	2	Spain,Spain	NM_000540.2:c.4108G>A	missense	p.Ala1370Thr	Heteroz;Heteroz	0.55;0.56	G=45.0,A=55.0;G=44.0,A=56.0	G=49,A=61;G=55,A=70		0.000104366	0.000197707	0.00016107
RYR1	chr19_38964366_C_T	rs370966353	Previously described	7	Spain,Brazil,Brazil,Spain,Spain,Spain,Brazil	NM_000540.2:c.4115C>T	missense	p.Ala1372Val	Heteroz;Heteroz;Heteroz;Heteroz;Heteroz;Heteroz;Heteroz	0.55;0.46;0.43;0.42;0.48;0.51;0.41	C=45.0,T=55.0;C=54.0,T=46.0;C=57.0,T=43.0;C=58.0,T=42.0;C=52.0,T=48.0;C=49.0,T=51.0;C=59.0,T=41.0	C=30,T=37;C=35,T=30;C=39,T=29;C=61,T=45;C=55,T=50;C=38,T=39;C=26,T=18		0.000210642	0.000382907	0.000288898
RYR1	chr19_38965975_A_G	rs137933390	Previously described	40	Spain,Spain,Spain,Colombia,Spain,Brazil,Spain,-,Colombia,Spain,Spain,Colombia,Mexico,Spain,Spain,Brazil,Spain,Spain,Spain,Spain,Spain,Brazil,Spain,Spain,Spain,Portugal,Spain,Spain,Spain,Spain,Spain,Spain,Spain,Spain,Spain,Mexico,Spain,Colombia,Brazil,Spain	NM_000540.2:c.4178A>G	missense	p.Lys1393Arg	Heteroz;Heteroz;Heteroz;Heteroz;Heteroz;Heteroz;Heteroz;Heteroz;Heteroz;Heteroz;Heteroz;Heteroz;Heteroz;Heteroz;Heteroz;Heteroz;Heteroz;Heteroz;Heteroz;Heteroz;Heteroz;Heteroz;Heteroz;Heteroz;Heteroz;Heteroz;Heteroz;Heteroz;Heteroz;Heteroz;Heteroz;Heteroz;Heteroz;Heteroz;Heteroz;Heteroz;Heteroz;Heteroz;Heteroz;Heteroz	0.51;0.52;0.53;0.48;0.48;0.39;0.5;0.34;0.44;0.5;0.54;0.5;0.45;0.46;0.47;0.55;0.49;0.49;0.5;0.55;0.43;0.5;0.48;0.42;0.44;0.43;0.55;0.42;0.42;0.47;0.42;0.44;0.43;0.54;0.44;0.5;0.43;0.49;0.65;0.63	A=49.0,G=51.0;A=48.0,G=52.0;A=47.0,G=53.0;A=52.0,G=48.0;A=52.0,G=48.0;A=61.0,G=39.0;A=50.0,G=50.0;A=66.0,G=34.0;A=56.0,G=44.0;A=50.0,G=50.0;A=46.0,G=54.0;A=50.0,G=50.0;A=55.0,G=45.0;A=54.0,G=46.0;A=53.0,G=47.0;A=45.0,G=55.0;A=51.0,G=49.0;A=51.0,G=49.0;A=50.0,G=50.0;A=45.0,G=55.0;A=57.0,G=43.0;A=50.0,G=50.0;A=52.0,G=48.0;A=58.0,G=42.0;A=56.0,G=44.0;A=57.0,G=43.0;A=45.0,G=55.0;A=58.0,G=42.0;A=58.0,…	A=77,G=80;A=13,G=14;A=49,G=56;A=45,G=42;A=75,G=69;A=66,G=43;A=103,G=101;A=27,G=14;A=48,G=37;A=25,G=25;A=56,G=65;A=26,G=26;A=24,G=20;A=73,G=63;A=56,G=49;A=15,G=18;A=67,G=65;A=86,G=81;A=73,G=73;A=23,G=28;A=47,G=35;A=19,G=19;A=61,G=57;A=70,G=51;A=131,G=105;A=63,G=47;A=56,G=68;A=99,G=71;A=93,G=68;A=75,G=67;A=87,G=63;A=58,G=45;A=106,G=79;A=59,G=69;A=45,G=36;A=106,G=106;A=21,G=16;A=90,G=85;A=12,G=22;A=…		0.00270564	0.00463827	0.00227482
RYR1	chr19_38966034_G_A	rs139142846	Previously described	2	Spain,Spain	NM_000540.2:c.4237G>A	missense	p.Asp1413Asn	Heteroz;Heteroz	0.45;0.39	G=55.0,A=45.0;G=61.0,A=39.0	G=82,A=67;G=91,A=57		3.19e-05	7.76e-06	2.83e-05
RYR1	chr19_38966089_C_T	rs191656849	Previously described	1	Spain	NM_000540.2:c.4292C>T	missense	p.Thr1431Met	Heteroz	0.51	C=49.0,T=51.0	C=95,T=99		0.000152546	0.000178474	2.82e-05
RYR1	chr19_38968362_G_A	rs200289457	Previously described	3	Brazil,Brazil,Brazil	NM_000540.2:c.4306G>A	missense	p.Val1436Met	Heteroz;Heteroz;Heteroz	0.51;0.67;0.49	G=49.0,A=51.0;G=33.0,A=67.0;G=51.0,A=49.0	G=90,A=93;G=26,A=52;G=84,A=80		4.6e-05	5.42e-05	8.47e-05
RYR1	chr19_38968414_C_A	None	Novel	1	Colombia	NM_000540.2:c.4358C>A	missense	p.Thr1453Asn	Heteroz	0.51	C=49.0,A=51.0	C=84,A=86		0	0	0
RYR1	chr19_38968461_C_T	rs200546266	Previously described	1	Spain	NM_000540.2:c.4405C>T	missense	p.Arg1469Trp	Heteroz	0.42	C=58.0,T=42.0	C=52,T=37		0.000143354	0.000281928	2.89e-05
RYR1	chr19_38968500_G_A	rs747718728	Previously described	5	Colombia,Colombia,Colombia,Colombia,Colombia	NM_000540.2:c.4444G>A	missense	p.Val1482Ile	Heteroz;Heteroz;Heteroz;Heteroz;Heteroz	0.52;0.43;0.5;0.53;0.45	G=48.0,A=52.0;G=57.0,A=43.0;G=50.0,A=50.0;G=47.0,A=53.0;G=55.0,A=45.0	G=29,A=32;G=33,A=25;G=28,A=28;G=34,A=38;G=49,A=40		3.6e-05	1.77e-05	0.000173671
RYR1	chr19_38969139_C_T	rs752736122	Previously described	1	Colombia	NM_000540.2:c.4519C>T	missense	p.Arg1507Trp	Heteroz	0.49	C=51.0,T=49.0	C=33,T=32		3.54e-05	6.19e-05	0
RYR1	chr19_38969212_A_G	None	Novel	1	Spain	NM_000540.2:c.4592A>G	missense	p.Asn1531Ser	Heteroz	0.38	A=62.0,G=38.0	A=40,G=24		0	0	0
RYR1	chr19_38973709_C_T	None	Novel	1	Spain	NM_000540.2:c.4663C>T	missense	p.Pro1555Ser	Heteroz	0.52	C=48.0,T=52.0	C=91,T=100		0	0	0
RYR1	chr19_38973933_A_G	rs146429605	Previously described	9	Spain,Spain,-,Spain,Spain,Spain,Spain,Spain,Brazil	NM_000540.2:c.4711A>G	missense	p.Ile1571Val	Heteroz;Heteroz;Heteroz;Heteroz;Heteroz;Heteroz;Heteroz;Heteroz;Heteroz	0.47;0.65;0.4;0.5;0.54;0.48;0.44;0.51;0.5	A=53.0,G=47.0;A=35.0,G=65.0;A=60.0,G=40.0;A=50.0,G=50.0;A=46.0,G=54.0;A=52.0,G=48.0;A=56.0,G=44.0;A=49.0,G=51.0;A=50.0,G=50.0	A=115,G=104;A=63,G=116;A=59,G=39;A=70,G=70;A=59,G=68;A=87,G=80;A=85,G=68;A=49,G=52;A=131,G=130		0.000854787	0.00137135	0.00102724
RYR1	chr19_38973940_C_T	rs774364705	Previously described	2	Spain,Colombia	NM_000540.2:c.4718C>T	missense	p.Pro1573Leu	Heteroz;Heteroz	0.51;0.52	C=49.0,T=51.0;C=48.0,T=52.0	C=84,T=89;C=52,T=57		6.06e-06	0	3.95e-05
RYR1	chr19_38973979_C_T	rs752060627	Previously described	3	Colombia,Brazil,Spain	NM_000540.2:c.4757C>T	missense	p.Pro1586Leu	Heteroz;Heteroz;Heteroz	0.5;0.46;0.4	C=50.0,T=50.0;C=54.0,T=46.0;C=60.0,T=40.0	C=63,T=64;C=71,T=61;C=53,T=35		2.02e-05	0	7.6e-05
RYR1	chr19_38973985_C_T	rs151029675	Previously described	1	Spain	NM_000540.2:c.4763C>T	missense	p.Pro1588Leu	Heteroz	0.46	C=54.0,T=46.0	C=70,T=59		6.51e-05	9.59e-05	0
RYR1	chr19_38973999_C_T	rs1229854214	Previously described	1	Brazil	NM_000540.2:c.4777C>T	missense	p.Arg1593Trp	Heteroz	0.6	C=40.0,T=60.0	C=36,T=54		5.87e-06	0	0
RYR1	chr19_38974017_C_G	None	Novel	1	Spain	NM_000540.2:c.4795C>G	missense	p.Leu1599Val	Heteroz	0.45	C=55.0,G=45.0	C=53,G=44		0	0	0
RYR1	chr19_38974069_C_T	rs776194441	Previously described	3	Colombia,Colombia,Colombia	NM_000540.2:c.4847C>T	missense	p.Thr1616Met	Heteroz;Heteroz;Heteroz	0.58;0.54;0.45	C=42.0,T=58.0;C=46.0,T=54.0;C=55.0,T=45.0	C=25,T=34;C=19,T=22;C=41,T=34		0.00014944	4.09e-05	0.000871992
RYR1	chr19_38974075_G_A	rs957392274	Previously described	4	Brazil,Colombia,-,Brazil	NM_000540.2:c.4853G>A	missense	p.Arg1618His	Heteroz;Heteroz;Heteroz;Heteroz	0.54;0.41;0.44;0.54	G=46.0,A=54.0;G=59.0,A=41.0;G=56.0,A=44.0;G=46.0,A=54.0	G=46,A=55;G=27,A=19;G=37,A=29;G=35,A=41		1.07e-05	1.23e-05	0
RYR1	chr19_38974080_G_A	rs190382569	Previously described	2	Spain,Spain	NM_000540.2:c.4858G>A	missense	p.Gly1620Ser	Heteroz;Heteroz	0.58;0.54	G=42.0,A=58.0;G=46.0,A=54.0	G=14,A=19;G=26,A=30		3.68e-05	4.17e-05	0
RYR1	chr19_38974086_C_T	rs756481315	Previously described	1	Spain	NM_000540.2:c.4864C>T	missense	p.Arg1622Trp	Heteroz	0.55	C=45.0,T=55.0	C=35,T=42		1.09e-05	2.53e-05	0
RYR1	chr19_38974101_G_A	rs568486136	Previously described	1	Spain	NM_000540.2:c.4879G>A	missense	p.Val1627Met	Heteroz	0.51	G=49.0,A=51.0	G=19,A=20		3.42e-05	0	3.76e-05
RYR1	chr19_38974116_C_T	rs76537615	Previously described	13	Spain,Colombia,Colombia,Mexico,Colombia,Colombia,Brazil,Spain,Spain,Brazil,Colombia,Brazil,Colombia	NM_000540.2:c.4894C>T	missense	p.Pro1632Ser	Heteroz;Heteroz;Heteroz;Heteroz;Heteroz;Heteroz;Heteroz;Heteroz;Heteroz;Heteroz;Heteroz;Heteroz;Heteroz	0.45;0.45;0.5;0.33;0.49;0.45;0.54;0.39;0.52;0.41;0.5;0.49;0.33	C=55.0,T=45.0;C=55.0,T=45.0;C=50.0,T=50.0;C=67.0,T=33.0;C=51.0,T=49.0;C=55.0,T=45.0;C=46.0,T=54.0;C=61.0,T=39.0;C=48.0,T=52.0;C=59.0,T=41.0;C=50.0,T=50.0;C=51.0,T=49.0;C=67.0,T=33.0	C=26,T=21;C=36,T=29;C=19,T=19;C=22,T=11;C=19,T=18;C=11,T=9;C=33,T=38;C=17,T=11;C=13,T=14;C=42,T=29;C=35,T=35;C=32,T=31;C=24,T=12		0.0019789	1.15e-05	0.000740192
RYR1	chr19_38974130_G_A	None	Novel	1	Spain	NM_000540.2:c.4908G>A	missense	p.Met1636Ile	Heteroz	0.55	G=45.0,A=55.0	G=13,A=16		0	0	0
RYR1	chr19_38976283_C_G	None	Novel	1	Spain	NM_000540.2:c.4988C>G	missense	p.Ser1663Trp	Heteroz	0.58	C=42.0,G=58.0	C=71,G=100		0	0	0
RYR1	chr19_38976294_C_A	None	Novel	1	Spain	NM_000540.2:c.4999C>A	missense	p.Arg1667Ser	Heteroz	0.48	C=52.0,A=48.0	C=56,A=52		0	0	0
RYR1	chr19_38976294_C_T	rs144157950	Previously described	25	Spain,Spain,Spain,Brazil,Colombia,Colombia,Brazil,Brazil,Spain,Spain,Spain,Spain,Brazil,Spain,Colombia,Colombia,Colombia,Spain,Argentina,Brazil,Brazil,Colombia,Colombia,Colombia,Colombia	NM_000540.2:c.4999C>T	missense	p.Arg1667Cys	Heteroz;Heteroz;Heteroz;Heteroz;Heteroz;Heteroz;Heteroz;Heteroz;Heteroz;Heteroz;Heteroz;Heteroz;Heteroz;Heteroz;Heteroz;Heteroz;Heteroz;Heteroz;Heteroz;Heteroz;Heteroz;Heteroz;Heteroz;Heteroz;Heteroz	0.55;0.51;0.56;0.43;0.48;0.54;0.44;0.56;0.57;0.53;0.5;0.55;0.52;0.59;0.42;0.47;0.61;0.54;0.53;0.52;0.54;0.44;0.46;0.46;0.49	C=45.0,T=55.0;C=49.0,T=51.0;C=44.0,T=56.0;C=57.0,T=43.0;C=52.0,T=48.0;C=46.0,T=54.0;C=56.0,T=44.0;C=44.0,T=56.0;C=43.0,T=57.0;C=47.0,T=53.0;C=50.0,T=50.0;C=45.0,T=55.0;C=48.0,T=52.0;C=41.0,T=59.0;C=58.0,T=42.0;C=53.0,T=47.0;C=39.0,T=61.0;C=46.0,T=54.0;C=47.0,T=53.0;C=48.0,T=52.0;C=46.0,T=54.0;C=56.0,T=44.0;C=54.0,T=46.0;C=54.0,T=46.0;C=51.0,T=49.0	C=60,T=72;C=98,T=104;C=50,T=64;C=56,T=43;C=55,T=51;C=73,T=84;C=53,T=41;C=50,T=63;C=90,T=119;C=82,T=94;C=64,T=65;C=55,T=66;C=39,T=42;C=48,T=70;C=113,T=83;C=63,T=55;C=39,T=60;C=69,T=82;C=37,T=41;C=45,T=48;C=55,T=64;C=104,T=82;C=104,T=88;C=86,T=73;C=107,T=104		0.00199437	0.00170073	0.00285585
RYR1	chr19_38976331_G_A	rs146504767	Previously described	5	Spain,Spain,Spain,Spain,Spain	NM_000540.2:c.5036G>A	missense	p.Arg1679His	Heteroz;Heteroz;Heteroz;Heteroz;Heteroz	0.49;0.41;0.49;0.46;0.44	G=51.0,A=49.0;G=59.0,A=41.0;G=51.0,A=49.0;G=54.0,A=46.0;G=56.0,A=44.0	G=56,A=53;G=71,A=49;G=63,A=61;G=150,A=128;G=79,A=63		0.0011982	0.00222559	0.000141611
RYR1	chr19_38976348_T_G	rs774194681	Previously described	1	Spain	NM_000540.2:c.5053T>G	missense	p.Cys1685Gly	Heteroz	0.5	T=50.0,G=50.0	T=162,G=164		4.05e-06	0	0
RYR1	chr19_38976481_T_C	None	Novel	1	Spain	NM_000540.2:c.5186T>C	missense	p.Met1729Thr	Heteroz	0.53	T=47.0,C=53.0	T=66,C=74		0	0	0
RYR1	chr19_38976501_C_T	rs778862553	Previously described	1	Spain	NM_000540.2:c.5206C>T	missense	p.Pro1736Ser	Heteroz	0.44	C=56.0,T=44.0	C=235,T=183		4.07e-06	0	0
RYR1	chr19_38976567_C_T	None	Novel	1	Spain	NM_000540.2:c.5272C>T	missense	p.Pro1758Ser	Heteroz	0.46	C=54.0,T=46.0	C=234,T=200		0	0	0
RYR1	chr19_38976598_C_T	None	Novel	1	Colombia	NM_000540.2:c.5303C>T	missense	p.Thr1768Ile	Heteroz	0.45	C=55.0,T=45.0	C=195,T=157		0	0	0
RYR1	chr19_38976612_C_T	rs192863857	Previously described	3	Brazil,Spain,Brazil	NM_000540.2:c.5317C>T	missense	p.Pro1773Ser	Heteroz;Heteroz;Heteroz	0.37;0.39;0.44	C=63.0,T=37.0;C=61.0,T=39.0;C=56.0,T=44.0	C=32,T=19;C=136,T=87;C=55,T=44		0.00108157	2.42e-05	2.83e-05
RYR1	chr19_38976634_C_G	rs369480385	Previously described	1	Brazil	NM_000540.2:c.5339C>G	missense	p.Pro1780Arg	Heteroz	0.52	C=48.0,G=52.0	C=62,G=68		8.17e-06	1.84e-05	0
RYR1	chr19_38976655_C_T	rs34934920	Previously described	224	Colombia,Spain,Spain,Spain,Spain,Spain,Brazil,Spain,Spain,Spain,Spain,Spain,Spain,Colombia,Brazil,Spain,Spain,Spain,Brazil,Brazil,Spain,Spain,Spain,Spain,Spain,Brazil,Portugal,Spain,Colombia,Spain,Spain,Colombia,Spain,Spain,Spain,Spain,-,Colombia,Spain,Spain,Spain,Brazil,Spain,Spain,Colombia,Brazil,Spain,Spain,Spain,Colombia,Spain,Spain,Spain,Spain,Spain,Spain,Spain,Colombia,Spain,Spain,Colombia,…	NM_000540.2:c.5360C>T	missense	p.Pro1787Leu	Heteroz;Heteroz;Heteroz;Heteroz;Heteroz;Heteroz;Heteroz;Heteroz;Heteroz;Heteroz;Heteroz;Heteroz;Homoz;Heteroz;Heteroz;Heteroz;Heteroz;Heteroz;Heteroz;Heteroz;Heteroz;Heteroz;Heteroz;Heteroz;Heteroz;Heteroz;Heteroz;Heteroz;Heteroz;Heteroz;Heteroz;Heteroz;Homoz;Heteroz;Heteroz;Heteroz;Heteroz;Heteroz;Heteroz;Heteroz;Heteroz;Heteroz;Heteroz;Heteroz;Heteroz;Heteroz;Heteroz;Heteroz;Heteroz;Heteroz;Hom…	0.49;0.48;0.42;0.58;0.42;0.46;0.58;0.44;0.44;0.56;0.54;0.46;0.98;0.49;0.46;0.55;0.49;0.52;0.49;0.46;0.5;0.49;0.54;0.49;0.5;0.53;0.47;0.47;0.42;0.57;0.47;0.45;1.0;0.49;0.48;0.51;0.52;0.53;0.43;0.53;0.52;0.52;0.46;0.47;0.47;0.47;0.44;0.52;0.47;0.46;0.99;0.45;0.52;0.49;0.47;0.43;0.56;0.48;0.41;0.45;0.51;0.46;0.5;0.47;0.48;0.47;0.48;0.46;0.54;0.51;0.49;0.47;0.52;0.54;0.47;0.47;0.51;0.45;0.47;0.49;0.4…	C=51.0,T=49.0;C=52.0,T=48.0;C=58.0,T=42.0;C=42.0,T=58.0;C=58.0,T=42.0;C=54.0,T=46.0;C=42.0,T=58.0;C=56.0,T=44.0;C=56.0,T=44.0;C=44.0,T=56.0;C=46.0,T=54.0;C=54.0,T=46.0;C=2.0,T=98.0;C=51.0,T=49.0;C=54.0,T=46.0;C=45.0,T=55.0;C=51.0,T=49.0;C=48.0,T=52.0;C=51.0,T=49.0;C=54.0,T=46.0;C=50.0,T=50.0;C=51.0,T=49.0;C=46.0,T=54.0;C=51.0,T=49.0;C=50.0,T=50.0;C=47.0,T=53.0;C=53.0,T=47.0;C=53.0,T=47.0;C=58.0,T…	C=142,T=138;C=164,T=151;C=172,T=125;C=132,T=179;C=114,T=84;C=73,T=62;C=55,T=75;C=112,T=88;C=160,T=126;C=124,T=157;C=82,T=98;C=79,T=68;C=7,T=389;C=167,T=162;C=49,T=41;C=141,T=171;C=167,T=162;C=185,T=204;C=57,T=54;C=37,T=31;C=60,T=59;C=212,T=204;C=59,T=70;C=133,T=127;C=187,T=187;C=116,T=131;C=157,T=139;C=57,T=50;C=94,T=68;C=55,T=74;C=153,T=133;C=127,T=103;C=1,T=378;C=193,T=182;C=96,T=90;C=178,T=183…		0.0187535	0.0227362	0.0120277
RYR1	chr19_38976691_G_A	None	Novel	2	Colombia,Colombia	NM_000540.2:c.5396G>A	missense	p.Ser1799Asn	Heteroz;Heteroz	0.56;0.52	G=44.0,A=56.0;G=48.0,A=52.0	G=110,A=141;G=128,A=139		0	0	0
RYR1	chr19_38976703_C_T	rs778017724	Previously described	1	Spain	NM_000540.2:c.5408C>T	missense	p.Pro1803Leu	Heteroz	0.57	C=43.0,T=57.0	C=91,T=120		8.32e-06	9.48e-06	0
RYR1	chr19_38976754_G_T	rs750141316	Previously described	4	Colombia,Colombia,Colombia,Colombia	NM_000540.2:c.5459G>T	missense	p.Arg1820Leu	Heteroz;Heteroz;Heteroz;Heteroz	0.43;0.43;0.44;0.5	G=57.0,T=43.0;G=57.0,T=43.0;G=56.0,T=44.0;G=50.0,T=50.0	G=57,T=43;G=75,T=56;G=79,T=63;G=107,T=109		6.64e-05	0	0.000511451
RYR1	chr19_38976774_C_T	rs746110626	Previously described	2	Colombia,Colombia	NM_000540.2:c.5479C>T	missense	p.Arg1827Cys	Heteroz;Heteroz	0.49;0.52	C=51.0,T=49.0;C=48.0,T=52.0	C=77,T=75;C=89,T=96		2.5e-05	0	0.000174551
RYR1	chr19_38976837_C_G	None	Novel	1	Colombia	NM_000540.2:c.5542C>G	missense	p.Leu1848Val	Heteroz	0.48	C=52.0,G=48.0	C=68,G=64		0	0	0
RYR1	chr19_38979871_C_A	rs780420316	Previously described	2	Colombia,Colombia	NM_000540.2:c.5602C>A	missense	p.Pro1868Thr	Heteroz;Heteroz	0.41;0.46	C=59.0,A=41.0;C=54.0,A=46.0	C=77,A=53;C=93,A=80		0	0	0
RYR1	chr19_38979877_G_C	rs1027874000	Previously described	2	Spain,Colombia	NM_000540.2:c.5608G>C	missense	p.Val1870Leu	Heteroz;Heteroz	0.46;0.43	G=54.0,C=46.0;G=57.0,C=43.0	G=147,C=123;G=116,C=86		2.5e-05	1.58e-05	0.000112975
RYR1	chr19_38979894_AGAG_A	rs371047178	Previously described	6	Spain,Spain,Colombia,Spain,Brazil,Spain	NM_000540.2:c.5634_5636delGGA	inframe	p.Glu1878del	Heteroz;Heteroz;Heteroz;Heteroz;Heteroz;Heteroz	0.54;0.44;0.55;0.48;0.54;0.51	AGAG=46.0,A=54.0;AGAG=56.0,A=44.0;AGAG=45.0,A=55.0;AGAG=52.0,A=48.0;AGAG=46.0,A=54.0;AGAG=49.0,A=51.0	AGAG=29,A=34;AGAG=61,A=48;AGAG=25,A=30;AGAG=62,A=58;AGAG=35,A=41;AGAG=72,A=74		0.000403592	0.000173811	0.000424184
RYR1	chr19_38979903_G_C	rs114203198	Previously described	7	Spain,Spain,Colombia,Brazil,Brazil,Colombia,Spain	NM_000540.2:c.5634G>C	missense	p.Glu1878Asp	Heteroz;Heteroz;Heteroz;Heteroz;Heteroz;Heteroz;Heteroz	0.51;0.48;0.51;0.54;0.53;0.49;0.55	G=49.0,C=51.0;G=52.0,C=48.0;G=49.0,C=51.0;G=46.0,C=54.0;G=47.0,C=53.0;G=51.0,C=49.0;G=45.0,C=55.0	G=51,C=53;G=70,C=65;G=76,C=80;G=31,C=36;G=40,C=46;G=50,C=48;G=55,C=66		0.0014659	3.95e-05	0.000679348
RYR1	chr19_38979907_G_A	rs777733662	Previously described	1	Spain	NM_000540.2:c.5638G>A	missense	p.Glu1880Lys	Heteroz	0.48	G=52.0,A=48.0	G=62,A=57		0.000103769	7.92e-05	0.000226603
RYR1	chr19_38979919_G_C	rs776093828	Previously described	3	Colombia,Colombia,Colombia	NM_000540.2:c.5650G>C	missense	p.Gly1884Arg	Heteroz;Heteroz;Heteroz	0.39;0.55;0.51	G=61.0,C=39.0;G=45.0,C=55.0;G=49.0,C=51.0	G=68,C=44;G=56,C=69;G=67,C=71		8.07e-06	0	5.81e-05
RYR1	chr19_38979933_TGAG_T	rs559371263	Previously described	6	Brazil,Spain,Brazil,Spain,Spain,Spain	NM_000540.2:c.5671_5673delGAG	inframe	p.Glu1891del	Heteroz;Heteroz;Heteroz;Heteroz;Heteroz;Heteroz	0.48;0.45;0.49;0.48;0.47;0.62	TGAG=52.0,T=48.0;TGAG=55.0,T=45.0;TGAG=51.0,T=49.0;TGAG=52.0,T=48.0;TGAG=53.0,T=47.0;TGAG=38.0,T=62.0	TGAG=27,T=25;TGAG=48,T=40;TGAG=30,T=29;TGAG=44,T=40;TGAG=74,T=66;TGAG=40,T=65		0.00069027	0.000286935	0.000227324
RYR1	chr19_38979943_A_G	rs766294115	Previously described	1	Spain	NM_000540.2:c.5674A>G	missense	p.Lys1892Glu	Heteroz	0.46	A=54.0,G=46.0	A=60,G=51		1.79e-05	0	0
RYR1	chr19_38979954_TGAG_T	rs772076294	Previously described	1	Spain	NM_000540.2:c.5691_5693delGGA	inframe	p.Glu1898del	Heteroz	0.51	TGAG=49.0,T=51.0	TGAG=105,T=111		1.61e-05	1.81e-05	0
RYR1	chr19_38980716_A_T	None	Novel	1	Spain	NM_000540.2:c.5815A>T	missense	p.Met1939Leu	Heteroz	0.32	A=68.0,T=32.0	A=23,T=11		0	0	0
RYR1	chr19_38980724_C_A	rs897579944	Previously described	1	Brazil	NM_000540.2:c.5823C>A	missense	p.His1941Gln	Heteroz	0.44	C=56.0,A=44.0	C=28,A=22		0	0	0
RYR1	chr19_38980792_G_A	rs767487116	Previously described	1	Colombia	NM_000540.2:c.5891G>A	missense	p.Arg1964His	Heteroz	0.52	G=48.0,A=52.0	G=31,A=34		2.48e-05	0	0.000112892
RYR1	chr19_38980822_G_A	rs748907487	Previously described	1	Colombia	NM_000540.2:c.5921G>A	missense	p.Arg1974Gln	Heteroz	0.54	G=46.0,A=54.0	G=68,A=79		1.99e-05	3.52e-05	0
RYR1	chr19_38980882_G_C	rs568165729	Previously described	1	Spain	NM_000540.2:c.5981G>C	missense	p.Arg1994Pro	Heteroz	0.55	G=45.0,C=55.0	G=51,C=63		0	0	0
RYR1	chr19_38980900_C_T	rs750324313	Previously described	1	Spain	NM_000540.2:c.5999C>T	missense	p.Ser2000Phe	Heteroz	0.47	C=53.0,T=47.0	C=69,T=60		1.42e-05	3.11e-05	0
RYR1	chr19_38981268_T_C	rs199947661	Previously described	9	Spain,Spain,Spain,Spain,Colombia,Spain,Spain,Spain,Portugal	NM_000540.2:c.6023T>C	missense	p.Met2008Thr	Heteroz;Heteroz;Heteroz;Heteroz;Heteroz;Heteroz;Heteroz;Heteroz;Heteroz	0.44;0.54;0.41;0.46;0.44;0.38;0.49;0.35;0.44	T=56.0,C=44.0;T=46.0,C=54.0;T=59.0,C=41.0;T=54.0,C=46.0;T=56.0,C=44.0;T=62.0,C=38.0;T=51.0,C=49.0;T=65.0,C=35.0;T=56.0,C=44.0	T=62,C=49;T=67,C=79;T=77,C=54;T=50,C=42;T=77,C=60;T=61,C=37;T=63,C=60;T=91,C=50;T=92,C=73		9.9e-05	6.19e-05	0.000310401
RYR1	chr19_38981321_GAGATTCGAC_G	None	Novel	1	Colombia	NM_000540.2:c.6079_6087delATTCGACAG	inframe	p.Ile2027_Gln2029del	Heteroz	0.39	GAGATTCGAC=61.0,G=39.0	GAGATTCGAC=66,G=43		0	0	0
RYR1	chr19_38983180_G_T	rs35364374	Previously described	608	Spain,Chile,Colombia,Spain,Spain,Colombia,Brazil,Spain,Spain,Spain,Spain,Colombia,Colombia,Spain,Spain,Brazil,Spain,Spain,Spain,Brazil,Spain,Spain,Spain,Spain,Colombia,Spain,Spain,Spain,Colombia,Colombia,Colombia,Brazil,Brazil,Colombia,Spain,Spain,Spain,Spain,Colombia,Spain,Colombia,Spain,Brazil,Brazil,Spain,Colombia,Spain,Colombia,Spain,Colombia,Spain,Spain,Spain,Spain,Spain,Spain,Spain,Spain,Sp…	NM_000540.2:c.6178G>T	missense	p.Gly2060Cys	Heteroz;Heteroz;Heteroz;Heteroz;Heteroz;Heteroz;Heteroz;Heteroz;Heteroz;Heteroz;Heteroz;Heteroz;Heteroz;Heteroz;Heteroz;Heteroz;Heteroz;Heteroz;Heteroz;Heteroz;Heteroz;Heteroz;Heteroz;Heteroz;Heteroz;Heteroz;Homoz;Heteroz;Heteroz;Heteroz;Heteroz;Heteroz;Heteroz;Heteroz;Heteroz;Heteroz;Heteroz;Heteroz;Heteroz;Heteroz;Heteroz;Heteroz;Heteroz;Heteroz;Heteroz;Homoz;Heteroz;Heteroz;Heteroz;Heteroz;Het…	0.56;0.42;0.52;0.47;0.46;0.4;0.54;0.54;0.46;0.53;0.51;0.57;0.54;0.53;0.55;0.51;0.49;0.53;0.45;0.41;0.55;0.47;0.54;0.45;0.44;0.53;0.99;0.46;0.57;0.39;0.53;0.49;0.5;0.61;0.53;0.41;0.43;0.45;0.54;0.47;0.49;0.48;0.45;0.52;0.42;0.99;0.59;0.43;0.52;0.59;0.43;0.41;0.49;0.46;0.53;0.44;0.45;0.49;0.49;0.52;0.54;0.45;0.45;0.49;0.45;0.47;0.46;1.0;0.56;0.44;0.47;0.54;0.58;0.47;0.47;0.46;0.49;0.43;0.58;0.55;0.…	G=44.0,T=56.0;G=58.0,T=42.0;G=48.0,T=52.0;G=53.0,T=47.0;G=54.0,T=46.0;G=60.0,T=40.0;G=46.0,T=54.0;G=46.0,T=54.0;G=54.0,T=46.0;G=47.0,T=53.0;G=49.0,T=51.0;G=43.0,T=57.0;G=46.0,T=54.0;G=47.0,T=53.0;G=45.0,T=55.0;G=49.0,T=51.0;G=51.0,T=49.0;G=47.0,T=53.0;G=55.0,T=45.0;G=59.0,T=41.0;G=45.0,T=55.0;G=53.0,T=47.0;G=46.0,T=54.0;G=55.0,T=45.0;G=56.0,T=44.0;G=47.0,T=53.0;G=1.0,T=99.0;G=54.0,T=46.0;G=43.0,T…	G=37,T=47;G=73,T=53;G=58,T=64;G=61,T=54;G=73,T=63;G=59,T=39;G=86,T=102;G=56,T=65;G=58,T=50;G=61,T=69;G=45,T=47;G=65,T=85;G=128,T=148;G=129,T=146;G=69,T=86;G=114,T=118;G=70,T=66;G=61,T=69;G=65,T=54;G=87,T=61;G=70,T=85;G=79,T=70;G=56,T=65;G=49,T=40;G=60,T=48;G=36,T=40;G=1,T=118;G=119,T=100;G=55,T=73;G=76,T=48;G=52,T=58;G=73,T=69;G=76,T=75;G=61,T=94;G=67,T=76;G=71,T=49;G=48,T=36;G=49,T=40;G=51,T=61;…		0.0660202	0.07017	0.0742183
RYR1	chr19_38983211_T_A	rs768299629	Previously described	1	Spain	NM_000540.2:c.6209T>A	missense	p.Val2070Glu	Heteroz	0.57	T=43.0,A=57.0	T=43,A=58		1.19e-05	2.64e-05	0
RYR1	chr19_38983253_G_A	rs143681974	Previously described	1	Spain	NM_000540.2:c.6251G>A	missense	p.Arg2084Gln	Heteroz	0.47	G=53.0,A=47.0	G=17,A=15		5.37e-05	7.88e-06	8.54e-05
RYR1	chr19_38985019_T_C	None	Novel	1	Colombia	NM_000540.2:c.6302T>C	missense	p.Met2101Thr	Heteroz	0.48	T=52.0,C=48.0	T=41,C=38		0	0	0
RYR1	chr19_38985058_C_T	None	Novel	1	Colombia	NM_000540.2:c.6341C>T	missense	p.Pro2114Leu	Heteroz	0.4	C=60.0,T=40.0	C=38,T=25		0	0	0
RYR1	chr19_38985076_T_C	rs398123473	Previously described	1	Spain	NM_000540.2:c.6359T>C	missense	p.Met2120Thr	Heteroz	0.46	T=54.0,C=46.0	T=30,C=26		1.2e-05	0	2.89e-05
RYR1	chr19_38985092_C_A	rs768273866	Previously described	1	Spain	NM_000540.2:c.6375C>A	missense	p.His2125Gln	Heteroz	0.47	C=53.0,A=47.0	C=41,A=37		1.6e-05	0	8.68e-05
RYR1	chr19_38985219_G_A	rs118192176	Previously described	1	Spain	NM_000540.2:c.6502G>A	missense	p.Val2168Met	Heteroz	0.51	G=49.0,A=51.0	G=59,A=61		0	0	0
RYR1	chr19_38985231_C_T	rs1310926176	Previously described	2	Colombia,Colombia	NM_000540.2:c.6514C>T	missense	p.Pro2172Ser	Heteroz;Heteroz	0.51;0.49	C=49.0,T=51.0;C=51.0,T=49.0	C=97,T=100;C=62,T=60		8e-06	0	5.78e-05
RYR1	chr19_38986923_C_T	rs118192177	Previously described	1	Spain	NM_000540.2:c.6617C>T	missense	p.Thr2206Met	Heteroz	0.49	C=51.0,T=49.0	C=57,T=54		2.12e-05	3.87e-05	0
RYR1	chr19_38986934_G_C	None	Novel	1	Spain	NM_000540.2:c.6628G>C	missense	p.Val2210Leu	Heteroz	0.53	G=47.0,C=53.0	G=120,C=135		0	0	0
RYR1	chr19_38987056_G_A	rs537994744	Previously described	3	Spain,Spain,-	NM_000540.2:c.6671G>A	missense	p.Arg2224His	Heteroz;Heteroz;Heteroz	0.55;0.53;0.55	G=45.0,A=55.0;G=47.0,A=53.0;G=45.0,A=55.0	G=88,A=109;G=91,A=103;G=75,A=92		2.13e-05	2.33e-05	2.82e-05
RYR1	chr19_38987085_C_T	rs201465595	Previously described	1	Spain	NM_000540.2:c.6700C>T	missense	p.Arg2234Cys	Heteroz	0.56	C=44.0,T=56.0	C=123,T=154		1.99e-05	0	8.68e-05
RYR1	chr19_38987115_C_T	rs772753793	Previously described	1	Spain	NM_000540.2:c.6730C>T	missense	p.Arg2244Trp	Heteroz	0.6	C=40.0,T=60.0	C=32,T=48		6.37e-05	3.1e-05	0
RYR1	chr19_38987125_A_G	rs775863330	Previously described	2	Spain,Spain	NM_000540.2:c.6740A>G	missense	p.Gln2247Arg	Heteroz;Heteroz	0.48;0.55	A=52.0,G=48.0;A=45.0,G=55.0	A=140,G=128;A=93,G=113		3.98e-06	0	2.89e-05
RYR1	chr19_38987506_A_AG	rs1266158686	Previously described	1	Spain	NM_000540.2:c.6806dupG	frameshift	p.Ser2270fs	Heteroz	0.48	A=52.0,AG=48.0	A=104,AG=95		3.19e-05	6.49e-05	0
RYR1	chr19_38987541_G_A	rs193922797	Previously described	1	Argentina	NM_000540.2:c.6838G>A	missense	p.Val2280Ile	Heteroz	0.5	G=50.0,A=50.0	G=28,A=28		2.4e-05	3.54e-05	2.9e-05
RYR1	chr19_38989817_A_G	rs34390345	Previously described	3	Spain,Spain,Brazil	NM_000540.2:c.6961A>G	missense	p.Ile2321Val	Heteroz;Heteroz;Heteroz	0.6;0.46;0.51	A=40.0,G=60.0;A=54.0,G=46.0;A=49.0,G=51.0	A=57,G=86;A=59,G=51;A=57,G=60		0.000456172	0.00081326	0.000254008
RYR1	chr19_38989818_T_C	rs370500540	Previously described	1	Colombia	NM_000540.2:c.6962T>C	missense	p.Ile2321Thr	Heteroz	0.49	T=51.0,C=49.0	T=78,C=76		7.96e-06	0	0
RYR1	chr19_38989845_G_A	rs774118116	Previously described	1	Colombia	NM_000540.2:c.6989G>A	missense	p.Arg2330His	Heteroz	0.5	G=50.0,A=50.0	G=109,A=107		1.99e-05	0	0.000115654
RYR1	chr19_38989862_C_T	rs1218605372	Previously described	2	Spain,Spain	NM_000540.2:c.7006C>T	missense	p.Arg2336Cys	Heteroz;Heteroz	0.52;0.52	C=48.0,T=52.0;C=48.0,T=52.0	C=79,T=85;C=70,T=75		3.98e-06	0	0
RYR1	chr19_38989877_G_A	rs767615522	Previously described	1	Spain	NM_000540.2:c.7021G>A	missense	p.Val2341Ile	Heteroz	0.42	G=58.0,A=42.0	G=97,A=70		3.89e-05	1.55e-05	0.000225785
RYR1	chr19_38989881_A_G	rs147213895	Previously described	12	Spain,Spain,Spain,Colombia,Spain,Spain,Spain,Colombia,Spain,Spain,Spain,Brazil	NM_000540.2:c.7025A>G	missense	p.Asn2342Ser	Heteroz;Heteroz;Heteroz;Heteroz;Heteroz;Heteroz;Heteroz;Heteroz;Heteroz;Heteroz;Heteroz;Heteroz	0.44;0.5;0.44;0.43;0.48;0.43;0.45;0.48;0.53;0.39;0.41;0.46	A=56.0,G=44.0;A=50.0,G=50.0;A=56.0,G=44.0;A=57.0,G=43.0;A=52.0,G=48.0;A=57.0,G=43.0;A=55.0,G=45.0;A=52.0,G=48.0;A=47.0,G=53.0;A=61.0,G=39.0;A=59.0,G=41.0;A=54.0,G=46.0	A=138,G=110;A=62,G=62;A=80,G=64;A=127,G=97;A=55,G=51;A=97,G=72;A=91,G=73;A=73,G=68;A=66,G=75;A=95,G=60;A=95,G=67;A=64,G=55		0.00101858	0.00146425	0.000338677
RYR1	chr19_38989883_G_A	rs536596969	Previously described	4	Colombia,Colombia,Spain,Spain	NM_000540.2:c.7027G>A	missense	p.Gly2343Ser	Heteroz;Heteroz;Heteroz;Heteroz	0.38;0.47;0.52;0.43	G=62.0,A=38.0;G=53.0,A=47.0;G=48.0,A=52.0;G=57.0,A=43.0	G=89,A=55;G=68,A=61;G=55,A=59;G=90,A=68		2.83e-05	4.65e-05	2.82e-05
RYR1	chr19_38990346_G_A	rs146306934	Previously described	3	Colombia,Colombia,Colombia	NM_000540.2:c.7099G>A	missense	p.Ala2367Thr	Heteroz;Heteroz;Heteroz	0.52;0.52;0.48	G=48.0,A=52.0;G=48.0,A=52.0;G=52.0,A=48.0	G=26,A=28;G=30,A=33;G=13,A=12		4.82e-05	5.56e-05	0.000142304
RYR1	chr19_38990353_G_A	rs777966555	Previously described	1	Spain	NM_000540.2:c.7106G>A	missense	p.Arg2369Gln	Heteroz	0.46	G=54.0,A=46.0	G=26,A=22		4.19e-06	0	0
RYR1	chr19_38990367_T_C	None	Novel	1	Colombia	NM_000540.2:c.7120T>C	missense	p.Ser2374Pro	Heteroz	0.47	T=53.0,C=47.0	T=33,C=29		0	0	0
RYR1	chr19_38990388_G_A	rs148426762	Previously described	2	Spain,Brazil	NM_000540.2:c.7141G>A	missense	p.Glu2381Lys	Heteroz;Heteroz	0.47;0.48	G=53.0,A=47.0;G=52.0,A=48.0	G=28,A=25;G=32,A=30		5.99e-05	4.03e-05	0
RYR1	chr19_38990409_G_A	rs777021627	Previously described	1	Spain	NM_000540.2:c.7162G>A	missense	p.Glu2388Lys	Heteroz	0.51	G=49.0,A=51.0	G=24,A=25		4.25e-06	9.28e-06	0
RYR1	chr19_38990594_G_T	rs193922808	Previously described	2	Brazil,Spain	NM_000540.2:c.7261G>T	missense	p.Ala2421Ser	Heteroz;Heteroz	0.59;0.5	G=41.0,T=59.0;G=50.0,T=50.0	G=50,T=72;G=67,T=66		3.89e-05	3.1e-05	8.47e-05
RYR1	chr19_38991307_C_T	rs551223467	Previously described	5	Colombia,Colombia,Colombia,Colombia,Colombia	NM_000540.2:c.7385C>T	missense	p.Pro2462Leu	Heteroz;Heteroz;Heteroz;Heteroz;Heteroz	0.54;0.53;0.61;0.5;0.52	C=46.0,T=54.0;C=47.0,T=53.0;C=39.0,T=61.0;C=50.0,T=50.0;C=48.0,T=52.0	C=74,T=87;C=57,T=65;C=46,T=72;C=52,T=51;C=156,T=166		7.08e-06	0	2.82e-05
RYR1	chr19_38991355_C_A	rs141298868	Previously described	3	Spain,Spain,Spain	NM_000540.2:c.7433C>A	missense	p.Thr2478Asn	Heteroz;Heteroz;Heteroz	0.47;0.53;0.41	C=53.0,A=47.0;C=47.0,A=53.0;C=59.0,A=41.0	C=117,A=102;C=83,A=92;C=116,A=81		9.2e-05	0.000131805	5.65e-05
RYR1	chr19_38993204_G_A	rs771523641	Previously described	2	Colombia,Colombia	NM_000540.2:c.7672G>A	missense	p.Val2558Met	Heteroz;Heteroz	0.5;0.48	G=50.0,A=50.0;G=52.0,A=48.0	G=102,A=100;G=186,A=175		0.000120188	3.54e-05	0.000637312
RYR1	chr19_38993241_C_T	rs544312224	Previously described	1	Spain	NM_000540.2:c.7709C>T	missense	p.Ala2570Val	Heteroz	0.45	C=55.0,T=45.0	C=96,T=79		7.99e-06	0	0
RYR1	chr19_38993288_G_A	rs761841263	Previously described	1	Colombia	NM_000540.2:c.7756G>A	missense	p.Val2586Met	Heteroz	0.48	G=52.0,A=48.0	G=144,A=135		1.6e-05	1.77e-05	2.89e-05
RYR1	chr19_38993301_C_T	rs752430492	Previously described	1	Colombia	NM_000540.2:c.7769C>T	missense	p.Ser2590Phe	Heteroz	0.51	C=49.0,T=51.0	C=197,T=205		2e-05	3.53e-05	0
RYR1	chr19_38993304_G_T	rs758169018	Previously described	1	Spain	NM_000540.2:c.7772G>T	missense	p.Arg2591Leu	Heteroz	0.51	G=49.0,T=51.0	G=93,T=96		4e-06	8.83e-06	0
RYR1	chr19_38993345_G_A	rs754339645	Previously described	1	Spain	NM_000540.2:c.7813G>A	missense	p.Asp2605Asn	Heteroz	0.44	G=56.0,A=44.0	G=89,A=70		8.11e-06	0	0
RYR1	chr19_38993528_G_A	rs145183043	Previously described	2	Spain,Brazil	NM_000540.2:c.7844G>A	missense	p.Arg2615His	Heteroz;Heteroz	0.52;0.53	G=48.0,A=52.0;G=47.0,A=53.0	G=73,A=79;G=27,A=30		7.49e-05	3.88e-05	0.000141155
RYR1	chr19_38993534_C_T	rs780836747	Previously described	3	Brazil,Spain,Colombia	NM_000540.2:c.7850C>T	missense	p.Ser2617Leu	Heteroz;Heteroz;Heteroz	0.56;0.45;0.54	C=44.0,T=56.0;C=55.0,T=45.0;C=46.0,T=54.0	C=56,T=71;C=94,T=77;C=70,T=81		2.49e-05	2.33e-05	8.47e-05
RYR1	chr19_38993586_C_A	rs148041292	Previously described	3	Spain,Spain,Brazil	NM_000540.2:c.7902C>A	missense	p.Asn2634Lys	Heteroz;Heteroz;Heteroz	0.47;0.52;0.47	C=53.0,A=47.0;C=48.0,A=52.0;C=53.0,A=47.0	C=129,A=116;C=93,A=99;C=79,A=69		0.000135603	0.000232418	0.000197539
RYR1	chr19_38994869_A_G	rs746174410	Previously described	2	Colombia,Colombia	NM_000540.2:c.7936A>G	missense	p.Asn2646Asp	Heteroz;Heteroz	0.54;0.45	A=46.0,G=54.0;A=55.0,G=45.0	A=53,G=61;A=77,G=64		4.01e-06	8.87e-06	0
RYR1	chr19_38994909_C_T	rs138325444	Previously described	1	Spain	NM_000540.2:c.7976C>T	missense	p.Thr2659Met	Heteroz	0.5	C=50.0,T=50.0	C=112,T=114		0.000102596	3.1e-05	8.47e-05
RYR1	chr19_38995412_A_G	rs775479195	Previously described	1	Spain	NM_000540.2:c.8092A>G	missense	p.Met2698Val	Heteroz	0.49	A=51.0,G=49.0	A=67,G=64		1.41e-05	3.1e-05	0
RYR1	chr19_38995475_T_C	rs200920798	Previously described	1	Spain	NM_000540.2:c.8155T>C	missense	p.Tyr2719His	Heteroz	0.42	T=58.0,C=42.0	T=124,C=90		0	0	0
RYR1	chr19_38995499_G_A	rs545688934	Previously described	1	Spain	NM_000540.2:c.8179G>A	missense	p.Ala2727Thr	Heteroz	0.48	G=52.0,A=48.0	G=114,A=104		0.000214751	0	0
RYR1	chr19_38995692_T_C	rs1036696718	Previously described	1	Brazil	NM_000540.2:c.8281T>C	missense	p.Tyr2761His	Heteroz	0.47	T=53.0,C=47.0	T=60,C=54		3.98e-06	0	0
RYR1	chr19_38995716_G_A	rs566495420	Previously described	2	Colombia,Spain	NM_000540.2:c.8305G>A	missense	p.Asp2769Asn	Heteroz;Heteroz	0.52;0.48	G=48.0,A=52.0;G=52.0,A=48.0	G=74,A=81;G=84,A=77		0.000183864	0	0
RYR1	chr19_38995953_A_G	rs746484347	Previously described	1	Spain	NM_000540.2:c.8315A>G	missense	p.Gln2772Arg	Heteroz	0.38	A=62.0,G=38.0	A=70,G=42		8.05e-06	0	5.83e-05
RYR1	chr19_38995965_C_T	rs147707463	Previously described	1	Spain	NM_000540.2:c.8327C>T	missense	p.Ser2776Phe	Heteroz	0.68	C=32.0,T=68.0	C=13,T=27		0.00072705	0.00144957	0.00011352
RYR1	chr19_38995998_C_G	rs35180584	Previously described	36	Spain,Colombia,Colombia,Brazil,Spain,Spain,Spain,Colombia,Spain,Spain,Colombia,Colombia,Spain,Colombia,Colombia,Colombia,Spain,Spain,Spain,Brazil,Spain,Spain,-,Colombia,Brazil,Colombia,Colombia,Colombia,Colombia,Brazil,Spain,Spain,Spain,Brazil,Spain,Colombia	NM_000540.2:c.8360C>G	missense	p.Thr2787Ser	Heteroz;Heteroz;Heteroz;Heteroz;Heteroz;Heteroz;Heteroz;Heteroz;Heteroz;Heteroz;Heteroz;Heteroz;Heteroz;Heteroz;Heteroz;Heteroz;Heteroz;Heteroz;Heteroz;Heteroz;Heteroz;Heteroz;Heteroz;Heteroz;Heteroz;Heteroz;Heteroz;Heteroz;Heteroz;Heteroz;Heteroz;Heteroz;Heteroz;Heteroz;Heteroz;Heteroz	0.34;0.55;0.43;0.44;0.3;0.46;0.41;0.49;0.47;0.56;0.43;0.52;0.71;0.55;0.45;0.55;0.53;0.45;0.31;0.39;0.39;0.37;0.49;0.58;0.41;0.45;0.58;0.62;0.5;0.55;0.6;0.42;0.52;0.5;0.47;0.51	C=66.0,G=34.0;C=45.0,G=55.0;C=57.0,G=43.0;C=56.0,G=44.0;C=70.0,G=30.0;C=54.0,G=46.0;C=59.0,G=41.0;C=51.0,G=49.0;C=53.0,G=47.0;C=44.0,G=56.0;C=57.0,G=43.0;C=48.0,G=52.0;C=29.0,G=71.0;C=45.0,G=55.0;C=55.0,G=45.0;C=45.0,G=55.0;C=47.0,G=53.0;C=55.0,G=45.0;C=69.0,G=31.0;C=61.0,G=39.0;C=61.0,G=39.0;C=63.0,G=37.0;C=51.0,G=49.0;C=42.0,G=58.0;C=59.0,G=41.0;C=55.0,G=45.0;C=42.0,G=58.0;C=38.0,G=62.0;C=50.0,…	C=48,G=25;C=35,G=42;C=28,G=21;C=25,G=20;C=28,G=12;C=42,G=36;C=54,G=37;C=32,G=31;C=31,G=28;C=31,G=39;C=36,G=27;C=29,G=31;C=10,G=24;C=20,G=24;C=28,G=23;C=28,G=34;C=35,G=40;C=68,G=55;C=33,G=15;C=31,G=20;C=47,G=30;C=31,G=18;C=22,G=21;C=24,G=33;C=24,G=17;C=48,G=40;C=20,G=28;C=17,G=28;C=20,G=20;C=30,G=37;C=14,G=21;C=37,G=27;C=31,G=34;C=26,G=26;C=41,G=36;C=28,G=29		0.00350087	0.000335173	0.00275568
RYR1	chr19_38996461_C_T	rs772769577	Previously described	2	Colombia,Spain	NM_000540.2:c.8416C>T	missense	p.Arg2806Cys	Heteroz;Heteroz	0.45;0.46	C=55.0,T=45.0;C=54.0,T=46.0	C=36,T=30;C=61,T=53		2.78e-05	1.76e-05	0.00011568
RYR1	chr19_38996495_T_C	rs369194674	Previously described	1	Brazil	NM_000540.2:c.8450T>C	missense	p.Ile2817Thr	Heteroz	0.4	T=60.0,C=40.0	T=39,C=26		2.39e-05	0	0
RYR1	chr19_38996542_A_G	rs777147998	Previously described	1	Colombia	NM_000540.2:c.8497A>G	missense	p.Lys2833Glu	Heteroz	0.51	A=49.0,G=51.0	A=30,G=31		1.99e-05	4.41e-05	0
RYR1	chr19_38996563_C_T	rs193922830	Previously described	1	-	NM_000540.2:c.8518C>T	missense	p.Arg2840Trp	Heteroz	0.33	C=67.0,T=33.0	C=29,T=14		1.78e-05	0	0
RYR1	chr19_38996575_C_T	None	Novel	1	Mexico	NM_000540.2:c.8530C>T	start/stop gained/lost	p.Gln2844*	Heteroz	0.65	C=35.0,T=65.0	C=7,T=13		0	0	0
RYR1	chr19_38996956_G_A	rs1465684137	Previously described	1	Colombia	NM_000540.2:c.8555G>A	missense	p.Arg2852Gln	Heteroz	0.5	G=50.0,A=50.0	G=61,A=60		3.98e-06	0	0
RYR1	chr19_38997148_C_G	None	Novel	2	Spain,Spain	NM_000540.2:c.8654C>G	missense	p.Thr2885Arg	Heteroz;Heteroz	0.51;0.48	C=49.0,G=51.0;C=52.0,G=48.0	C=82,G=84;C=66,G=60		0	0	0
RYR1	chr19_38997156_C_T	rs1234488220	Previously described	1	Colombia	NM_000540.2:c.8662C>T	missense	p.Arg2888Trp	Heteroz	0.48	C=52.0,T=48.0	C=152,T=141		0	0	0
RYR1	chr19_38997528_C_G	rs571701341	Previously described	2	Spain,Spain	NM_000540.2:c.8752C>G	missense	p.Arg2918Gly	Heteroz;Heteroz	0.45;0.47	C=55.0,G=45.0;C=53.0,G=47.0	C=40,G=33;C=42,G=37		3.18e-05	4.4e-05	8.68e-05
RYR1	chr19_38997582_G_A	rs1315420234	Previously described	1	Spain	NM_000540.2:c.8806G>A	missense	p.Ala2936Thr	Heteroz	0.49	G=51.0,A=49.0	G=18,A=17		0	0	0
RYR1	chr19_38998362_G_A	rs79294840	Previously described	3	Colombia,Colombia,Colombia	NM_000540.2:c.8827G>A	missense	p.Asp2943Asn	Heteroz;Heteroz;Heteroz	0.52;0.47;0.45	G=48.0,A=52.0;G=53.0,A=47.0;G=55.0,A=45.0	G=78,A=84;G=94,A=83;G=104,A=85		0.000986375	0	0.000112892
RYR1	chr19_38998423_T_C	rs756870293	Previously described	1	Spain	NM_000540.2:c.8888T>C	missense	p.Leu2963Pro	Heteroz	0.46	T=54.0,C=46.0	T=109,C=93		7.95e-06	1.76e-05	0
RYR1	chr19_38998455_A_T	rs1010807883	Previously described	1	Spain	NM_000540.2:c.8920A>T	missense	p.Ile2974Phe	Heteroz	0.49	A=51.0,T=49.0	A=67,T=65		0	0	0
RYR1	chr19_39001196_C_A	rs1377413977	Previously described	1	Colombia	NM_000540.2:c.8991C>A	missense	p.Phe2997Leu	Heteroz	0.56	C=44.0,A=56.0	C=128,A=162		1.41e-05	1.55e-05	2.82e-05
RYR1	chr19_39001310_C_T	None	Novel	1	Colombia	NM_000540.2:c.9011C>T	missense	p.Pro3004Leu	Heteroz	0.47	C=53.0,T=47.0	C=49,T=43		0	0	0
RYR1	chr19_39001369_G_A	rs759007399	Previously described	1	Spain	NM_000540.2:c.9070G>A	missense	p.Val3024Met	Heteroz	0.47	G=53.0,A=47.0	G=47,A=41		3.19e-05	0	0
RYR1	chr19_39001411_A_G	rs1302799425	Previously described	1	Spain	NM_000540.2:c.9112A>G	missense	p.Met3038Val	Heteroz	0.41	A=59.0,G=41.0	A=27,G=19		3.19e-05	6.48e-05	0
RYR1	chr19_39001420_A_G	None	Novel	1	Spain	NM_000540.2:c.9121A>G	missense	p.Ser3041Gly	Heteroz	0.57	A=43.0,G=57.0	A=16,G=21		0	0	0
RYR1	chr19_39002226_G_A	rs200797340	Previously described	10	Colombia,Spain,Spain,Spain,Spain,Spain,Spain,Colombia,Colombia,Spain	NM_000540.2:c.9148G>A	missense	p.Val3050Ile	Heteroz;Heteroz;Heteroz;Heteroz;Heteroz;Heteroz;Heteroz;Heteroz;Heteroz;Heteroz	0.51;0.49;0.62;0.48;0.51;0.54;0.51;0.51;0.52;0.55	G=49.0,A=51.0;G=51.0,A=49.0;G=38.0,A=62.0;G=52.0,A=48.0;G=49.0,A=51.0;G=46.0,A=54.0;G=49.0,A=51.0;G=49.0,A=51.0;G=48.0,A=52.0;G=45.0,A=55.0	G=224,A=235;G=72,A=70;G=50,A=81;G=102,A=95;G=67,A=70;G=108,A=129;G=61,A=64;G=54,A=57;G=50,A=54;G=102,A=127		0.000137947	0.000131595	0.000451493
RYR1	chr19_39002229_C_T	rs761187396	Previously described	1	Spain	NM_000540.2:c.9151C>T	missense	p.Arg3051Cys	Heteroz	0.47	C=53.0,T=47.0	C=65,T=57		7.96e-06	8.79e-06	0
RYR1	chr19_39002230_G_A	rs147303895	Previously described	1	Spain	NM_000540.2:c.9152G>A	missense	p.Arg3051His	Heteroz	0.45	G=55.0,A=45.0	G=81,A=66		0.000226348	9.29e-05	0
RYR1	chr19_39002889_G_A	rs1331265129	Previously described	1	-	NM_000540.2:c.9238G>A	missense	p.Val3080Met	Heteroz	0.47	G=53.0,A=47.0	G=47,A=42		0	0	0
RYR1	chr19_39002893_T_C	rs147012990	Previously described	3	Brazil,Colombia,Spain	NM_000540.2:c.9242T>C	missense	p.Met3081Thr	Heteroz;Heteroz;Heteroz	0.64;0.43;0.48	T=36.0,C=64.0;T=57.0,C=43.0;T=52.0,C=48.0	T=48,C=87;T=126,C=94;T=117,C=107		0.000714321	7.74e-06	0.000620803
RYR1	chr19_39002913_G_A	rs145044872	Previously described	9	Spain,Spain,Colombia,Spain,Spain,Spain,Mexico,Colombia,Spain	NM_000540.2:c.9262G>A	missense	p.Val3088Met	Heteroz;Heteroz;Heteroz;Heteroz;Heteroz;Heteroz;Heteroz;Heteroz;Heteroz	0.51;0.48;0.45;0.53;0.5;0.6;0.45;0.44;0.5	G=49.0,A=51.0;G=52.0,A=48.0;G=55.0,A=45.0;G=47.0,A=53.0;G=50.0,A=50.0;G=40.0,A=60.0;G=55.0,A=45.0;G=56.0,A=44.0;G=50.0,A=50.0	G=182,A=190;G=55,A=50;G=204,A=167;G=81,A=92;G=124,A=124;G=106,A=158;G=91,A=73;G=164,A=129;G=129,A=131		0.000537479	0.000635009	0.000705457
RYR1	chr19_39002973_G_C	None	Novel	1	Spain	NM_000540.2:c.9322G>C	missense	p.Glu3108Gln	Heteroz	0.47	G=53.0,C=47.0	G=182,C=164		0	0	0
RYR1	chr19_39002983_G_A	rs201145095	Previously described	1	Spain	NM_000540.2:c.9332G>A	missense	p.Arg3111Gln	Heteroz	0.54	G=46.0,A=54.0	G=134,A=156		7.96e-06	0	2.89e-05
RYR1	chr19_39002985_C_G	None	Novel	2	Brazil,Brazil	NM_000540.2:c.9334C>G	missense	p.Leu3112Val	Heteroz;Heteroz	0.43;0.51	C=57.0,G=43.0;C=49.0,G=51.0	C=52,G=40;C=38,G=40		0	0	0
RYR1	chr19_39002998_C_T	rs200238436	Previously described	1	Colombia	NM_000540.2:c.9347C>T	missense	p.Ser3116Leu	Heteroz	0.5	C=50.0,T=50.0	C=150,T=150		2.79e-05	1.76e-05	8.68e-05
RYR1	chr19_39003004_C_T	rs2915960	Previously described	2	Colombia,Spain	NM_000540.2:c.9353C>T	missense	p.Ala3118Val	Heteroz;Heteroz	0.51;0.48	C=49.0,T=51.0;C=52.0,T=48.0	C=146,T=149;C=187,T=173		0.000647967	2.33e-05	0.000621013
RYR1	chr19_39003006_C_T	rs61739911	Previously described	1	Spain	NM_000540.2:c.9355C>T	missense	p.Arg3119Cys	Heteroz	0.52	C=48.0,T=52.0	C=73,T=78		0.000407117	3.1e-05	0.000225823
RYR1	chr19_39003034_A_G	None	Novel	1	-	NM_000540.2:c.9383A>G	missense	p.Asn3128Ser	Heteroz	0.48	A=52.0,G=48.0	A=272,G=253		0	0	0
RYR1	chr19_39003076_C_T	None	Novel	1	Spain	NM_000540.2:c.9425C>T	missense	p.Thr3142Ile	Heteroz	0.37	C=63.0,T=37.0	C=199,T=118		0	0	0
RYR1	chr19_39005671_G_A	rs377561682	Previously described	1	Spain	NM_000540.2:c.9478G>A	missense	p.Asp3160Asn	Heteroz	0.44	G=56.0,A=44.0	G=27,A=21		3.98e-06	0	0
RYR1	chr19_39005688_C_A	None	Novel	1	Spain	NM_000540.2:c.9495C>A	start/stop gained/lost	p.Cys3165*	Heteroz	0.48	C=52.0,A=48.0	C=56,A=52		0	0	0
RYR1	chr19_39005716_C_G	rs528199298	Previously described	1	Colombia	NM_000540.2:c.9523C>G	missense	p.Leu3175Val	Heteroz	0.39	C=61.0,G=39.0	C=80,G=51		1.59e-05	8.79e-06	8.68e-05
RYR1	chr19_39006806_G_A	rs185371036	Previously described	1	Spain	NM_000540.2:c.9634G>A	missense	p.Glu3212Lys	Heteroz	0.41	G=59.0,A=41.0	G=48,A=34		6.4e-05	1.17e-05	0.000147145
RYR1	chr19_39006807_A_G	rs199738299	Previously described	4	Spain,Colombia,Spain,Spain	NM_000540.2:c.9635A>G	missense	p.Glu3212Gly	Heteroz;Heteroz;Heteroz;Heteroz	0.51;0.45;0.56;0.44	A=49.0,G=51.0;A=55.0,G=45.0;A=44.0,G=56.0;A=56.0,G=44.0	A=81,G=84;A=76,G=61;A=26,G=33;A=53,G=42		0.000284364	0.000560617	0.000110019
RYR1	chr19_39006813_A_G	None	Novel	1	Colombia	NM_000540.2:c.9641A>G	missense	p.Asn3214Ser	Heteroz	0.34	A=66.0,G=34.0	A=38,G=20		0	0	0
RYR1	chr19_39008011_C_T	None	Novel	1	Colombia	NM_000540.2:c.9698C>T	missense	p.Pro3233Leu	Heteroz	0.4	C=60.0,T=40.0	C=29,T=19		0	0	0
RYR1	chr19_39008055_C_T	rs761656403	Previously described	1	Spain	NM_000540.2:c.9742C>T	missense	p.Arg3248Trp	Heteroz	0.51	C=49.0,T=51.0	C=53,T=56		1.6e-05	0	0
RYR1	chr19_39008085_G_A	rs754431075	Previously described	1	Spain	NM_000540.2:c.9772G>A	missense	p.Glu3258Lys	Heteroz	0.43	G=57.0,A=43.0	G=99,A=76		7.6e-05	3.56e-05	0.000346981
RYR1	chr19_39008109_A_C	rs201588259	Previously described	1	Spain	NM_000540.2:c.9796A>C	missense	p.Met3266Leu	Heteroz	0.47	A=53.0,C=47.0	A=56,C=49		0.000117094	0.000155924	0.000225772
RYR1	chr19_39008127_A_G	None	Novel	1	Colombia	NM_000540.2:c.9814A>G	missense	p.Ile3272Val	Heteroz	0.51	A=49.0,G=51.0	A=89,G=91		0	0	0
RYR1	chr19_39008162_ATGG_A	None	Novel	1	Brazil	NM_000540.2:c.9853_9855delTGG	inframe	p.Trp3285del	Heteroz	0.37	ATGG=63.0,A=37.0	ATGG=67,A=40		0	0	0
RYR1	chr19_39008184_G_A	rs772218594	Previously described	1	Brazil	NM_000540.2:c.9871G>A	missense	p.Ala3291Thr	Heteroz	0.38	G=62.0,A=38.0	G=49,A=30		3.19e-05	0	0
RYR1	chr19_39008199_C_G	rs368433841	Previously described	1	Brazil	NM_000540.2:c.9886C>G	missense	p.Leu3296Val	Heteroz	0.49	C=51.0,G=49.0	C=46,G=45		6.79e-05	0	0
RYR1	chr19_39008205_G_A	rs544339193	Previously described	1	Brazil	NM_000540.2:c.9892G>A	missense	p.Ala3298Thr	Heteroz	0.54	G=46.0,A=54.0	G=71,A=85		5.72e-05	7.92e-06	0
RYR1	chr19_39008209_G_T	rs376790408	Previously described	1	Brazil	NM_000540.2:c.9896G>T	missense	p.Gly3299Val	Heteroz	0.52	G=48.0,T=52.0	G=41,T=44		6.8e-05	0	0
RYR1	chr19_39008225_C_A	None	Novel	1	Spain	NM_000540.2:c.9912C>A	start/stop gained/lost	p.Cys3304*	Heteroz	0.42	C=58.0,A=42.0	C=105,A=77		0	0	0
RYR1	chr19_39008229_G_A	rs770907655	Previously described	1	Spain	NM_000540.2:c.9916G>A	missense	p.Ala3306Thr	Heteroz	0.56	G=44.0,A=56.0	G=84,A=106		1.2e-05	1.79e-05	0
RYR1	chr19_39008254_C_G	rs776382789	Previously described	1	Mexico	NM_000540.2:c.9941C>G	missense	p.Ser3314Cys	Heteroz	0.5	C=50.0,G=50.0	C=106,G=104		2.01e-05	0	0.000144576
RYR1	chr19_39008304_G_A	rs754426488	Previously described	1	Spain	NM_000540.2:c.9991G>A	missense	p.Glu3331Lys	Heteroz	0.5	G=50.0,A=50.0	G=135,A=136		2.14e-05	3.95e-05	0
RYR1	chr19_39009854_T_C	rs765507146	Previously described	1	Spain	NM_000540.2:c.10019T>C	missense	p.Val3340Ala	Heteroz	0.46	T=54.0,C=46.0	T=148,C=124		7.98e-06	1.77e-05	0
RYR1	chr19_39009877_C_T	rs118204421	Previously described	2	Brazil,Brazil	NM_000540.2:c.10042C>T	missense	p.Arg3348Cys	Heteroz;Heteroz	0.55;0.4	C=45.0,T=55.0;C=60.0,T=40.0	C=35,T=43;C=67,T=45		6.73e-05	0.000132024	0
RYR1	chr19_39009878_G_A	rs193922834	Previously described	2	Spain,Spain	NM_000540.2:c.10043G>A	missense	p.Arg3348His	Heteroz;Heteroz	0.51;0.49	G=49.0,A=51.0;G=51.0,A=49.0	G=144,A=150;G=74,A=70		1.77e-05	1.55e-05	8.47e-05
RYR1	chr19_39009922_G_A	rs775895899	Previously described	1	Spain	NM_000540.2:c.10087G>A	missense	p.Gly3363Arg	Heteroz	0.49	G=51.0,A=49.0	G=117,A=111		1.77e-05	7.75e-06	0
RYR1	chr19_39009932_G_A	rs137932199	Previously described	8	Spain,-,Spain,Spain,Spain,Spain,Spain,Brazil	NM_000540.2:c.10097G>A	missense	p.Arg3366His	Heteroz;Heteroz;Heteroz;Heteroz;Heteroz;Heteroz;Heteroz;Heteroz	0.52;0.41;0.58;0.49;0.51;0.51;0.48;0.55	G=48.0,A=52.0;G=59.0,A=41.0;G=42.0,A=58.0;G=51.0,A=49.0;G=49.0,A=51.0;G=49.0,A=51.0;G=52.0,A=48.0;G=45.0,A=55.0	G=53,A=57;G=34,A=24;G=36,A=50;G=94,A=89;G=101,A=106;G=106,A=109;G=85,A=80;G=62,A=75		0.000860488	0.00134993	0.000903751
RYR1	chr19_39009940_G_T	None	Novel	1	Spain	NM_000540.2:c.10105G>T	missense	p.Ala3369Ser	Heteroz	0.52	G=48.0,T=52.0	G=79,T=87		0	0	0
RYR1	chr19_39010006_G_A	rs1216966090	Previously described	1	Spain	NM_000540.2:c.10171G>A	missense	p.Glu3391Lys	Heteroz	0.47	G=53.0,A=47.0	G=42,A=37		4.17e-06	0	0
RYR1	chr19_39010009_C_G	None	Novel	1	Spain	NM_000540.2:c.10174C>G	missense	p.Leu3392Val	Heteroz	0.4	C=60.0,G=40.0	C=65,G=43		0	0	0
RYR1	chr19_39010021_G_T	rs766380592	Previously described	2	Spain,Spain	NM_000540.2:c.10186G>T	missense	p.Asp3396Tyr	Heteroz;Heteroz	0.47;0.5	G=53.0,T=47.0;G=50.0,T=50.0	G=60,T=53;G=61,T=62		1.89e-05	8.36e-06	5.94e-05
RYR1	chr19_39010042_C_T	rs373251185	Previously described	1	Spain	NM_000540.2:c.10207C>T	missense	p.Arg3403Trp	Heteroz	0.54	C=46.0,T=54.0	C=29,T=34		2.3e-05	2.55e-05	0
RYR1	chr19_39010075_C_T	rs148892609	Previously described	1	Spain	NM_000540.2:c.10240C>T	missense	p.Arg3414Cys	Heteroz	0.52	C=48.0,T=52.0	C=35,T=38		2.75e-05	2.64e-05	0
RYR1	chr19_39013699_G_A	rs553113819	Previously described	1	Spain	NM_000540.2:c.10291G>A	missense	p.Ala3431Thr	Heteroz	0.52	G=48.0,A=52.0	G=23,A=25		3.63e-05	3.22e-05	0
RYR1	chr19_39013700_C_T	rs561605726	Previously described	1	Spain	NM_000540.2:c.10292C>T	missense	p.Ala3431Val	Heteroz	0.45	C=55.0,T=45.0	C=24,T=20		2.45e-05	4.58e-05	2.94e-05
RYR1	chr19_39014565_T_A	rs757272442	Previously described	1	Spain	NM_000540.2:c.10451T>A	missense	p.Ile3484Lys	Heteroz	0.44	T=56.0,A=44.0	T=49,A=39		0	0	0
RYR1	chr19_39015987_C_T	None	Novel	1	Colombia	NM_000540.2:c.10471C>T	start/stop gained/lost	p.Gln3491*	Heteroz	0.44	C=56.0,T=44.0	C=124,T=97		0	0	0
RYR1	chr19_39015994_G_A	rs756062833	Previously described	1	Colombia	NM_000540.2:c.10478G>A	missense	p.Arg3493His	Heteroz	0.45	G=55.0,A=45.0	G=133,A=110		2.39e-05	0	0.000173531
RYR1	chr19_39015997_C_A	None	Novel	1	Colombia	NM_000540.2:c.10481C>A	missense	p.Thr3494Asn	Heteroz	0.44	C=56.0,A=44.0	C=157,A=125		0	0	0
RYR1	chr19_39016001_G_C	rs753726014	Previously described	1	Spain	NM_000540.2:c.10485G>C	missense	p.Lys3495Asn	Heteroz	0.42	G=58.0,C=42.0	G=83,C=59		4.6e-05	0	0.000112918
RYR1	chr19_39016002_A_G	None	Novel	1	Spain	NM_000540.2:c.10486A>G	missense	p.Lys3496Glu	Heteroz	0.51	A=49.0,G=51.0	A=110,G=113		0	0	0
RYR1	chr19_39016021_G_A	rs369422480	Previously described	1	Colombia	NM_000540.2:c.10505G>A	missense	p.Arg3502Gln	Heteroz	0.47	G=53.0,A=47.0	G=73,A=64		2.48e-05	3.87e-05	2.82e-05
RYR1	chr19_39016042_T_C	rs750516506	Previously described	1	Colombia	NM_000540.2:c.10526T>C	missense	p.Leu3509Pro	Heteroz	0.48	T=52.0,C=48.0	T=127,C=117		1.59e-05	0	0
RYR1	chr19_39016109_C_G	None	Novel	1	Spain	NM_000540.2:c.10593C>G	missense	p.Asp3531Glu	Heteroz	0.51	C=49.0,G=51.0	C=62,G=65		0	0	0
RYR1	chr19_39016132_G_A	rs143987857	Previously described	6	Spain,Spain,Colombia,Colombia,Colombia,Colombia	NM_000540.2:c.10616G>A	missense	p.Arg3539His	Heteroz;Heteroz;Heteroz;Heteroz;Heteroz;Heteroz	0.47;0.49;0.55;0.48;0.49;0.43	G=53.0,A=47.0;G=51.0,A=49.0;G=45.0,A=55.0;G=52.0,A=48.0;G=51.0,A=49.0;G=57.0,A=43.0	G=82,A=72;G=42,A=40;G=50,A=61;G=34,A=31;G=42,A=41;G=51,A=39		0.00163969	0.00305106	8.49e-05
RYR1	chr19_39016135_A_T	rs752477271	Previously described	1	Spain	NM_000540.2:c.10619A>T	missense	p.Tyr3540Phe	Heteroz	0.56	A=44.0,T=56.0	A=35,T=45		5.68e-05	0.00010899	5.66e-05
RYR1	chr19_39016138_C_A	rs751242873	Previously described	1	Spain	NM_000540.2:c.10622C>A	missense	p.Ala3541Asp	Heteroz	0.5	C=50.0,A=50.0	C=55,A=54		3.99e-06	8.85e-06	0
RYR1	chr19_39017668_C_G	None	Novel	1	Colombia	NM_000540.2:c.10662C>G	missense	p.His3554Gln	Heteroz	0.43	C=57.0,G=43.0	C=29,G=22		0	0	0
RYR1	chr19_39018347_G_C	rs55876273	Previously described	140	Spain,Spain,Colombia,Spain,Spain,Brazil,Spain,Spain,Spain,Spain,Spain,Spain,Colombia,Spain,Spain,Spain,Spain,Colombia,Spain,Spain,Colombia,Colombia,Spain,Brazil,Spain,Spain,Spain,Colombia,Portugal,Spain,Spain,Mexico,Spain,Colombia,Colombia,Colombia,Spain,Spain,Spain,Spain,Spain,Brazil,Spain,Spain,Spain,Colombia,Spain,Spain,Spain,Brazil,Spain,-,Spain,Spain,Spain,Spain,Spain,Spain,Spain,Brazil,Spai…	NM_000540.2:c.10747G>C	missense	p.Glu3583Gln	Heteroz;Heteroz;Heteroz;Heteroz;Heteroz;Heteroz;Heteroz;Heteroz;Heteroz;Heteroz;Heteroz;Heteroz;Heteroz;Heteroz;Heteroz;Heteroz;Heteroz;Heteroz;Heteroz;Heteroz;Heteroz;Heteroz;Heteroz;Heteroz;Heteroz;Heteroz;Heteroz;Heteroz;Heteroz;Heteroz;Heteroz;Heteroz;Heteroz;Heteroz;Heteroz;Heteroz;Heteroz;Heteroz;Heteroz;Heteroz;Heteroz;Heteroz;Heteroz;Heteroz;Heteroz;Heteroz;Heteroz;Heteroz;Heteroz;Heteroz…	0.45;0.48;0.52;0.44;0.52;0.45;0.47;0.45;0.55;0.47;0.46;0.51;0.51;0.51;0.51;0.4;0.32;0.46;0.47;0.38;0.45;0.46;0.45;0.41;0.45;0.45;0.49;0.4;0.41;0.52;0.46;0.56;0.47;0.48;0.43;0.37;0.54;0.42;0.41;0.45;0.5;0.56;0.42;0.52;0.44;0.48;0.44;0.48;0.43;0.43;0.42;0.52;0.47;0.49;0.46;0.46;0.48;0.51;0.48;0.54;0.44;0.46;0.44;0.43;0.5;0.49;0.4;0.48;0.51;0.5;0.5;0.44;0.52;0.47;0.47;0.51;0.47;0.5;0.5;0.48;0.5;0.48…	G=55.0,C=45.0;G=52.0,C=48.0;G=48.0,C=52.0;G=56.0,C=44.0;G=48.0,C=52.0;G=55.0,C=45.0;G=53.0,C=47.0;G=55.0,C=45.0;G=45.0,C=55.0;G=53.0,C=47.0;G=54.0,C=46.0;G=49.0,C=51.0;G=49.0,C=51.0;G=49.0,C=51.0;G=49.0,C=51.0;G=60.0,C=40.0;G=68.0,C=32.0;G=54.0,C=46.0;G=53.0,C=47.0;G=62.0,C=38.0;G=55.0,C=45.0;G=54.0,C=46.0;G=55.0,C=45.0;G=59.0,C=41.0;G=55.0,C=45.0;G=55.0,C=45.0;G=51.0,C=49.0;G=60.0,C=40.0;G=59.0,…	G=89,C=73;G=82,C=76;G=47,C=50;G=137,C=107;G=77,C=83;G=79,C=65;G=79,C=69;G=60,C=49;G=58,C=71;G=91,C=80;G=86,C=72;G=65,C=69;G=71,C=75;G=125,C=132;G=51,C=54;G=65,C=43;G=80,C=38;G=88,C=74;G=82,C=73;G=73,C=45;G=107,C=88;G=77,C=66;G=88,C=73;G=70,C=49;G=48,C=39;G=71,C=58;G=47,C=46;G=98,C=66;G=54,C=38;G=52,C=56;G=92,C=78;G=49,C=62;G=72,C=64;G=84,C=79;G=104,C=78;G=79,C=47;G=69,C=81;G=70,C=51;G=35,C=24;G=9…		0.0146968	0.0189414	0.00691348
RYR1	chr19_39018360_A_G	rs778763130	Previously described	2	Spain,Spain	NM_000540.2:c.10760A>G	missense	p.Asp3587Gly	Heteroz;Heteroz	0.45;0.5	A=55.0,G=45.0;A=50.0,G=50.0	A=60,G=49;A=74,G=75		6.37e-05	6.2e-05	0
RYR1	chr19_39018421_C_G	rs1367020626	Previously described	1	Spain	NM_000540.2:c.10821C>G	missense	p.Asp3607Glu	Heteroz	0.54	C=46.0,G=54.0	C=43,G=50		0	0	0
RYR1	chr19_39018973_G_A	rs978802618	Previously described	2	Brazil,Brazil	NM_000540.2:c.10852G>A	missense	p.Ala3618Thr	Heteroz;Heteroz	0.46;0.57	G=54.0,A=46.0;G=43.0,A=57.0	G=90,A=76;G=12,A=16		0	0	0
RYR1	chr19_39019242_C_G	rs114351116	Previously described	3	Colombia,Colombia,Colombia	NM_000540.2:c.10941C>G	missense	p.His3647Gln	Heteroz;Heteroz;Heteroz	0.52;0.5;0.38	C=48.0,G=52.0;C=50.0,G=50.0;C=62.0,G=38.0	C=92,G=100;C=89,G=89;C=54,G=33		0.00103966	0	0.000169348
RYR1	chr19_39019247_C_T	rs756650555	Previously described	1	Spain	NM_000540.2:c.10946C>T	missense	p.Ala3649Val	Heteroz	0.51	C=49.0,T=51.0	C=92,T=94		3.98e-06	8.79e-06	0
RYR1	chr19_39019255_A_G	rs769081932	Previously described	1	Spain	NM_000540.2:c.10954A>G	missense	p.Met3652Val	Heteroz	0.5	A=50.0,G=50.0	A=57,G=56		3.89e-05	7.74e-06	2.82e-05
RYR1	chr19_39019603_CAGG_C	rs1452163350	Previously described	2	Spain,Brazil	NM_000540.2:c.11061_11063delGGA	inframe	p.Glu3688del	Heteroz;Heteroz	0.46;0.35	CAGG=54.0,C=46.0;CAGG=65.0,C=35.0	CAGG=32,C=27;CAGG=47,C=25		0.00181311	0.00131143	0.000837413
RYR1	chr19_39019666_C_T	rs1175190704	Previously described	1	Colombia	NM_000540.2:c.11110C>T	missense	p.His3704Tyr	Heteroz	0.48	C=52.0,T=48.0	C=26,T=24		0	0	0
RYR1	chr19_39019676_G_A	rs193922838	Previously described	1	Brazil	NM_000540.2:c.11120G>A	missense	p.Arg3707His	Heteroz	0.57	G=43.0,A=57.0	G=56,A=73		4.03e-06	0	2.9e-05
RYR1	chr19_39019682_C_T	None	Novel	1	Spain	NM_000540.2:c.11126C>T	missense	p.Ala3709Val	Heteroz	0.57	C=43.0,T=57.0	C=6,T=8	<20x coverage; variant is clearly observed in IGV: no strand bias, no homopolymeric region	0	0	0
RYR1	chr19_39023315_G_A	rs777478644	Previously described	3	Spain,Brazil,Spain	NM_000540.2:c.11198G>A	missense	p.Cys3733Tyr	Heteroz;Heteroz;Heteroz	0.44;0.38;0.59	G=56.0,A=44.0;G=62.0,A=38.0;G=41.0,A=59.0	G=34,A=27;G=21,A=13;G=39,A=57		1.59e-05	1.76e-05	2.89e-05
RYR1	chr19_39023320_C_A	rs770663768	Previously described	1	Spain	NM_000540.2:c.11203C>A	missense	p.Leu3735Met	Heteroz	0.46	C=54.0,A=46.0	C=74,A=63		3.98e-06	8.79e-06	0
RYR1	chr19_39025366_C_G	rs4802584	Previously described	478	Spain,Colombia,Colombia,Ecuador,Spain,Colombia,Colombia,Colombia,Colombia,Colombia,Spain,Colombia,Mexico,Colombia,Colombia,Colombia,Colombia,Colombia,Spain,Spain,Colombia,Colombia,Colombia,Colombia,Colombia,Colombia,Colombia,Spain,Colombia,Mexico,Colombia,Brazil,Colombia,Mexico,Colombia,Colombia,Colombia,Colombia,Colombia,Spain,Colombia,Colombia,Spain,Colombia,Colombia,Mexico,Brazil,Colombia,Mexi…	NM_000540.2:c.11266C>G	missense	p.Gln3756Glu	Heteroz;Heteroz;Heteroz;Heteroz;Heteroz;Heteroz;Heteroz;Heteroz;Heteroz;Homoz;Heteroz;Heteroz;Heteroz;Heteroz;Heteroz;Heteroz;Heteroz;Heteroz;Heteroz;Heteroz;Homoz;Heteroz;Heteroz;Heteroz;Homoz;Heteroz;Heteroz;Heteroz;Heteroz;Homoz;Heteroz;Heteroz;Heteroz;Heteroz;Heteroz;Heteroz;Heteroz;Heteroz;Heteroz;Heteroz;Heteroz;Homoz;Heteroz;Heteroz;Homoz;Heteroz;Heteroz;Heteroz;Heteroz;Heteroz;Heteroz;Het…	0.5;0.66;0.33;0.48;0.44;0.49;0.45;0.49;0.49;0.99;0.39;0.36;0.48;0.5;0.48;0.47;0.56;0.51;0.41;0.45;0.98;0.55;0.44;0.53;1.0;0.47;0.39;0.42;0.37;0.99;0.37;0.51;0.43;0.39;0.49;0.41;0.43;0.5;0.43;0.47;0.44;0.99;0.41;0.45;1.0;0.49;0.49;0.5;0.52;0.5;0.37;0.43;1.0;0.45;0.43;0.44;0.42;0.47;0.98;0.42;0.5;0.51;0.33;0.42;0.42;0.45;0.41;0.43;0.48;0.99;0.43;0.48;0.46;0.47;0.49;0.4;0.39;0.57;0.38;0.46;0.41;0.48…	C=50.0,G=50.0;C=34.0,G=66.0;C=67.0,G=33.0;C=52.0,G=48.0;C=56.0,G=44.0;C=51.0,G=49.0;C=55.0,G=45.0;C=51.0,G=49.0;C=51.0,G=49.0;C=1.0,G=99.0;C=61.0,G=39.0;C=64.0,G=36.0;C=52.0,G=48.0;C=50.0,G=50.0;C=52.0,G=48.0;C=53.0,G=47.0;C=44.0,G=56.0;C=49.0,G=51.0;C=59.0,G=41.0;C=55.0,G=45.0;C=2.0,G=98.0;C=45.0,G=55.0;C=56.0,G=44.0;C=47.0,G=53.0;C=0.0,G=100.0;C=53.0,G=47.0;C=61.0,G=39.0;C=58.0,G=42.0;C=63.0,G=…	C=59,G=59;C=52,G=101;C=87,G=42;C=72,G=66;C=59,G=47;C=96,G=92;C=119,G=96;C=77,G=74;C=65,G=62;C=1,G=125;C=78,G=50;C=75,G=43;C=76,G=71;C=59,G=59;C=50,G=47;C=147,G=130;C=50,G=64;C=68,G=72;C=85,G=58;C=97,G=80;C=3,G=131;C=64,G=78;C=63,G=50;C=53,G=60;C=0,G=129;C=99,G=89;C=84,G=53;C=59,G=43;C=73,G=43;C=1,G=86;C=79,G=46;C=22,G=23;C=75,G=57;C=62,G=39;C=101,G=97;C=110,G=75;C=91,G=69;C=97,G=98;C=102,G=77;C=9…		0.0331464	0.0163552	0.108487
RYR1	chr19_39025369_A_G	rs189249768	Previously described	6	Colombia,Spain,Colombia,Colombia,Colombia,Brazil	NM_000540.2:c.11269A>G	missense	p.Met3757Val	Heteroz;Heteroz;Heteroz;Heteroz;Heteroz;Heteroz	0.53;0.45;0.51;0.55;0.5;0.44	A=47.0,G=53.0;A=55.0,G=45.0;A=49.0,G=51.0;A=45.0,G=55.0;A=50.0,G=50.0;A=56.0,G=44.0	A=82,G=93;A=60,G=50;A=99,G=104;A=63,G=78;A=52,G=52;A=30,G=24		4.79e-05	1.76e-05	0.000202852
RYR1	chr19_39025399_G_A	None	Novel	1	Spain	NM_000540.2:c.11299G>A	missense	p.Ala3767Thr	Heteroz	0.51	G=49.0,A=51.0	G=85,A=90		0	0	0
RYR1	chr19_39025402_C_T	rs910313832	Previously described	1	Colombia	NM_000540.2:c.11302C>T	missense	p.Arg3768Trp	Heteroz	0.46	C=54.0,T=46.0	C=181,T=156		1.06e-05	2.33e-05	0
RYR1	chr19_39025421_C_T	rs146361173	Previously described	1	Colombia	NM_000540.2:c.11321C>T	missense	p.Ala3774Val	Heteroz	0.5	C=50.0,T=50.0	C=104,T=105		0.000156365	1.56e-05	0.00017002
RYR1	chr19_39025847_C_T	rs778533018	Previously described	1	Colombia	NM_000540.2:c.11426C>T	missense	p.Ala3809Val	Heteroz	0.59	C=41.0,T=59.0	C=43,T=63		7.96e-06	0	2.89e-05
RYR1	chr19_39025966_A_T	rs372491219	Previously described	1	Brazil	NM_000540.2:c.11450A>T	missense	p.Asp3817Val	Heteroz	0.42	A=58.0,T=42.0	A=109,T=78		6.72e-05	0	0
RYR1	chr19_39025993_G_T	rs1393018982	Previously described	1	Colombia	NM_000540.2:c.11477G>T	missense	p.Gly3826Val	Heteroz	0.52	G=48.0,T=52.0	G=81,T=87		1.19e-05	0	8.67e-05
RYR1	chr19_39026659_G_C	rs756686928	Previously described	1	Brazil	NM_000540.2:c.11539G>C	missense	p.Glu3847Gln	Heteroz	0.43	G=57.0,C=43.0	G=28,C=21		1.59e-05	0	0
RYR1	chr19_39026677_G_A	rs145087576	Previously described	1	Spain	NM_000540.2:c.11557G>A	missense	p.Glu3853Lys	Heteroz	0.52	G=48.0,A=52.0	G=51,A=55		5.32e-05	5.43e-05	0
RYR1	chr19_39027398_C_T	rs138593495	Previously described	1	Brazil	NM_000540.2:c.11599C>T	missense	p.Arg3867Cys	Heteroz	0.39	C=61.0,T=39.0	C=43,T=28		0.000218979	0.000387658	0
RYR1	chr19_39027405_A_G	None	Novel	1	Brazil	NM_000540.2:c.11606A>G	missense	p.Asn3869Ser	Heteroz	0.44	A=56.0,G=44.0	A=33,G=26		0	0	0
RYR1	chr19_39034023_C_T	rs762258310	Previously described	1	Spain	NM_000540.2:c.11726C>T	missense	p.Thr3909Met	Heteroz	0.47	C=53.0,T=47.0	C=94,T=82		1.59e-05	8.79e-06	8.67e-05
RYR1	chr19_39034181_A_T	None	Novel	1	Brazil	NM_000540.2:c.11788A>T	missense	p.Ser3930Cys	Heteroz	0.58	A=42.0,T=58.0	A=38,T=52		0	0	0
RYR1	chr19_39034191_A_G	rs147136339	Previously described	8	Spain,-,Spain,Spain,Spain,Spain,Spain,Brazil	NM_000540.2:c.11798A>G	missense	p.Tyr3933Cys	Heteroz;Heteroz;Heteroz;Heteroz;Heteroz;Heteroz;Heteroz;Heteroz	0.52;0.49;0.48;0.49;0.49;0.55;0.41;0.44	A=48.0,G=52.0;A=51.0,G=49.0;A=52.0,G=48.0;A=51.0,G=49.0;A=51.0,G=49.0;A=45.0,G=55.0;A=59.0,G=41.0;A=56.0,G=44.0	A=57,G=63;A=50,G=48;A=56,G=52;A=104,G=98;A=122,G=118;A=92,G=112;A=79,G=55;A=101,G=78		0.000848692	0.00133209	0.000903189
RYR1	chr19_39034444_C_T	rs148772854	Previously described	11	Colombia,Spain,Colombia,Spain,Colombia,Spain,Colombia,Brazil,Spain,Colombia,Brazil	NM_000540.2:c.11941C>T	missense	p.His3981Tyr	Heteroz;Heteroz;Heteroz;Heteroz;Heteroz;Heteroz;Heteroz;Heteroz;Heteroz;Heteroz;Heteroz	0.48;0.51;0.54;0.48;0.51;0.48;0.5;0.48;0.48;0.52;0.58	C=52.0,T=48.0;C=49.0,T=51.0;C=46.0,T=54.0;C=52.0,T=48.0;C=49.0,T=51.0;C=52.0,T=48.0;C=50.0,T=50.0;C=52.0,T=48.0;C=52.0,T=48.0;C=48.0,T=52.0;C=42.0,T=58.0	C=69,T=63;C=79,T=82;C=56,T=65;C=55,T=51;C=101,T=106;C=109,T=102;C=79,T=78;C=78,T=72;C=117,T=107;C=102,T=111;C=49,T=67		0.0013566	3.1e-05	0.000762109
RYR1	chr19_39038914_A_G	rs777752603	Previously described	1	Spain	NM_000540.2:c.12136A>G	missense	p.Met4046Val	Heteroz	0.46	A=54.0,G=46.0	A=58,G=49		7.95e-06	0	5.78e-05
RYR1	chr19_39038965_A_G	rs181968345	Previously described	1	Spain	NM_000540.2:c.12187A>G	missense	p.Met4063Val	Heteroz	0.47	A=53.0,G=47.0	A=95,G=84		4.6e-05	0.000100621	0
RYR1	chr19_39038981_A_G	rs114009747	Previously described	1	Spain	NM_000540.2:c.12203A>G	missense	p.Lys4068Arg	Heteroz	0.47	A=53.0,G=47.0	A=89,G=80		0.000134329	0	0
RYR1	chr19_39039020_C_T	rs373406011	Previously described	1	Colombia	NM_000540.2:c.12242C>T	missense	p.Thr4081Met	Heteroz	0.53	C=47.0,T=53.0	C=60,T=67		4.77e-05	1.76e-05	2.89e-05
RYR1	chr19_39039059_AGGTG_A	None	Novel	1	Spain	NM_000540.2:c.12282_12282+3delGGTG	frameshift	p.Ala4095fs	Heteroz	0.43	AGGTG=57.0,A=43.0	AGGTG=48,A=36		0	0	0
RYR1	chr19_39051873_G_T	None	Novel	1	Colombia	NM_000540.2:c.12403G>T	missense	p.Ala4135Ser	Heteroz	0.56	G=44.0,T=56.0	G=62,T=78		0	0	0
RYR1	chr19_39051919_C_G	rs143843083	Previously described	1	Spain	NM_000540.2:c.12449C>G	missense	p.Ser4150Trp	Heteroz	0.48	C=52.0,G=48.0	C=102,G=94		1.06e-05	0	0
RYR1	chr19_39051969_G_A	rs772494345	Previously described	1	Spain	NM_000540.2:c.12499G>A	missense	p.Glu4167Lys	Heteroz	0.46	G=54.0,A=46.0	G=88,A=74		0	0	0
RYR1	chr19_39052023_G_A	rs151119428	Previously described	7	Spain,Spain,Spain,Colombia,Spain,Portugal,Spain	NM_000540.2:c.12553G>A	missense	p.Ala4185Thr	Heteroz;Heteroz;Heteroz;Heteroz;Heteroz;Heteroz;Heteroz	0.48;0.48;0.47;0.47;0.43;0.45;0.51	G=52.0,A=48.0;G=52.0,A=48.0;G=53.0,A=47.0;G=53.0,A=47.0;G=57.0,A=43.0;G=55.0,A=45.0;G=49.0,A=51.0	G=143,A=130;G=85,A=80;G=83,A=75;G=164,A=146;G=59,A=44;G=108,A=88;G=104,A=110		0.000327006	0.00063093	0.000141195
RYR1	chr19_39052050_T_C	None	Novel	1	Spain	NM_000540.2:c.12580T>C	missense	p.Phe4194Leu	Heteroz	0.55	T=45.0,C=55.0	T=67,C=82		0	0	0
RYR1	chr19_39052082_G_A	rs794727982	Previously described	1	Spain	NM_000540.2:c.12612G>A	start/stop gained/lost	p.Trp4204*	Heteroz	0.45	G=55.0,A=45.0	G=52,A=43		0	0	0
RYR1	chr19_39055603_A_G	rs138932463	Previously described	4	Spain,Spain,Spain,Colombia	NM_000540.2:c.12629A>G	missense	p.Lys4210Arg	Heteroz;Heteroz;Heteroz;Heteroz	0.51;0.33;0.47;0.42	A=49.0,G=51.0;A=67.0,G=33.0;A=53.0,G=47.0;A=58.0,G=42.0	A=39,G=41;A=30,G=15;A=39,G=35;A=39,G=28		9.88e-05	0.000194575	6.6e-05
RYR1	chr19_39055608_T_G	None	Novel	1	Spain	NM_000540.2:c.12634T>G	missense	p.Ser4212Ala	Heteroz	0.56	T=44.0,G=56.0	T=16,G=20		0	0	0
RYR1	chr19_39055751_C_CGACGAG	rs771046701	Previously described	1	Brazil	NM_000540.2:c.12785_12790dupACGAGG	inframe	p.Asp4262_Glu4263dup	Heteroz	0.5	C=50.0,CGACGAG=50.0	C=12,CGACGAG=12		5.18e-05	0	0
RYR1	chr19_39055751_CGACGAG_C	rs746833347	Previously described	1	EUROPA	NM_000540.2:c.12785_12790delACGAGG	inframe	p.Asp4262_Glu4263del	Heteroz	0.46	CGACGAG=54.0,C=46.0	CGACGAG=42,C=36		0.00010446	8.88e-05	0
RYR1	chr19_39055761_G_A	rs1471120810	Previously described	3	Spain,Spain,Colombia	NM_000540.2:c.12787G>A	missense	p.Glu4263Lys	Heteroz;Heteroz;Heteroz	0.46;0.47;0.41	G=54.0,A=46.0;G=53.0,A=47.0;G=59.0,A=41.0	G=21,A=18;G=32,A=28;G=32,A=22		1.19e-05	2.91e-05	0
RYR1	chr19_39055762_AGGGCGC_A	rs1435843984	Previously described	1	Spain	NM_000540.2:c.12797_12802delGCGCGG	inframe	p.Gly4266_Ala4267del	Heteroz	0.38	AGGGCGC=62.0,A=38.0	AGGGCGC=15,A=9		2.89e-05	0	0.000122991
RYR1	chr19_39055771_G_A	rs1445617605	Previously described	2	Spain,Colombia	NM_000540.2:c.12797G>A	missense	p.Gly4266Asp	Heteroz;Heteroz	0.48;0.44	G=52.0,A=48.0;G=56.0,A=44.0	G=29,A=27;G=28,A=22		7.43e-06	1.93e-05	0
RYR1	chr19_39055774_C_T	None	Novel	1	Spain	NM_000540.2:c.12800C>T	missense	p.Ala4267Val	Heteroz	0.44	C=56.0,T=44.0	C=25,T=20		0	0	0
RYR1	chr19_39055809_G_A	rs766705028	Previously described	1	Brazil	NM_000540.2:c.12835G>A	missense	p.Ala4279Thr	Heteroz	0.38	G=62.0,A=38.0	G=10,A=6		3.06e-05	3.81e-05	0
RYR1	chr19_39055813_C_T	rs1433605446	Previously described	1	Spain	NM_000540.2:c.12839C>T	missense	p.Ala4280Val	Heteroz	0.43	C=57.0,T=43.0	C=12,T=9		1.78e-05	0	0
RYR1	chr19_39055821_G_A	rs794728692	Previously described	1	-	NM_000540.2:c.12847G>A	missense	p.Glu4283Lys	Heteroz	0.64	G=36.0,A=64.0	G=8,A=14		0.000620309	0	0.0183044
RYR1	chr19_39055824_G_C	None	Novel	1	Spain	NM_000540.2:c.12850G>C	missense	p.Gly4284Arg	Heteroz	0.53	G=47.0,C=53.0	G=14,C=16		0	0	0
RYR1	chr19_39055825_G_GCACGGCGGC	rs1181406915	Previously described	14	Brazil,Colombia,Colombia,Spain,Spain,Colombia,Spain,Spain,Spain,Colombia,Brazil,Colombia,Colombia,Spain	NM_000540.2:c.12861_12869dupCACGGCGGC	inframe	p.Ala4290_Ala4291insThrAlaAla	Heteroz;Heteroz;Heteroz;Heteroz;Heteroz;Heteroz;Heteroz;Heteroz;Heteroz;Heteroz;Heteroz;Heteroz;Heteroz;Homoz	0.6;0.4;0.31;0.44;0.67;0.3;0.4;0.44;0.83;0.62;0.46;0.46;0.31;1.0	G=40.0,GCACGGCGGC=60.0;G=60.0,GCACGGCGGC=40.0;G=69.0,GCACGGCGGC=31.0;G=56.0,GCACGGCGGC=44.0;G=33.0,GCACGGCGGC=67.0;G=70.0,GCACGGCGGC=30.0;G=60.0,GCACGGCGGC=40.0;G=56.0,GCACGGCGGC=44.0;G=17.0,GCACGGCGGC=83.0;G=38.0,GCACGGCGGC=62.0;G=54.0,GCACGGCGGC=46.0;G=54.0,GCACGGCGGC=46.0;G=69.0,GCACGGCGGC=31.0;G=0.0,GCACGGCGGC=100.0	G=4,GCACGGCGGC=6;G=6,GCACGGCGGC=4;G=11,GCACGGCGGC=5;G=5,GCACGGCGGC=4;G=4,GCACGGCGGC=8;G=7,GCACGGCGGC=3;G=9,GCACGGCGGC=6;G=9,GCACGGCGGC=7;G=2,GCACGGCGGC=10;G=6,GCACGGCGGC=10;G=7,GCACGGCGGC=6;G=7,GCACGGCGGC=6;G=18,GCACGGCGGC=8;G=0,GCACGGCGGC=14		0.00824499	0	0.00253807
RYR1	chr19_39055825_GCACGGCGGC_G	rs769912247	Previously described	6	Spain,Colombia,Spain,Colombia,Colombia,Spain	NM_000540.2:c.12861_12869delCACGGCGGC	inframe	p.Thr4288_Ala4290del	Heteroz;Heteroz;Heteroz;Heteroz;Heteroz;Heteroz	0.49;0.57;0.71;0.53;0.57;0.59	GCACGGCGGC=51.0,G=49.0;GCACGGCGGC=43.0,G=57.0;GCACGGCGGC=29.0,G=71.0;GCACGGCGGC=47.0,G=53.0;GCACGGCGGC=43.0,G=57.0;GCACGGCGGC=41.0,G=59.0	GCACGGCGGC=20,G=19;GCACGGCGGC=9,G=12;GCACGGCGGC=6,G=15;GCACGGCGGC=15,G=17;GCACGGCGGC=6,G=8;GCACGGCGGC=13,G=19		0.00239047	0	0
RYR1	chr19_39055843_C_T	rs755065800	Previously described	6	Spain,Colombia,Spain,Colombia,Colombia,Spain	NM_000540.2:c.12869C>T	missense	p.Ala4290Val	Heteroz;Heteroz;Heteroz;Heteroz;Heteroz;Heteroz	0.54;0.55;0.83;0.64;0.6;0.66	C=46.0,T=54.0;C=45.0,T=55.0;C=17.0,T=83.0;C=36.0,T=64.0;C=40.0,T=60.0;C=34.0,T=66.0	C=17,T=20;C=10,T=12;C=3,T=15;C=10,T=18;C=6,T=9;C=10,T=19		0.00261241	0	0
RYR1	chr19_39055854_A_G	rs1003914966	Previously described	2	Brazil,Colombia	NM_000540.2:c.12880A>G	missense	p.Thr4294Ala	Heteroz;Heteroz	0.5;0.42	A=50.0,G=50.0;A=58.0,G=42.0	A=6,G=6;A=7,G=5		0.000985222	0	0
RYR1	chr19_39055855_C_T	rs587784372	Previously described	7	Brazil,Spain,Brazil,Brazil,Colombia,Spain,Brazil	NM_000540.2:c.12881C>T	missense	p.Thr4294Met	Heteroz;Heteroz;Heteroz;Heteroz;Heteroz;Heteroz;Heteroz	0.44;0.38;0.3;0.29;0.45;0.64;0.29	C=56.0,T=44.0;C=62.0,T=38.0;C=70.0,T=30.0;C=71.0,T=29.0;C=55.0,T=45.0;C=36.0,T=64.0;C=71.0,T=29.0	C=5,T=4;C=5,T=3;C=14,T=6;C=10,T=4;C=6,T=5;C=5,T=9;C=12,T=5		0.00474467	0.000295946	0.00304878
RYR1	chr19_39055858_C_T	rs193922855	Previously described	4	Spain,Spain,Spain,Spain	NM_000540.2:c.12884C>T	missense	p.Ala4295Val	Heteroz;Heteroz;Heteroz;Heteroz	0.52;0.54;0.6;0.33	C=48.0,T=52.0;C=46.0,T=54.0;C=40.0,T=60.0;C=67.0,T=33.0	C=11,T=12;C=11,T=13;C=2,T=3;C=10,T=5		0.00161564	0.0018535	0
RYR1	chr19_39055860_C_T	rs995399684	Previously described	2	Colombia,Colombia	NM_000540.2:c.12886C>T	missense	p.Arg4296Trp	Heteroz;Heteroz	0.67;0.5	C=33.0,T=67.0;C=50.0,T=50.0	C=1,T=2;C=4,T=4		0.000364284	0.000372245	0
RYR1	chr19_39055881_C_G	rs1027792397	Previously described	1	Mexico	NM_000540.2:c.12907C>G	missense	p.Arg4303Gly	Heteroz	0.33	C=67.0,G=33.0	C=10,G=5		0	0	0
RYR1	chr19_39055923_G_GTGCGGCGGC	rs915962084	Previously described	1	Spain	NM_000540.2:c.12960_12968dupGCGGCGGCT	inframe	p.Leu4323_Thr4324insArgArgLeu	Heteroz	0.56	G=44.0,GTGCGGCGGC=56.0	G=7,GTGCGGCGGC=9		4.04e-05	7.52e-05	0
RYR1	chr19_39055923_GTGCGGCGGC_G	rs931483258	Previously described	2	Spain,Mexico	NM_000540.2:c.12960_12968delGCGGCGGCT	inframe	p.Arg4321_Leu4323del	Heteroz;Heteroz	0.7;0.62	GTGCGGCGGC=30.0,G=70.0;GTGCGGCGGC=38.0,G=62.0	GTGCGGCGGC=3,G=7;GTGCGGCGGC=3,G=5		0.000202135	0.000300707	0
RYR1	chr19_39055926_C_G	rs1285531553	Previously described	2	Colombia,Colombia	NM_000540.2:c.12952C>G	missense	p.Arg4318Gly	Heteroz;Heteroz	0.36;0.43	C=64.0,G=36.0;C=57.0,G=43.0	C=7,G=4;C=8,G=6		0	0	0
RYR1	chr19_39055930_G_A	rs539194350	Previously described	7	Spain,Spain,Colombia,Spain,Colombia,Colombia,Spain	NM_000540.2:c.12956G>A	missense	p.Arg4319Gln	Heteroz;Heteroz;Heteroz;Heteroz;Heteroz;Heteroz;Heteroz	0.57;0.5;0.55;0.71;0.64;0.46;0.69	G=43.0,A=57.0;G=50.0,A=50.0;G=45.0,A=55.0;G=29.0,A=71.0;G=36.0,A=64.0;G=54.0,A=46.0;G=31.0,A=69.0	G=15,A=20;G=4,A=4;G=5,A=6;G=2,A=5;G=5,A=9;G=7,A=6;G=5,A=11		0.00277688	0.00014979	0
RYR1	chr19_39055963_C_T	None	Novel	2	Colombia,Colombia	NM_000540.2:c.12989C>T	missense	p.Thr4330Ile	Heteroz;Heteroz	0.44;0.79	C=56.0,T=44.0;C=21.0,T=79.0	C=10,T=8;C=3,T=11	<20x coverage; IGV visualization: strand bias observed, no homopolymeric region	0	0	0
RYR1	chr19_39055996_C_T	rs752855919	Previously described	1	Spain	NM_000540.2:c.13022C>T	missense	p.Thr4341Met	Heteroz	0.31	C=69.0,T=31.0	C=11,T=5		0.000582751	0.0010661	0
RYR1	chr19_39056001_G_A	rs1204041410	Previously described	1	Spain	NM_000540.2:c.13027G>A	missense	p.Ala4343Thr	Heteroz	0.68	G=32.0,A=68.0	G=6,A=13		3.61e-05	7.02e-05	0
RYR1	chr19_39056004_G_A	None	Novel	1	Spain	NM_000540.2:c.13030G>A	missense	p.Gly4344Arg	Heteroz	0.5	G=50.0,A=50.0	G=8,A=8	<20x coverage; IGV visualization: strand bias observed, no homopolymeric region	0	0	0
RYR1	chr19_39056067_G_A	None	Novel	2	Colombia,Colombia	NM_000540.2:c.13093G>A	missense	p.Gly4365Ser	Heteroz;Heteroz	0.45;0.71	G=55.0,A=45.0;G=29.0,A=71.0	G=41,A=33;G=6,A=15		0	0	0
RYR1	chr19_39056154_G_A	rs748844266	Previously described	5	Spain,Spain,Spain,Spain,Brazil	NM_000540.2:c.13180G>A	missense	p.Glu4394Lys	Heteroz;Heteroz;Heteroz;Heteroz;Heteroz	0.46;0.61;0.47;0.45;0.54	G=54.0,A=46.0;G=39.0,A=61.0;G=53.0,A=47.0;G=55.0,A=45.0;G=46.0,A=54.0	G=51,A=44;G=9,A=14;G=68,A=61;G=31,A=25;G=42,A=49		0.000136413	9.47e-05	0.000507708
RYR1	chr19_39056195_T_TGCCAGCGAGGGC	None	Novel	1	Colombia	NM_000540.2:c.13224_13235dupCAGCGAGGGCGC	inframe	p.Ala4412_Gly4413insSerGluGlyAla	Heteroz	0.55	T=45.0,TGCCAGCGAGGGC=55.0	T=13,TGCCAGCGAGGGC=16		0	0	0
RYR1	chr19_39056201_C_CGAGGGCGCTGGAGACGCCGCG	rs1293127588	Previously described	1	Brazil	NM_000540.2:c.13244_13264dupCCGCGGAGGGCGCTGGAGACG	inframe	p.Ala4415_Asp4421dup	Heteroz	0.51	C=49.0,CGAGGGCGCTGGAGACGCCGCG=51.0	C=20,CGAGGGCGCTGGAGACGCCGCG=21		1.17e-05	0	5.62e-05
RYR1	chr19_39056233_G_T	None	Novel	1	Colombia	NM_000540.2:c.13259G>T	missense	p.Gly4420Val	Heteroz	0.62	G=38.0,T=62.0	G=11,T=18		0	0	0
RYR1	chr19_39056235_G_A	None	Novel	1	Colombia	NM_000540.2:c.13261G>A	missense	p.Asp4421Asn	Heteroz	0.61	G=39.0,A=61.0	G=11,A=17		0	0	0
RYR1	chr19_39056253_C_T	None	Novel	1	Portugal	NM_000540.2:c.13279C>T	missense	p.His4427Tyr	Heteroz	0.52	C=48.0,T=52.0	C=16,T=17		0	0	0
RYR1	chr19_39056298_G_A	rs757011909	Previously described	1	Spain	NM_000540.2:c.13324G>A	missense	p.Asp4442Asn	Heteroz	0.54	G=46.0,A=54.0	G=12,A=14		6.89e-05	0	0.00045045
RYR1	chr19_39056343_A_T	rs867851900	Previously described	1	Brazil	NM_000540.2:c.13369A>T	missense	p.Met4457Leu	Heteroz	0.46	A=54.0,T=46.0	A=45,T=38		5.43e-05	6.16e-05	0
RYR1	chr19_39056353_C_T	rs955320442	Previously described	7	Spain,Spain,Spain,Spain,Spain,Spain,Spain	NM_000540.2:c.13379C>T	missense	p.Thr4460Met	Heteroz;Heteroz;Heteroz;Heteroz;Heteroz;Heteroz;Heteroz	0.45;0.43;0.32;0.49;0.57;0.44;0.56	C=55.0,T=45.0;C=57.0,T=43.0;C=68.0,T=32.0;C=51.0,T=49.0;C=43.0,T=57.0;C=56.0,T=44.0;C=44.0,T=56.0	C=17,T=14;C=21,T=16;C=42,T=20;C=37,T=35;C=12,T=16;C=18,T=14;C=7,T=9		2.23e-05	0	0.000128469
RYR1	chr19_39056362_C_T	rs1350916629	Previously described	1	Spain	NM_000540.2:c.13388C>T	missense	p.Ala4463Val	Heteroz	0.5	C=50.0,T=50.0	C=19,T=19		6.32e-05	0	0
RYR1	chr19_39057554_G_T	None	Novel	1	Spain	NM_000540.2:c.13441G>T	missense	p.Asp4481Tyr	Heteroz	0.43	G=57.0,T=43.0	G=49,T=37		0	0	0
RYR1	chr19_39057576_C_T	rs150318524	Previously described	1	Spain	NM_000540.2:c.13463C>T	missense	p.Pro4488Leu	Heteroz	0.41	C=59.0,T=41.0	C=59,T=41		1.5e-05	8.24e-06	0
RYR1	chr19_39057590_C_G	rs149455643	Previously described	20	Spain,-,Colombia,Spain,Spain,Spain,Spain,Spain,Spain,Spain,Colombia,Spain,Spain,Spain,Spain,Spain,Brazil,Portugal,Spain,Spain	NM_000540.2:c.13477C>G	missense	p.Pro4493Ala	Heteroz;Heteroz;Heteroz;Heteroz;Heteroz;Heteroz;Heteroz;Heteroz;Heteroz;Heteroz;Heteroz;Heteroz;Heteroz;Heteroz;Heteroz;Heteroz;Heteroz;Heteroz;Heteroz;Heteroz	0.54;0.53;0.62;0.47;0.47;0.55;0.51;0.4;0.42;0.47;0.47;0.52;0.54;0.48;0.45;0.46;0.47;0.54;0.45;0.59	C=46.0,G=54.0;C=47.0,G=53.0;C=38.0,G=62.0;C=53.0,G=47.0;C=53.0,G=47.0;C=45.0,G=55.0;C=49.0,G=51.0;C=60.0,G=40.0;C=58.0,G=42.0;C=53.0,G=47.0;C=53.0,G=47.0;C=48.0,G=52.0;C=46.0,G=54.0;C=52.0,G=48.0;C=55.0,G=45.0;C=54.0,G=46.0;C=53.0,G=47.0;C=46.0,G=54.0;C=55.0,G=45.0;C=41.0,G=59.0	C=47,G=55;C=35,G=39;C=27,G=45;C=27,G=24;C=88,G=79;C=49,G=59;C=27,G=28;C=45,G=30;C=45,G=32;C=39,G=34;C=72,G=65;C=43,G=46;C=34,G=40;C=38,G=35;C=46,G=38;C=39,G=33;C=33,G=29;C=31,G=37;C=47,G=38;C=29,G=42		0.000221941	0.000115821	0.00118175
RYR1	chr19_39057596_C_T	rs767437276	Previously described	3	Brazil,Brazil,Brazil	NM_000540.2:c.13483C>T	missense	p.Pro4495Ser	Heteroz;Heteroz;Heteroz	0.55;0.57;0.47	C=45.0,T=55.0;C=43.0,T=57.0;C=53.0,T=47.0	C=40,T=48;C=35,T=46;C=36,T=32		4.3e-06	0	0
RYR1	chr19_39057597_C_T	rs138929547	Previously described	2	Spain,Spain	NM_000540.2:c.13484C>T	missense	p.Pro4495Leu	Heteroz;Heteroz	0.52;0.49	C=48.0,T=52.0;C=51.0,T=49.0	C=38,T=41;C=30,T=29		2.58e-05	5.75e-05	0
RYR1	chr19_39057611_G_A	rs752192756	Previously described	1	USA	NM_000540.2:c.13498G>A	missense	p.Glu4500Lys	Heteroz	0.5	G=50.0,A=50.0	G=32,A=32		0.000338527	0	0.00231641
RYR1	chr19_39057615_C_T	rs73933023	Previously described	39	Spain,Spain,Brazil,Spain,Spain,Colombia,Colombia,Brazil,Colombia,Colombia,Colombia,Brazil,Brazil,Spain,Brazil,Spain,Brazil,Colombia,Spain,Brazil,Colombia,Colombia,Spain,Colombia,Brazil,Colombia,Spain,Spain,Spain,Spain,Spain,Spain,Brazil,Brazil,Colombia,Spain,Spain,Spain,Colombia	NM_000540.2:c.13502C>T	missense	p.Pro4501Leu	Heteroz;Heteroz;Heteroz;Heteroz;Heteroz;Heteroz;Heteroz;Heteroz;Heteroz;Heteroz;Heteroz;Heteroz;Heteroz;Heteroz;Heteroz;Heteroz;Heteroz;Heteroz;Heteroz;Heteroz;Heteroz;Heteroz;Heteroz;Heteroz;Heteroz;Heteroz;Heteroz;Heteroz;Heteroz;Heteroz;Heteroz;Heteroz;Heteroz;Heteroz;Heteroz;Heteroz;Heteroz;Heteroz;Heteroz	0.44;0.52;0.48;0.44;0.46;0.48;0.33;0.44;0.48;0.47;0.46;0.44;0.47;0.54;0.52;0.53;0.52;0.65;0.48;0.51;0.46;0.48;0.54;0.45;0.41;0.44;0.43;0.5;0.43;0.54;0.56;0.48;0.58;0.5;0.38;0.45;0.47;0.49;0.53	C=56.0,T=44.0;C=48.0,T=52.0;C=52.0,T=48.0;C=56.0,T=44.0;C=54.0,T=46.0;C=52.0,T=48.0;C=67.0,T=33.0;C=56.0,T=44.0;C=52.0,T=48.0;C=53.0,T=47.0;C=54.0,T=46.0;C=56.0,T=44.0;C=53.0,T=47.0;C=46.0,T=54.0;C=48.0,T=52.0;C=47.0,T=53.0;C=48.0,T=52.0;C=35.0,T=65.0;C=52.0,T=48.0;C=49.0,T=51.0;C=54.0,T=46.0;C=52.0,T=48.0;C=46.0,T=54.0;C=55.0,T=45.0;C=59.0,T=41.0;C=56.0,T=44.0;C=57.0,T=43.0;C=50.0,T=50.0;C=57.0,…	C=55,T=44;C=25,T=27;C=33,T=30;C=41,T=32;C=37,T=31;C=32,T=29;C=43,T=21;C=42,T=33;C=55,T=50;C=91,T=81;C=21,T=18;C=28,T=22;C=24,T=21;C=38,T=45;C=29,T=31;C=42,T=47;C=42,T=45;C=14,T=26;C=33,T=30;C=38,T=39;C=51,T=44;C=55,T=51;C=33,T=39;C=47,T=39;C=54,T=37;C=68,T=54;C=38,T=29;C=52,T=51;C=44,T=33;C=17,T=20;C=43,T=55;C=43,T=39;C=21,T=29;C=20,T=20;C=44,T=27;C=73,T=60;C=49,T=43;C=53,T=51;C=35,T=39		0.00252733	0.00066938	0.00163153
RYR1	chr19_39057618_A_G	rs139647387	Previously described	1	Spain	NM_000540.2:c.13505A>G	missense	p.Glu4502Gly	Heteroz	0.47	A=53.0,G=47.0	A=37,G=33		7.72e-05	0.00014602	0
RYR1	chr19_39057626_G_C	rs150396398	Previously described	17	Brazil,Spain,Spain,Spain,Spain,Spain,Brazil,Spain,Spain,Spain,Spain,Spain,Portugal,Spain,Spain,Brazil,Spain	NM_000540.2:c.13513G>C	missense	p.Asp4505His	Heteroz;Heteroz;Heteroz;Heteroz;Heteroz;Heteroz;Heteroz;Heteroz;Heteroz;Heteroz;Heteroz;Heteroz;Heteroz;Heteroz;Heteroz;Heteroz;Heteroz	0.41;0.35;0.54;0.41;0.53;0.47;0.51;0.44;0.49;0.56;0.54;0.41;0.39;0.52;0.43;0.55;0.46	G=59.0,C=41.0;G=65.0,C=35.0;G=46.0,C=54.0;G=59.0,C=41.0;G=47.0,C=53.0;G=53.0,C=47.0;G=49.0,C=51.0;G=56.0,C=44.0;G=51.0,C=49.0;G=44.0,C=56.0;G=46.0,C=54.0;G=59.0,C=41.0;G=61.0,C=39.0;G=48.0,C=52.0;G=57.0,C=43.0;G=45.0,C=55.0;G=54.0,C=46.0	G=38,C=26;G=35,C=19;G=55,C=65;G=35,C=24;G=45,C=50;G=68,C=60;G=41,C=42;G=24,C=19;G=28,C=27;G=31,C=40;G=25,C=29;G=39,C=27;G=28,C=18;G=45,C=48;G=52,C=39;G=17,C=21;G=38,C=33		0.00331237	0.00535373	0.00129887
RYR1	chr19_39058445_A_G	rs149984626	Previously described	2	Spain,Colombia	NM_000540.2:c.13547A>G	missense	p.Glu4516Gly	Homoz;Heteroz	1.0;0.53	A=0.0,G=100.0;A=47.0,G=53.0	A=0,G=38;A=33,G=37		6.78e-05	0	0.00011288
RYR1	chr19_39058463_C_T	rs145167688	Previously described	2	Spain,Spain	NM_000540.2:c.13565C>T	missense	p.Pro4522Leu	Heteroz;Heteroz	0.5;0.54	C=50.0,T=50.0;C=46.0,T=54.0	C=45,T=45;C=23,T=27		7.85e-05	0	0
RYR1	chr19_39058537_G_A	rs907229842	Previously described	1	Colombia	NM_000540.2:c.13639G>A	missense	p.Val4547Met	Heteroz	0.47	G=53.0,A=47.0	G=24,A=21		0	0	0
RYR1	chr19_39061259_C_T	rs771741606	Previously described	3	Colombia,Spain,Spain	NM_000540.2:c.13672C>T	missense	p.Arg4558Trp	Heteroz;Heteroz;Heteroz	0.46;0.4;0.49	C=54.0,T=46.0;C=60.0,T=40.0;C=51.0,T=49.0	C=38,T=33;C=30,T=20;C=25,T=24		3.98e-06	8.79e-06	0
RYR1	chr19_39061260_G_A	rs118192130	Previously described	1	Brazil	NM_000540.2:c.13673G>A	missense	p.Arg4558Gln	Heteroz	0.52	G=48.0,A=52.0	G=120,A=128		3.54e-05	4.64e-05	2.82e-05
RYR1	chr19_39062678_G_A	rs561047656	Previously described	1	Spain	NM_000540.2:c.13766G>A	missense	p.Gly4589Glu	Heteroz	0.62	G=38.0,A=62.0	G=40,A=66		7.96e-06	0	5.78e-05
RYR1	chr19_39062696_G_C	None	Novel	1	Spain	NM_000540.2:c.13784G>C	missense	p.Gly4595Ala	Heteroz	0.42	G=58.0,C=42.0	G=95,C=69		0	0	0
RYR1	chr19_39062726_G_C	rs1177853101	Previously described	1	Colombia	NM_000540.2:c.13814G>C	missense	p.Gly4605Ala	Heteroz	0.49	G=51.0,C=49.0	G=55,C=52		3.98e-06	0	2.89e-05
RYR1	chr19_39062759_C_A	rs59468283	Previously described	3	Brazil,Brazil,Spain	NM_000540.2:c.13847C>A	missense	p.Ala4616Asp	Heteroz;Heteroz;Heteroz	0.54;0.55;0.5	C=46.0,A=54.0;C=45.0,A=55.0;C=50.0,A=50.0	C=57,A=66;C=63,A=78;C=54,A=54		0.000434924	0	0.000112886
RYR1	chr19_39062845_C_T	rs377667641	Previously described	1	Spain	NM_000540.2:c.13933C>T	missense	p.Arg4645Trp	Heteroz	0.5	C=50.0,T=50.0	C=59,T=58		4.6e-05	2.32e-05	0.000254022
RYR1	chr19_39063838_C_T	rs779865630	Previously described	1	Colombia	NM_000540.2:c.14020C>T	missense	p.Arg4674Trp	Heteroz	0.55	C=45.0,T=55.0	C=38,T=47		3.98e-05	1.76e-05	0
RYR1	chr19_39066570_G_A	None	Novel	1	Colombia	NM_000540.2:c.14141G>A	missense	p.Ser4714Asn	Heteroz	0.51	G=49.0,A=51.0	G=64,A=67		0	0	0
RYR1	chr19_39068595_G_A	rs193922868	Previously described	1	Spain	NM_000540.2:c.14210G>A	missense	p.Arg4737Gln	Heteroz	0.42	G=58.0,A=42.0	G=68,A=49		3.98e-06	8.79e-06	0
RYR1	chr19_39068642_G_A	rs138156449	Previously described	2	Spain,Mexico	NM_000540.2:c.14257G>A	missense	p.Ala4753Thr	Heteroz;Heteroz	0.47;0.58	G=53.0,A=47.0;G=42.0,A=58.0	G=75,A=67;G=35,A=48		0.000265351	0	0.000225785
RYR1	chr19_39068655_G_A	rs768360593	Previously described	2	Brazil,Colombia	NM_000540.2:c.14270G>A	missense	p.Arg4757His	Heteroz;Heteroz	0.46;0.49	G=54.0,A=46.0;G=51.0,A=49.0	G=36,A=31;G=68,A=66		9.96e-05	0.000158546	5.79e-05
RYR1	chr19_39068667_C_A	rs373919284	Previously described	1	Spain	NM_000540.2:c.14282C>A	missense	p.Pro4761Gln	Heteroz	0.53	C=47.0,A=53.0	C=64,A=71		7.97e-06	0	2.89e-05
RYR1	chr19_39068824_G_A	rs746538672	Previously described	4	Colombia,Colombia,Spain,Spain	NM_000540.2:c.14344G>A	missense	p.Gly4782Arg	Heteroz;Heteroz;Heteroz;Heteroz	0.46;0.5;0.41;0.49	G=54.0,A=46.0;G=50.0,A=50.0;G=59.0,A=41.0;G=51.0,A=49.0	G=22,A=19;G=53,A=53;G=83,A=58;G=41,A=40		5.33e-05	9.35e-05	2.83e-05
RYR1	chr19_39070706_A_G	rs143988412	Previously described	1	Brazil	NM_000540.2:c.14449A>G	missense	p.Ile4817Val	Heteroz	0.48	A=52.0,G=48.0	A=137,G=128		1.77e-05	1.55e-05	5.64e-05
RYR1	chr19_39070725_C_T	rs148540135	Previously described	1	Spain	NM_000540.2:c.14468C>T	missense	p.Thr4823Met	Heteroz	0.44	C=56.0,T=44.0	C=118,T=93		2.48e-05	7.75e-06	5.64e-05
RYR1	chr19_39070731_G_A	rs193922875	Previously described	1	Spain	NM_000540.2:c.14474G>A	missense	p.Arg4825His	Heteroz	0.62	G=38.0,A=62.0	G=68,A=112		3.58e-05	5.28e-05	0
RYR1	chr19_39071043_G_A	rs118192168	Previously described	1	Mexico	NM_000540.2:c.14545G>A	missense	p.Val4849Ile	Heteroz	0.53	G=47.0,A=53.0	G=67,A=76		1.77e-05	2.32e-05	2.82e-05
RYR1	chr19_39071105_T_G	None	Novel	1	Spain	NM_000540.2:c.14607T>G	missense	p.Asp4869Glu	Heteroz	0.46	T=54.0,G=46.0	T=81,G=70		0	0	0
RYR1	chr19_39075709_G_A	rs959737076	Previously described	1	Colombia	NM_000540.2:c.14773G>A	missense	p.Val4925Ile	Heteroz	0.44	G=56.0,A=44.0	G=64,A=50		1.59e-05	8.82e-06	2.89e-05
RYR1	chr19_39076804_T_C	rs761963097	Previously described	1	Spain	NM_000540.2:c.14942T>C	missense	p.Leu4981Pro	Heteroz	0.46	T=54.0,C=46.0	T=102,C=86		1.59e-05	3.52e-05	0
RYR1	chr19_39077175_A_G	None	Novel	1	Spain	NM_000540.2:c.14980A>G	missense	p.Met4994Val	Heteroz	0.64	A=36.0,G=64.0	A=17,G=30		0	0	0
RYR1	chr19_39077209_C_T	rs763710371	Previously described	2	Colombia,Colombia	NM_000540.2:c.15014C>T	missense	p.Thr5005Met	Heteroz;Heteroz	0.48;0.27	C=52.0,T=48.0;C=73.0,T=27.0	C=22,T=20;C=40,T=15		1.99e-05	4.39e-05	0
SLCO1B1	chr12_21294546_C_A	rs778214174	Previously described	1	-	NM_006446.4:c.38C>A	missense	p.Ala13Glu	Heteroz	0.57	C=43.0,A=57.0	C=18,A=24		1.6e-05	2.65e-05	0
SLCO1B1	chr12_21325651_C_T	rs769900186	Previously described	3	Spain,Spain,Spain	NM_006446.4:c.152C>T	missense	p.Ser51Phe	Heteroz;Heteroz;Heteroz	0.37;0.53;0.49	C=63.0,T=37.0;C=47.0,T=53.0;C=51.0,T=49.0	C=17,T=10;C=25,T=28;C=190,T=184		0.000109721	3.1e-05	0.00011295
SLCO1B1	chr12_21325669_G_A	rs61760182	Previously described	2	Spain,Spain	NM_006446.4:c.170G>A	missense	p.Arg57Gln	Heteroz;Heteroz	0.46;0.61	G=54.0,A=46.0;G=39.0,A=61.0	G=31,A=26;G=9,A=14		0.000357656	6.21e-05	5.65e-05
SLCO1B1	chr12_21327519_C_T	rs370130036	Previously described	1	Colombia	NM_006446.4:c.235C>T	missense	p.Leu79Phe	Heteroz	0.51	C=49.0,T=51.0	C=37,T=39		4.96e-05	0	5.65e-05
SLCO1B1	chr12_21327522_G_T	rs781021072	Previously described	1	Spain	NM_006446.4:c.238G>T	missense	p.Val80Leu	Heteroz	0.58	G=42.0,T=58.0	G=28,T=38		4.38e-05	9.7e-05	0
SLCO1B1	chr12_21327601_T_C	rs200227560	Previously described	3	Brazil,Brazil,Spain	NM_006446.4:c.317T>C	missense	p.Ile106Thr	Heteroz;Heteroz;Heteroz	0.49;0.51;0.49	T=51.0,C=49.0;T=49.0,C=51.0;T=51.0,C=49.0	T=72,C=69;T=56,C=59;T=64,C=62		0.000641012	0.000667432	0.000197673
SLCO1B1	chr12_21329738_A_G	rs2306283	Previously described	3562	Spain,Spain,Colombia,Chile,Colombia,Colombia,Spain,Colombia,Colombia,Colombia,Spain,Ecuador,Spain,Colombia,Spain,Spain,Brazil,Spain,Portugal,Spain,Spain,Brazil,Spain,Colombia,Spain,Brazil,Spain,Spain,Spain,Brazil,Colombia,Colombia,Spain,Spain,Colombia,Spain,Brazil,Spain,Spain,Spain,Spain,Colombia,Spain,Spain,Spain,Colombia,Colombia,Spain,Brazil,Brazil,Brazil,Spain,Colombia,Colombia,Spain,Spain,Co…	NM_006446.4:c.388A>G	missense	p.Asn130Asp	Homoz;Heteroz;Heteroz;Heteroz;Heteroz;Heteroz;Heteroz;Heteroz;Heteroz;Heteroz;Heteroz;Heteroz;Heteroz;Heteroz;Heteroz;Heteroz;Homoz;Heteroz;Homoz;Heteroz;Homoz;Heteroz;Heteroz;Homoz;Heteroz;Heteroz;Heteroz;Homoz;Homoz;Heteroz;Heteroz;Homoz;Homoz;Homoz;Heteroz;Heteroz;Homoz;Homoz;Homoz;Homoz;Heteroz;Heteroz;Heteroz;Homoz;Heteroz;Heteroz;Heteroz;Heteroz;Homoz;Homoz;Heteroz;Homoz;Heteroz;Heteroz;Het…	1.0;0.56;0.46;0.54;0.52;0.52;0.58;0.22;0.47;0.38;0.46;0.47;0.35;0.62;0.45;0.44;1.0;0.46;1.0;0.43;1.0;0.46;0.49;1.0;0.57;0.45;0.53;0.98;1.0;0.42;0.5;1.0;1.0;0.97;0.55;0.47;1.0;1.0;1.0;1.0;0.5;0.38;0.51;1.0;0.52;0.61;0.57;0.53;1.0;1.0;0.56;1.0;0.5;0.52;0.42;0.38;0.36;0.47;1.0;0.42;0.34;1.0;0.34;1.0;1.0;0.51;0.52;0.52;0.49;0.26;0.55;0.42;0.32;0.47;0.42;0.43;1.0;1.0;1.0;0.32;1.0;0.53;0.44;0.38;1.0;1.…	A=0.0,G=100.0;A=44.0,G=56.0;A=54.0,G=46.0;A=46.0,G=54.0;A=48.0,G=52.0;A=48.0,G=52.0;A=42.0,G=58.0;A=78.0,G=22.0;A=53.0,G=47.0;A=62.0,G=38.0;A=54.0,G=46.0;A=53.0,G=47.0;A=65.0,G=35.0;A=38.0,G=62.0;A=55.0,G=45.0;A=56.0,G=44.0;A=0.0,G=100.0;A=54.0,G=46.0;A=0.0,G=100.0;A=57.0,G=43.0;A=0.0,G=100.0;A=54.0,G=46.0;A=51.0,G=49.0;A=0.0,G=100.0;A=43.0,G=57.0;A=55.0,G=45.0;A=47.0,G=53.0;A=2.0,G=98.0;A=0.0,G=…	A=0,G=27;A=26,G=33;A=27,G=23;A=12,G=14;A=42,G=45;A=27,G=29;A=21,G=29;A=70,G=20;A=32,G=28;A=16,G=10;A=42,G=36;A=40,G=35;A=26,G=14;A=15,G=25;A=69,G=57;A=23,G=18;A=0,G=87;A=20,G=17;A=0,G=55;A=33,G=25;A=0,G=63;A=38,G=32;A=64,G=62;A=0,G=79;A=33,G=43;A=50,G=41;A=27,G=31;A=2,G=116;A=0,G=74;A=47,G=34;A=22,G=22;A=0,G=74;A=0,G=127;A=1,G=31;A=15,G=18;A=73,G=64;A=0,G=111;A=0,G=69;A=0,G=104;A=0,G=51;A=57,G=58…		0.479938	0.403276	0.432675
SLCO1B1	chr12_21329802_A_G	rs2306282	Previously described	2	Brazil,Brazil	NM_006446.4:c.452A>G	missense	p.Asn151Ser	Heteroz;Heteroz	0.55;0.4	A=45.0,G=55.0;A=60.0,G=40.0	A=43,G=53;A=53,G=36		0.000298033	7.79e-06	0
SLCO1B1	chr12_21329813_C_A	rs11045819	Previously described	1233	Spain,Chile,Colombia,Colombia,Spain,Spain,Spain,Brazil,Portugal,Brazil,Brazil,Spain,Spain,Spain,Spain,Spain,Spain,Colombia,Brazil,Spain,Spain,Spain,Spain,Spain,Colombia,Spain,Spain,Spain,Spain,Spain,Spain,Spain,Brazil,Brazil,Colombia,Spain,Colombia,Colombia,Colombia,Spain,Spain,Spain,Colombia,Spain,Spain,Colombia,Spain,Spain,Colombia,Spain,Brazil,Spain,Colombia,Brazil,Spain,Spain,Spain,Spain,Spai…	NM_006446.4:c.463C>A	missense	p.Pro155Thr	Homoz;Heteroz;Heteroz;Heteroz;Heteroz;Heteroz;Heteroz;Heteroz;Heteroz;Heteroz;Heteroz;Heteroz;Heteroz;Heteroz;Heteroz;Heteroz;Heteroz;Heteroz;Heteroz;Heteroz;Heteroz;Homoz;Heteroz;Homoz;Heteroz;Heteroz;Heteroz;Heteroz;Heteroz;Heteroz;Heteroz;Heteroz;Heteroz;Heteroz;Heteroz;Heteroz;Heteroz;Heteroz;Heteroz;Heteroz;Heteroz;Heteroz;Homoz;Heteroz;Heteroz;Heteroz;Heteroz;Heteroz;Heteroz;Heteroz;Homoz;H…	1.0;0.45;0.46;0.58;0.43;0.38;0.34;0.46;0.43;0.58;0.48;0.38;0.47;0.47;0.55;0.44;0.41;0.4;0.37;0.43;0.24;1.0;0.35;1.0;0.38;0.43;0.29;0.44;0.37;0.4;0.44;0.44;0.46;0.51;0.48;0.36;0.47;0.53;0.4;0.5;0.4;0.39;1.0;0.39;0.38;0.32;0.51;0.48;0.42;0.35;1.0;0.42;0.49;0.36;0.38;0.42;0.45;0.42;0.48;0.38;0.33;0.46;0.38;0.38;0.43;0.43;0.33;1.0;0.39;0.39;1.0;0.41;0.51;0.56;0.44;0.33;0.29;0.55;0.46;0.62;0.36;0.31;0…	C=0.0,A=100.0;C=55.0,A=45.0;C=54.0,A=46.0;C=42.0,A=58.0;C=57.0,A=43.0;C=62.0,A=38.0;C=66.0,A=34.0;C=54.0,A=46.0;C=57.0,A=43.0;C=42.0,A=58.0;C=52.0,A=48.0;C=62.0,A=38.0;C=53.0,A=47.0;C=53.0,A=47.0;C=45.0,A=55.0;C=56.0,A=44.0;C=59.0,A=41.0;C=60.0,A=40.0;C=63.0,A=37.0;C=57.0,A=43.0;C=76.0,A=24.0;C=0.0,A=100.0;C=65.0,A=35.0;C=0.0,A=100.0;C=62.0,A=38.0;C=57.0,A=43.0;C=71.0,A=29.0;C=56.0,A=44.0;C=63.0,…	C=0,A=40;C=17,A=14;C=46,A=39;C=25,A=34;C=46,A=35;C=36,A=22;C=38,A=20;C=44,A=37;C=40,A=30;C=22,A=30;C=26,A=24;C=24,A=15;C=38,A=34;C=50,A=45;C=10,A=12;C=36,A=28;C=24,A=17;C=30,A=20;C=49,A=29;C=64,A=49;C=25,A=8;C=0,A=34;C=37,A=20;C=0,A=41;C=15,A=9;C=26,A=20;C=29,A=12;C=49,A=38;C=33,A=19;C=39,A=26;C=48,A=38;C=32,A=25;C=33,A=28;C=24,A=25;C=32,A=30;C=38,A=21;C=48,A=42;C=31,A=35;C=29,A=19;C=46,A=46;C=45…		0.113856	0.160502	0.0704508
SLCO1B1	chr12_21329832_G_T	rs77271279	Previously described	19	Colombia,Colombia,Colombia,Brazil,Spain,Brazil,Colombia,Colombia,Colombia,Spain,Brazil,Colombia,Spain,Spain,Colombia,Brazil,Spain,Colombia,Brazil	NM_006446.4:c.481+1G>T	splice	p.?	Heteroz;Heteroz;Heteroz;Heteroz;Heteroz;Heteroz;Heteroz;Heteroz;Heteroz;Heteroz;Heteroz;Heteroz;Heteroz;Heteroz;Heteroz;Heteroz;Heteroz;Heteroz;Heteroz	0.44;0.34;0.46;0.4;0.54;0.61;0.43;0.57;0.39;0.38;0.45;0.44;0.48;0.48;0.61;0.45;0.55;0.52;0.3	G=56.0,T=44.0;G=66.0,T=34.0;G=54.0,T=46.0;G=60.0,T=40.0;G=46.0,T=54.0;G=39.0,T=61.0;G=57.0,T=43.0;G=43.0,T=57.0;G=61.0,T=39.0;G=62.0,T=38.0;G=55.0,T=45.0;G=56.0,T=44.0;G=52.0,T=48.0;G=52.0,T=48.0;G=39.0,T=61.0;G=55.0,T=45.0;G=45.0,T=55.0;G=48.0,T=52.0;G=70.0,T=30.0	G=31,T=24;G=48,T=25;G=28,T=24;G=35,T=23;G=25,T=29;G=12,T=19;G=20,T=15;G=22,T=29;G=19,T=12;G=34,T=21;G=50,T=41;G=20,T=16;G=37,T=34;G=46,T=42;G=20,T=31;G=48,T=40;G=56,T=69;G=37,T=40;G=40,T=17		0.00299658	9.35e-05	0.00214871
SLCO1B1	chr12_21331513_G_A	rs138374684	Previously described	3	Colombia,Colombia,Colombia	NM_006446.4:c.485G>A	missense	p.Cys162Tyr	Heteroz;Heteroz;Heteroz	0.47;0.38;0.54	G=53.0,A=47.0;G=62.0,A=38.0;G=46.0,A=54.0	G=25,A=22;G=45,A=27;G=26,A=31		3.55e-05	0	2.83e-05
SLCO1B1	chr12_21331549_T_C	rs4149056	Previously described	1470	Spain,Colombia,Colombia,Colombia,Ecuador,Spain,Spain,Brazil,Spain,Colombia,Spain,Spain,Colombia,Spain,Spain,Spain,Brazil,Spain,Spain,Spain,Spain,Spain,Spain,Brazil,Colombia,Colombia,Spain,Colombia,Spain,Spain,Spain,Colombia,Brazil,Colombia,Spain,Brazil,Spain,Brazil,Colombia,Spain,Spain,Spain,Colombia,Spain,Colombia,Colombia,Spain,Spain,Colombia,Colombia,Brazil,Spain,Spain,Spain,Colombia,Spain,Spa…	NM_006446.4:c.521T>C	missense	p.Val174Ala	Heteroz;Heteroz;Heteroz;Homoz;Heteroz;Heteroz;Homoz;Heteroz;Heteroz;Heteroz;Heteroz;Heteroz;Heteroz;Heteroz;Heteroz;Heteroz;Heteroz;Heteroz;Heteroz;Heteroz;Heteroz;Heteroz;Heteroz;Homoz;Heteroz;Heteroz;Heteroz;Heteroz;Heteroz;Heteroz;Homoz;Heteroz;Heteroz;Heteroz;Heteroz;Homoz;Heteroz;Heteroz;Homoz;Heteroz;Heteroz;Heteroz;Heteroz;Heteroz;Heteroz;Heteroz;Heteroz;Heteroz;Heteroz;Heteroz;Heteroz;Het…	0.34;0.52;0.16;1.0;0.46;0.49;1.0;0.46;0.49;0.5;0.53;0.41;0.53;0.51;0.59;0.47;0.47;0.4;0.57;0.51;0.5;0.44;0.57;1.0;0.24;0.54;0.5;0.51;0.46;0.56;1.0;0.48;0.52;0.53;0.49;1.0;0.55;0.42;1.0;0.46;0.5;0.54;0.49;0.37;0.5;0.29;0.48;0.43;0.46;0.47;0.48;0.43;0.49;0.45;0.57;0.49;0.55;0.52;0.55;0.42;0.48;0.4;0.42;0.45;0.55;0.4;0.42;0.62;0.42;0.46;0.55;1.0;1.0;0.47;0.52;0.44;0.43;0.48;0.49;0.43;0.58;0.43;0.49;…	T=66.0,C=34.0;T=48.0,C=52.0;T=84.0,C=16.0;T=0.0,C=100.0;T=54.0,C=46.0;T=51.0,C=49.0;T=0.0,C=100.0;T=54.0,C=46.0;T=51.0,C=49.0;T=50.0,C=50.0;T=47.0,C=53.0;T=59.0,C=41.0;T=47.0,C=53.0;T=49.0,C=51.0;T=41.0,C=59.0;T=53.0,C=47.0;T=53.0,C=47.0;T=60.0,C=40.0;T=43.0,C=57.0;T=49.0,C=51.0;T=50.0,C=50.0;T=56.0,C=44.0;T=43.0,C=57.0;T=0.0,C=100.0;T=76.0,C=24.0;T=46.0,C=54.0;T=50.0,C=50.0;T=49.0,C=51.0;T=54.0,…	T=40,C=21;T=25,C=27;T=108,C=21;T=0,C=35;T=58,C=50;T=27,C=26;T=0,C=70;T=99,C=84;T=167,C=159;T=59,C=58;T=39,C=44;T=47,C=32;T=22,C=25;T=122,C=129;T=22,C=32;T=75,C=66;T=139,C=121;T=33,C=22;T=18,C=24;T=106,C=111;T=14,C=14;T=33,C=26;T=38,C=51;T=0,C=213;T=37,C=12;T=53,C=63;T=42,C=42;T=31,C=32;T=111,C=94;T=30,C=38;T=1,C=646;T=12,C=11;T=105,C=116;T=26,C=29;T=24,C=23;T=0,C=181;T=26,C=32;T=127,C=93;T=0,C=57…		0.133191	0.158898	0.112082
SLCO1B1	chr12_21331856_G_A	rs766417954	Previously described	1	Colombia	NM_006446.4:c.629G>A	missense	p.Gly210Asp	Heteroz	0.48	G=52.0,A=48.0	G=48,A=45		4e-06	8.85e-06	0
SLCO1B1	chr12_21331865_A_G	rs372477451	Previously described	2	Spain,Spain	NM_006446.4:c.638A>G	missense	p.Asn213Ser	Heteroz;Heteroz	0.51;0.54	A=49.0,G=51.0;A=46.0,G=54.0	A=28,G=29;A=12,G=14		6.39e-05	0.00010611	0
SLCO1B1	chr12_21331891_A_G	rs79135870	Previously described	11	Colombia,Brazil,Brazil,Colombia,Colombia,Brazil,Colombia,Colombia,Colombia,Colombia,Brazil	NM_006446.4:c.664A>G	missense	p.Ile222Val	Heteroz;Heteroz;Heteroz;Heteroz;Heteroz;Heteroz;Heteroz;Heteroz;Heteroz;Heteroz;Heteroz	0.54;0.56;0.49;0.55;0.59;0.56;0.46;0.48;0.52;0.55;0.62	A=46.0,G=54.0;A=44.0,G=56.0;A=51.0,G=49.0;A=45.0,G=55.0;A=41.0,G=59.0;A=44.0,G=56.0;A=54.0,G=46.0;A=52.0,G=48.0;A=48.0,G=52.0;A=45.0,G=55.0;A=38.0,G=62.0	A=312,G=366;A=125,G=160;A=96,G=91;A=15,G=18;A=13,G=19;A=104,G=134;A=34,G=29;A=23,G=21;A=94,G=103;A=13,G=16;A=98,G=160		0.00100653	0	0.000254022
SLCO1B1	chr12_21331930_G_A	rs147421160	Previously described	1	Spain	NM_006446.4:c.703G>A	missense	p.Val235Met	Heteroz	0.5	G=50.0,A=50.0	G=122,A=120		7.79e-05	0.000147571	0
SLCO1B1	chr12_21349878_A_C	None	Novel	1	Spain	NM_006446.4:c.728-2A>C	splice	p.?	Heteroz	0.49	A=51.0,C=49.0	A=55,C=53		0	0	0
SLCO1B1	chr12_21349885_A_G	rs11045852	Previously described	12	Colombia,Brazil,Colombia,-,Colombia,-,Spain,Brazil,Brazil,Brazil,Spain,Colombia	NM_006446.4:c.733A>G	missense	p.Ile245Val	Heteroz;Heteroz;Heteroz;Heteroz;Heteroz;Heteroz;Heteroz;Heteroz;Heteroz;Heteroz;Heteroz;Heteroz	0.43;0.46;0.46;0.21;0.38;0.43;0.41;0.46;0.4;0.35;0.48;0.41	A=57.0,G=43.0;A=54.0,G=46.0;A=54.0,G=46.0;A=79.0,G=21.0;A=62.0,G=38.0;A=57.0,G=43.0;A=59.0,G=41.0;A=54.0,G=46.0;A=60.0,G=40.0;A=65.0,G=35.0;A=52.0,G=48.0;A=59.0,G=41.0	A=43,G=32;A=80,G=67;A=46,G=39;A=144,G=39;A=13,G=8;A=90,G=69;A=23,G=16;A=124,G=106;A=74,G=50;A=80,G=44;A=36,G=33;A=52,G=36		0.00635144	3.11e-05	0.00132813
SLCO1B1	chr12_21349907_C_A	rs1247336816	Previously described	1	Colombia	NM_006446.4:c.755C>A	missense	p.Ser252Tyr	Heteroz	0.55	C=45.0,A=55.0	C=37,A=45		0	0	0
SLCO1B1	chr12_21349910_G_A	rs11045853	Previously described	1	Colombia	NM_006446.4:c.758G>A	missense	p.Arg253Gln	Heteroz	0.48	G=52.0,A=48.0	G=42,A=39		0.000339797	7.76e-06	0.000593086
SLCO1B1	chr12_21349919_G_C	None	Novel	1	Colombia	NM_006446.4:c.767G>C	missense	p.Gly256Ala	Heteroz	0.69	G=31.0,C=69.0	G=10,C=22		0	0	0
SLCO1B1	chr12_21349922_C_G	rs755253135	Previously described	1	Brazil	NM_006446.4:c.770C>G	missense	p.Ala257Gly	Heteroz	0.48	C=52.0,G=48.0	C=54,G=49		7.96e-06	1.76e-05	0
SLCO1B1	chr12_21353478_C_G	rs72559747	Previously described	1	Brazil	NM_006446.4:c.1007C>G	missense	p.Pro336Arg	Heteroz	0.46	C=54.0,G=46.0	C=52,G=45		8.61e-05	0	0
SLCO1B1	chr12_21353484_A_G	rs1292200805	Previously described	1	Colombia	NM_006446.4:c.1013A>G	missense	p.Tyr338Cys	Heteroz	0.42	A=58.0,G=42.0	A=65,G=48		4.03e-06	0	0
SLCO1B1	chr12_21353489_A_T	None	Novel	1	Brazil	NM_006446.4:c.1018A>T	missense	p.Met340Leu	Heteroz	0.5	A=50.0,T=50.0	A=115,T=115		0	0	0
SLCO1B1	chr12_21353505_C_T	rs61760243	Previously described	1	Spain	NM_006446.4:c.1034C>T	missense	p.Thr345Met	Heteroz	0.49	C=51.0,T=49.0	C=49,T=48		0.000356199	0.000132374	0.00043101
SLCO1B1	chr12_21353529_T_C	rs55901008	Previously described	1	Spain	NM_006446.4:c.1058T>C	missense	p.Ile353Thr	Heteroz	0.53	T=47.0,C=53.0	T=22,C=25		1.6e-05	8.82e-06	8.73e-05
SLCO1B1	chr12_21353552_A_G	rs1472824692	Previously described	3	Colombia,Colombia,Colombia	NM_006446.4:c.1081A>G	missense	p.Lys361Glu	Heteroz;Heteroz;Heteroz	0.56;0.65;0.53	A=44.0,G=56.0;A=35.0,G=65.0;A=47.0,G=53.0	A=51,G=66;A=26,G=49;A=52,G=59		1.2e-05	0	8.73e-05
SLCO1B1	chr12_21353597_A_G	None	Novel	1	Spain	NM_006446.4:c.1126A>G	missense	p.Ile376Val	Heteroz	0.42	A=58.0,G=42.0	A=42,G=31		0	0	0
SLCO1B1	chr12_21353607_G_A	rs756393362	Previously described	1	Spain	NM_006446.4:c.1135+1G>A	splice	p.?	Heteroz	0.51	G=49.0,A=51.0	G=36,A=37		7.61e-05	8.85e-06	8.78e-05
SLCO1B1	chr12_21355470_G_T	None	Novel	1	Spain	NM_006446.4:c.1181G>T	missense	p.Gly394Val	Heteroz	0.52	G=48.0,T=52.0	G=67,T=73		0	0	0
SLCO1B1	chr12_21355489_C_G	rs59113707	Previously described	37	Brazil,Colombia,Colombia,Spain,Colombia,Mexico,Spain,Colombia,Brazil,Colombia,Spain,Spain,Colombia,Spain,Colombia,Colombia,Brazil,Colombia,Colombia,Colombia,Spain,Brazil,Mexico,Spain,Colombia,Colombia,Spain,Colombia,Colombia,Brazil,Colombia,Colombia,Colombia,Brazil,Colombia,-,Colombia	NM_006446.4:c.1200C>G	missense	p.Phe400Leu	Heteroz;Heteroz;Heteroz;Heteroz;Heteroz;Heteroz;Heteroz;Heteroz;Heteroz;Heteroz;Heteroz;Heteroz;Heteroz;Heteroz;Heteroz;Heteroz;Heteroz;Heteroz;Heteroz;Heteroz;Heteroz;Heteroz;Heteroz;Heteroz;Heteroz;Heteroz;Heteroz;Heteroz;Heteroz;Heteroz;Heteroz;Heteroz;Heteroz;Heteroz;Heteroz;Heteroz;Heteroz	0.49;0.46;0.49;0.43;0.41;0.46;0.44;0.45;0.59;0.45;0.36;0.48;0.38;0.5;0.51;0.37;0.49;0.4;0.51;0.44;0.36;0.52;0.35;0.42;0.56;0.4;0.33;0.36;0.56;0.41;0.48;0.37;0.36;0.54;0.44;0.42;0.44	C=51.0,G=49.0;C=54.0,G=46.0;C=51.0,G=49.0;C=57.0,G=43.0;C=59.0,G=41.0;C=54.0,G=46.0;C=56.0,G=44.0;C=55.0,G=45.0;C=41.0,G=59.0;C=55.0,G=45.0;C=64.0,G=36.0;C=52.0,G=48.0;C=62.0,G=38.0;C=50.0,G=50.0;C=49.0,G=51.0;C=63.0,G=37.0;C=51.0,G=49.0;C=60.0,G=40.0;C=49.0,G=51.0;C=56.0,G=44.0;C=64.0,G=36.0;C=48.0,G=52.0;C=65.0,G=35.0;C=58.0,G=42.0;C=44.0,G=56.0;C=60.0,G=40.0;C=67.0,G=33.0;C=64.0,G=36.0;C=44.0,…	C=72,G=70;C=44,G=37;C=20,G=19;C=68,G=51;C=47,G=33;C=43,G=36;C=19,G=15;C=34,G=28;C=43,G=63;C=55,G=45;C=47,G=27;C=48,G=45;C=65,G=40;C=36,G=36;C=20,G=21;C=99,G=59;C=79,G=75;C=53,G=35;C=35,G=36;C=49,G=38;C=48,G=27;C=51,G=56;C=66,G=36;C=49,G=35;C=43,G=55;C=40,G=27;C=84,G=41;C=53,G=30;C=44,G=56;C=58,G=41;C=33,G=31;C=40,G=23;C=29,G=16;C=74,G=87;C=32,G=25;C=40,G=29;C=52,G=41		0.00462624	0.000132312	0.0016207
SLCO1B1	chr12_21355598_G_A	rs142965323	Previously described	5	Brazil,Spain,Spain,Spain,Brazil	NM_006446.4:c.1309G>A	missense	p.Gly437Arg	Heteroz;Heteroz;Heteroz;Heteroz;Heteroz	0.49;0.39;0.47;0.48;0.48	G=51.0,A=49.0;G=61.0,A=39.0;G=53.0,A=47.0;G=52.0,A=48.0;G=52.0,A=48.0	G=86,A=83;G=17,A=11;G=70,A=62;G=16,A=15;G=113,A=104		0.000163292	0.000209986	0.000113379
SLCO1B1	chr12_21355599_G_A	None	Novel	2	Colombia,Colombia	NM_006446.4:c.1310G>A	missense	p.Gly437Glu	Heteroz;Heteroz	0.49;0.48	G=51.0,A=49.0;G=52.0,A=48.0	G=25,A=24;G=23,A=21		0	0	0
SLCO1B1	chr12_21355616_G_C	rs150573622	Previously described	2	Brazil,Colombia	NM_006446.4:c.1327G>C	missense	p.Asp443His	Heteroz;Heteroz	0.44;0.43	G=56.0,C=44.0;G=57.0,C=43.0	G=58,C=45;G=17,C=13		2.4e-05	1.77e-05	5.81e-05
SLCO1B1	chr12_21358843_A_T	rs750798503	Previously described	1	Spain	NM_006446.4:c.1373A>T	missense	p.Tyr458Phe	Heteroz	0.47	A=53.0,T=47.0	A=39,T=34		8.37e-05	8.81e-06	2.9e-05
SLCO1B1	chr12_21358920_C_T	None	Novel	1	Spain	NM_006446.4:c.1450C>T	missense	p.Pro484Ser	Heteroz	0.46	C=54.0,T=46.0	C=25,T=21		0	0	0
SLCO1B1	chr12_21358933_G_C	rs59502379	Previously described	18	Spain,Colombia,Brazil,Colombia,Colombia,Colombia,Colombia,Brazil,Colombia,Brazil,Colombia,Spain,Colombia,Colombia,Colombia,Brazil,Brazil,Colombia	NM_006446.4:c.1463G>C	missense	p.Gly488Ala	Heteroz;Heteroz;Heteroz;Heteroz;Heteroz;Heteroz;Heteroz;Heteroz;Heteroz;Heteroz;Heteroz;Heteroz;Heteroz;Heteroz;Heteroz;Heteroz;Heteroz;Heteroz	0.39;0.47;0.44;0.42;0.47;0.48;0.51;0.51;0.52;0.45;0.61;0.56;0.57;0.52;0.4;0.41;0.46;0.51	G=61.0,C=39.0;G=53.0,C=47.0;G=56.0,C=44.0;G=58.0,C=42.0;G=53.0,C=47.0;G=52.0,C=48.0;G=49.0,C=51.0;G=49.0,C=51.0;G=48.0,C=52.0;G=55.0,C=45.0;G=39.0,C=61.0;G=44.0,C=56.0;G=43.0,C=57.0;G=48.0,C=52.0;G=60.0,C=40.0;G=59.0,C=41.0;G=54.0,C=46.0;G=49.0,C=51.0	G=34,C=22;G=48,C=42;G=68,C=54;G=33,C=24;G=65,C=58;G=57,C=53;G=36,C=38;G=67,C=70;G=15,C=16;G=129,C=107;G=22,C=35;G=38,C=48;G=21,C=28;G=15,C=16;G=28,C=19;G=58,C=40;G=144,C=122;G=19,C=20		0.00340558	4.66e-05	0.00144492
SLCO1B1	chr12_21358948_G_A	rs145491008	Previously described	1	Spain	NM_006446.4:c.1478G>A	missense	p.Ser493Asn	Heteroz	0.47	G=53.0,A=47.0	G=112,A=100		7.97e-06	1.76e-05	0
SLCO1B1	chr12_21358965_A_G	rs74064213	Previously described	7	Brazil,Colombia,Spain,Brazil,Brazil,Brazil,Spain	NM_006446.4:c.1495A>G	missense	p.Ile499Val	Heteroz;Heteroz;Heteroz;Heteroz;Heteroz;Heteroz;Heteroz	0.58;0.75;0.6;0.46;0.54;0.53;0.45	A=42.0,G=58.0;A=25.0,G=75.0;A=40.0,G=60.0;A=54.0,G=46.0;A=46.0,G=54.0;A=47.0,G=53.0;A=55.0,G=45.0	A=45,G=63;A=9,G=27;A=26,G=39;A=75,G=63;A=37,G=43;A=44,G=49;A=45,G=37		0.00237051	2.33e-05	0.000765263
SLCO1B1	chr12_21370057_T_C	rs749039602	Previously described	3	Spain,Spain,Spain	NM_006446.4:c.1502T>C	missense	p.Phe501Ser	Heteroz;Heteroz;Heteroz	0.54;0.6;0.47	T=46.0,C=54.0;T=40.0,C=60.0;T=53.0,C=47.0	T=99,C=117;T=10,C=15;T=9,C=8		1.59e-05	2.64e-05	2.89e-05
SLCO1B1	chr12_21370096_A_T	rs1202357687	Previously described	1	Mexico	NM_006446.4:c.1541A>T	missense	p.Asn514Ile	Heteroz	0.45	A=55.0,T=45.0	A=21,T=17		3.98e-06	0	2.89e-05
SLCO1B1	chr12_21370119_G_C	rs112909948	Previously described	1	Spain	NM_006446.4:c.1564G>C	missense	p.Gly522Arg	Heteroz	0.56	G=44.0,C=56.0	G=24,C=31		0	0	0
SLCO1B1	chr12_21370129_C_T	rs775965945	Previously described	1	Spain	NM_006446.4:c.1574C>T	missense	p.Pro525Leu	Heteroz	0.32	C=68.0,T=32.0	C=32,T=15		3.98e-06	0	0
SLCO1B1	chr12_21370177_A_G	rs71581988	Previously described	1	Spain	NM_006446.4:c.1622A>G	missense	p.Gln541Arg	Heteroz	0.54	A=46.0,G=54.0	A=81,G=97		3.19e-05	0	0
SLCO1B1	chr12_21375289_C_T	rs71581941	Previously described	41	Colombia,Colombia,Spain,Spain,Brazil,Spain,Brazil,Colombia,Brazil,Spain,Brazil,Spain,Spain,Spain,Colombia,Spain,Spain,Spain,Spain,Spain,Colombia,Spain,Spain,Colombia,Brazil,Brazil,Spain,Spain,Brazil,Spain,Colombia,Spain,Colombia,Colombia,Brazil,Spain,Spain,Spain,Spain,Spain,Colombia	NM_006446.4:c.1738C>T	start/stop gained/lost	p.Arg580*	Heteroz;Heteroz;Heteroz;Heteroz;Heteroz;Heteroz;Heteroz;Heteroz;Heteroz;Heteroz;Heteroz;Heteroz;Heteroz;Heteroz;Heteroz;Heteroz;Heteroz;Heteroz;Heteroz;Heteroz;Heteroz;Heteroz;Heteroz;Heteroz;Heteroz;Heteroz;Heteroz;Heteroz;Heteroz;Heteroz;Heteroz;Heteroz;Heteroz;Heteroz;Heteroz;Heteroz;Heteroz;Heteroz;Heteroz;Heteroz;Heteroz	0.53;0.45;0.6;0.52;0.53;0.29;0.57;0.75;0.62;0.47;0.83;0.71;0.5;0.42;0.33;0.55;0.5;0.83;0.31;0.29;0.5;0.41;0.75;0.4;0.68;0.44;0.64;0.57;0.32;0.4;0.8;0.35;0.64;0.6;0.58;0.56;0.43;0.67;0.62;0.5;0.91	C=47.0,T=53.0;C=55.0,T=45.0;C=40.0,T=60.0;C=48.0,T=52.0;C=47.0,T=53.0;C=71.0,T=29.0;C=43.0,T=57.0;C=25.0,T=75.0;C=38.0,T=62.0;C=53.0,T=47.0;C=17.0,T=83.0;C=29.0,T=71.0;C=50.0,T=50.0;C=58.0,T=42.0;C=67.0,T=33.0;C=45.0,T=55.0;C=50.0,T=50.0;C=17.0,T=83.0;C=69.0,T=31.0;C=71.0,T=29.0;C=50.0,T=50.0;C=59.0,T=41.0;C=25.0,T=75.0;C=60.0,T=40.0;C=32.0,T=68.0;C=56.0,T=44.0;C=36.0,T=64.0;C=43.0,T=57.0;C=68.0,…	C=7,T=8;C=6,T=5;C=6,T=9;C=11,T=12;C=8,T=9;C=10,T=4;C=3,T=4;C=2,T=6;C=6,T=10;C=9,T=8;C=1,T=5;C=2,T=5;C=5,T=5;C=18,T=13;C=4,T=2;C=10,T=12;C=16,T=16;C=2,T=10;C=9,T=4;C=10,T=4;C=2,T=2;C=10,T=7;C=2,T=6;C=3,T=2;C=6,T=13;C=10,T=8;C=4,T=7;C=9,T=12;C=13,T=6;C=9,T=6;C=1,T=4;C=15,T=8;C=4,T=7;C=2,T=3;C=5,T=7;C=8,T=10;C=17,T=13;C=2,T=4;C=5,T=8;C=8,T=8;C=1,T=10		0.00153572	0.00127481	0.00309393
SLCO1B1	chr12_21375290_G_A	rs763991908	Previously described	1	Mexico	NM_006446.4:c.1739G>A	missense	p.Arg580Gln	Heteroz	0.3	G=70.0,A=30.0	G=7,A=3		3.33e-05	2.26e-05	5.29e-05
SLCO1B1	chr12_21377668_C_T	None	Novel	1	Spain	NM_006446.4:c.1760C>T	missense	p.Ala587Val	Heteroz	0.43	C=57.0,T=43.0	C=59,T=45		0	0	0
SLCO1B1	chr12_21377696_TACA_T	None	Novel	1	Brazil	NM_006446.4:c.1791_1793delAAC	inframe	p.Thr598del	Heteroz	0.37	TACA=63.0,T=37.0	TACA=34,T=20		0	0	0
SLCO1B1	chr12_21377701_C_T	rs201861991	Previously described	1	Colombia	NM_006446.4:c.1793C>T	missense	p.Thr598Met	Heteroz	0.29	C=71.0,T=29.0	C=12,T=5		2.39e-05	1.76e-05	8.69e-05
SLCO1B1	chr12_21377773_C_T	rs368052440	Previously described	2	Spain,Spain	NM_006446.4:c.1865C>T	missense	p.Ser622Leu	Heteroz;Heteroz	0.35;0.48	C=65.0,T=35.0;C=52.0,T=48.0	C=39,T=21;C=35,T=32		4.31e-05	6.27e-05	0
SLCO1B1	chr12_21391976_A_C	rs34671512	Previously described	565	Colombia,Spain,Colombia,Spain,Colombia,Spain,Colombia,Brazil,Colombia,Colombia,Spain,Spain,Brazil,Spain,Spain,Brazil,Colombia,Spain,Mexico,Brazil,Spain,Spain,Colombia,Spain,Spain,Spain,Colombia,Spain,Colombia,Spain,Colombia,Spain,Colombia,Colombia,Brazil,Spain,Spain,Spain,Spain,Spain,Colombia,Spain,Spain,Brazil,Portugal,Brazil,Spain,Colombia,Colombia,Colombia,Colombia,Spain,Spain,Spain,Colombia,M…	NM_006446.4:c.1929A>C	missense	p.Leu643Phe	Heteroz;Heteroz;Heteroz;Heteroz;Heteroz;Heteroz;Heteroz;Heteroz;Heteroz;Heteroz;Heteroz;Heteroz;Heteroz;Heteroz;Heteroz;Heteroz;Heteroz;Heteroz;Heteroz;Heteroz;Heteroz;Heteroz;Heteroz;Heteroz;Heteroz;Heteroz;Heteroz;Heteroz;Heteroz;Heteroz;Heteroz;Heteroz;Heteroz;Heteroz;Heteroz;Heteroz;Heteroz;Heteroz;Heteroz;Heteroz;Heteroz;Heteroz;Heteroz;Heteroz;Heteroz;Heteroz;Heteroz;Heteroz;Heteroz;Heteroz…	0.63;0.55;0.43;0.54;0.71;0.38;0.72;0.48;0.48;0.6;0.57;0.54;0.7;0.53;0.72;0.4;0.68;0.47;0.57;0.67;0.54;0.51;0.45;0.67;0.51;0.57;0.54;0.65;0.6;0.66;0.62;0.57;0.56;0.6;0.47;0.64;0.46;0.49;0.7;0.44;0.4;0.58;0.56;0.57;0.39;0.61;0.53;0.35;0.42;0.43;0.96;0.53;0.59;0.54;0.53;0.62;0.54;0.39;0.63;0.65;0.61;0.46;0.5;0.52;0.52;0.5;0.56;0.8;0.67;0.56;0.56;1.0;0.53;0.53;0.52;0.7;0.64;0.56;0.6;0.49;0.58;0.53;0.…	A=37.0,C=63.0;A=45.0,C=55.0;A=57.0,C=43.0;A=46.0,C=54.0;A=29.0,C=71.0;A=62.0,C=38.0;A=28.0,C=72.0;A=52.0,C=48.0;A=52.0,C=48.0;A=40.0,C=60.0;A=43.0,C=57.0;A=46.0,C=54.0;A=30.0,C=70.0;A=47.0,C=53.0;A=28.0,C=72.0;A=60.0,C=40.0;A=32.0,C=68.0;A=53.0,C=47.0;A=43.0,C=57.0;A=33.0,C=67.0;A=46.0,C=54.0;A=49.0,C=51.0;A=55.0,C=45.0;A=33.0,C=67.0;A=49.0,C=51.0;A=43.0,C=57.0;A=46.0,C=54.0;A=35.0,C=65.0;A=40.0,…	A=13,C=22;A=13,C=16;A=13,C=10;A=17,C=20;A=7,C=17;A=18,C=11;A=9,C=23;A=13,C=12;A=13,C=12;A=19,C=28;A=22,C=29;A=32,C=37;A=7,C=16;A=17,C=19;A=11,C=28;A=25,C=17;A=7,C=15;A=23,C=20;A=13,C=17;A=14,C=28;A=23,C=27;A=27,C=28;A=16,C=13;A=6,C=12;A=31,C=32;A=18,C=24;A=31,C=37;A=9,C=17;A=8,C=12;A=21,C=41;A=9,C=15;A=17,C=23;A=23,C=29;A=12,C=18;A=18,C=16;A=16,C=29;A=13,C=11;A=31,C=30;A=10,C=23;A=25,C=20;A=25,C=…		0.0458436	0.0519808	0.0355601
TPMT	chr6_18130918_T_C	rs1142345	Previously described	401	Spain,Spain,Spain,Spain,Spain,Spain,Colombia,Colombia,Colombia,Brazil,Colombia,Spain,Spain,Spain,Brazil,Spain,Spain,Spain,Spain,Spain,Spain,Brazil,Colombia,Spain,Spain,Spain,Spain,Spain,Colombia,-,-,Colombia,Spain,Spain,Spain,Spain,Spain,Spain,Colombia,Colombia,Spain,Brazil,Mexico,Spain,Colombia,Colombia,Colombia,Spain,Spain,Spain,Colombia,Colombia,Brazil,Spain,Spain,Spain,Colombia,Mexico,Spain,S…	NM_000367.4:c.719A>G	missense	p.Tyr240Cys	Heteroz;Heteroz;Heteroz;Heteroz;Homoz;Heteroz;Heteroz;Heteroz;Heteroz;Heteroz;Heteroz;Heteroz;Heteroz;Heteroz;Heteroz;Heteroz;Heteroz;Heteroz;Heteroz;Heteroz;Heteroz;Heteroz;Heteroz;Heteroz;Heteroz;Heteroz;Heteroz;Heteroz;Heteroz;Heteroz;Heteroz;Heteroz;Heteroz;Homoz;Heteroz;Heteroz;Heteroz;Heteroz;Heteroz;Heteroz;Heteroz;Heteroz;Heteroz;Heteroz;Heteroz;Heteroz;Heteroz;Heteroz;Heteroz;Heteroz;Het…	0.5;0.45;0.43;0.45;0.98;0.6;0.37;0.46;0.36;0.51;0.5;0.48;0.58;0.62;0.48;0.57;0.61;0.52;0.43;0.57;0.32;0.5;0.52;0.53;0.33;0.54;0.57;0.5;0.62;0.53;0.53;0.58;0.48;0.93;0.43;0.41;0.44;0.39;0.41;0.5;0.32;0.45;0.35;0.41;0.42;0.48;0.39;0.55;0.59;0.42;0.5;0.41;0.48;0.43;0.42;0.98;0.52;0.44;0.57;0.52;0.58;0.48;0.44;0.43;0.5;0.54;0.7;0.42;0.65;1.0;0.62;0.39;0.36;0.38;0.53;0.47;0.44;0.46;0.52;0.49;0.44;0.41…	T=50.0,C=50.0;T=55.0,C=45.0;T=57.0,C=43.0;T=55.0,C=45.0;T=2.0,C=98.0;T=40.0,C=60.0;T=63.0,C=37.0;T=54.0,C=46.0;T=64.0,C=36.0;T=49.0,C=51.0;T=50.0,C=50.0;T=52.0,C=48.0;T=42.0,C=58.0;T=38.0,C=62.0;T=52.0,C=48.0;T=43.0,C=57.0;T=39.0,C=61.0;T=48.0,C=52.0;T=57.0,C=43.0;T=43.0,C=57.0;T=68.0,C=32.0;T=50.0,C=50.0;T=48.0,C=52.0;T=47.0,C=53.0;T=67.0,C=33.0;T=46.0,C=54.0;T=42.0,C=57.0;T=50.0,C=50.0;T=38.0,C…	T=19,C=19;T=56,C=45;T=56,C=43;T=53,C=44;T=1,C=45;T=22,C=33;T=12,C=7;T=13,C=11;T=16,C=9;T=66,C=68;T=12,C=12;T=11,C=10;T=13,C=18;T=11,C=18;T=48,C=45;T=20,C=26;T=9,C=14;T=10,C=11;T=69,C=53;T=13,C=17;T=19,C=9;T=64,C=65;T=14,C=15;T=15,C=17;T=16,C=8;T=16,C=19;T=17,C=23;T=10,C=10;T=9,C=15;T=17,C=19;T=9,C=10;T=11,C=15;T=62,C=57;T=1,C=14;T=25,C=19;T=13,C=9;T=18,C=14;T=23,C=15;T=20,C=14;T=15,C=15;T=23,C=11…		0.0371849	0.0425794	0.0474927
TPMT	chr6_18130925_T_C	rs150900439	Previously described	2	Spain,Spain	NM_000367.4:c.712A>G	missense	p.Lys238Glu	Heteroz;Heteroz	0.61;0.44	T=39.0,C=61.0;T=56.0,C=44.0	T=15,C=23;T=87,C=69		2.79e-05	6.16e-05	0
TPMT	chr6_18130989_A_T	rs398122996	Previously described	1	Spain	NM_000367.4:c.648T>A	start/stop gained/lost	p.Cys216*	Heteroz	0.5	A=50.0,T=50.0	A=19,T=19		3.58e-05	3.52e-05	0.000144559
TPMT	chr6_18130993_C_T	rs56161402	Previously described	10	Brazil,Spain,Spain,Spain,Colombia,Colombia,Spain,Spain,Brazil,Spain	NM_000367.4:c.644G>A	missense	p.Arg215His	Heteroz;Heteroz;Heteroz;Heteroz;Heteroz;Heteroz;Heteroz;Heteroz;Heteroz;Heteroz	0.45;0.38;0.45;0.51;0.56;0.18;0.5;0.45;0.42;0.45	C=55.0,T=45.0;C=62.0,T=38.0;C=55.0,T=45.0;C=49.0,T=51.0;C=44.0,T=56.0;C=82.0,T=18.0;C=50.0,T=50.0;C=55.0,T=45.0;C=58.0,T=42.0;C=55.0,T=45.0	C=59,T=49;C=29,T=18;C=47,T=39;C=37,T=39;C=31,T=40;C=40,T=9;C=28,T=28;C=73,T=60;C=89,T=65;C=36,T=29		0.00236962	0.000170411	0.00129826
TPMT	chr6_18131012_C_T	rs1800584	Previously described	1	Spain	NM_000367.4:c.626-1G>A	splice	p.?	Heteroz	0.5	C=50.0,T=50.0	C=60,T=61		3.18e-05	6.97e-05	0
TPMT	chr6_18134078_C_A	rs6921269	Previously described	11	Colombia,Spain,Colombia,Brazil,Colombia,Colombia,Colombia,Spain,Brazil,Brazil,Spain	NM_000367.4:c.537G>T	missense	p.Gln179His	Heteroz;Heteroz;Heteroz;Heteroz;Heteroz;Heteroz;Heteroz;Heteroz;Heteroz;Heteroz;Heteroz	0.55;0.32;0.42;0.42;0.4;0.45;0.44;0.51;0.43;0.52;0.29	C=45.0,A=55.0;C=68.0,A=32.0;C=58.0,A=42.0;C=58.0,A=42.0;C=60.0,A=40.0;C=55.0,A=45.0;C=56.0,A=44.0;C=49.0,A=51.0;C=57.0,A=43.0;C=48.0,A=52.0;C=71.0,A=29.0	C=21,A=26;C=25,A=12;C=25,A=18;C=86,A=62;C=33,A=22;C=26,A=21;C=22,A=17;C=19,A=20;C=104,A=79;C=62,A=67;C=24,A=10		0.00226529	3.88e-05	0.00121854
TPMT	chr6_18134118_T_C	rs201695576	Previously described	1	Spain	NM_000367.4:c.497A>G	missense	p.Tyr166Cys	Heteroz	0.54	T=46.0,C=54.0	T=16,C=19		3.98e-06	8.8e-06	0
TPMT	chr6_18139200_C_T	rs144041067	Previously described	2	Colombia,Spain	NM_000367.4:c.488G>A	missense	p.Arg163His	Heteroz;Heteroz	0.38;0.57	C=62.0,T=38.0;C=43.0,T=57.0	C=28,T=17;C=15,T=20		0.000619517	0.000131763	5.66e-05
TPMT	chr6_18139228_C_T	rs1800460	Previously described	335	Spain,Spain,Spain,Spain,Spain,Colombia,Brazil,Colombia,Spain,Spain,Spain,Brazil,Spain,Spain,Spain,Spain,Spain,Brazil,Colombia,Spain,Spain,Spain,Colombia,Spain,-,-,Colombia,Spain,Spain,Spain,Spain,Spain,Spain,Colombia,Spain,Brazil,Mexico,Spain,Colombia,Colombia,Colombia,Spain,Spain,Spain,Colombia,Colombia,Brazil,Spain,Spain,Mexico,Spain,Spain,Spain,Spain,Colombia,Colombia,Colombia,Spain,Spain,Spai…	NM_000367.4:c.460G>A	missense	p.Ala154Thr	Heteroz;Heteroz;Heteroz;Homoz;Heteroz;Heteroz;Heteroz;Heteroz;Heteroz;Heteroz;Heteroz;Heteroz;Heteroz;Heteroz;Heteroz;Heteroz;Heteroz;Heteroz;Heteroz;Heteroz;Heteroz;Heteroz;Heteroz;Heteroz;Heteroz;Heteroz;Heteroz;Heteroz;Heteroz;Heteroz;Heteroz;Heteroz;Heteroz;Heteroz;Heteroz;Heteroz;Heteroz;Heteroz;Heteroz;Heteroz;Heteroz;Heteroz;Heteroz;Heteroz;Heteroz;Heteroz;Heteroz;Heteroz;Homoz;Heteroz;Het…	0.56;0.43;0.46;1.0;0.37;0.49;0.46;0.45;0.45;0.62;0.44;0.48;0.49;0.47;0.6;0.35;0.35;0.5;0.41;0.49;0.47;0.59;0.44;0.51;0.45;0.6;0.37;0.39;0.45;0.46;0.51;0.49;0.53;0.54;0.56;0.41;0.41;0.43;0.52;0.4;0.39;0.42;0.42;0.38;0.45;0.52;0.47;0.36;0.98;0.46;0.47;0.44;0.55;0.62;0.52;0.43;0.56;0.53;0.67;0.98;0.48;0.49;0.51;0.43;0.49;0.45;0.47;0.42;0.44;0.46;0.5;0.36;0.49;0.41;0.41;0.31;0.38;0.71;0.4;0.5;0.49;0.…	C=44.0,T=56.0;C=57.0,T=43.0;C=54.0,T=46.0;C=0.0,T=100.0;C=63.0,T=37.0;C=51.0,T=49.0;C=54.0,T=46.0;C=55.0,T=45.0;C=55.0,T=45.0;C=38.0,T=62.0;C=56.0,T=44.0;C=52.0,T=48.0;C=51.0,T=49.0;C=53.0,T=47.0;C=40.0,T=60.0;C=65.0,T=35.0;C=65.0,T=35.0;C=50.0,T=50.0;C=59.0,T=41.0;C=51.0,T=49.0;C=53.0,T=47.0;C=41.0,T=59.0;C=56.0,T=44.0;C=49.0,T=51.0;C=55.0,T=45.0;C=40.0,T=60.0;C=63.0,T=37.0;C=61.0,T=39.0;C=55.0,…	C=24,T=31;C=68,T=52;C=71,T=61;C=0,T=70;C=32,T=19;C=26,T=25;C=89,T=77;C=32,T=26;C=36,T=30;C=36,T=58;C=24,T=19;C=53,T=48;C=36,T=34;C=31,T=27;C=10,T=15;C=31,T=17;C=20,T=11;C=55,T=55;C=30,T=21;C=25,T=24;C=30,T=27;C=26,T=37;C=27,T=21;C=19,T=20;C=26,T=21;C=16,T=24;C=22,T=13;C=70,T=44;C=24,T=20;C=49,T=42;C=28,T=29;C=18,T=17;C=22,T=25;C=11,T=13;C=23,T=29;C=86,T=60;C=48,T=34;C=27,T=20;C=19,T=21;C=73,T=49;…		0.0276709	0.0381506	0.0424624
TPMT	chr6_18139933_T_C	rs1217971473	Previously described	1	Spain	NM_000367.4:c.382A>G	missense	p.Ile128Val	Heteroz	0.49	T=51.0,C=49.0	T=22,C=21		0	0	0
TPMT	chr6_18139941_G_A	rs200220210	Previously described	2	Spain,Spain	NM_000367.4:c.374C>T	missense	p.Ser125Leu	Heteroz;Heteroz	0.52;0.44	G=48.0,A=52.0;G=56.0,A=44.0	G=22,A=24;G=14,A=11		0.000152717	0.00029526	5.66e-05
TPMT	chr6_18143837_T_G	rs151149760	Previously described	3	Spain,Spain,Colombia	NM_000367.4:c.356A>C	missense	p.Lys119Thr	Heteroz;Heteroz;Heteroz	0.4;0.46;0.5	T=60.0,G=40.0;T=54.0,G=46.0;T=50.0,G=50.0	T=9,G=6;T=14,G=12;T=7,G=7		0.000339736	0.000682192	0.000141155
TPMT	chr6_18143945_C_T	None	Novel	1	Brazil	NM_000367.4:c.248G>A	missense	p.Gly83Glu	Heteroz	0.54	C=46.0,T=54.0	C=77,T=89		0	0	0
TPMT	chr6_18143955_C_G	rs1800462	Previously described	98	Spain,Spain,Spain,Spain,Colombia,Spain,Spain,Brazil,Brazil,Spain,Spain,Spain,Spain,Spain,-,Spain,Spain,Colombia,Colombia,Brazil,Colombia,Colombia,Spain,Spain,Spain,Spain,Brazil,Spain,Colombia,Spain,Spain,Spain,Spain,Brazil,Brazil,Spain,Spain,Spain,Spain,Spain,Colombia,Spain,Spain,Spain,Brazil,Spain,Spain,Spain,Spain,Brazil,Colombia,Spain,Colombia,Spain,Spain,Spain,Spain,Spain,Spain,Spain,Spain,Sp…	NM_000367.4:c.238G>C	missense	p.Ala80Pro	Heteroz;Heteroz;Heteroz;Heteroz;Heteroz;Heteroz;Heteroz;Heteroz;Heteroz;Heteroz;Heteroz;Heteroz;Heteroz;Heteroz;Heteroz;Heteroz;Heteroz;Heteroz;Heteroz;Heteroz;Heteroz;Heteroz;Heteroz;Heteroz;Heteroz;Heteroz;Heteroz;Heteroz;Heteroz;Heteroz;Heteroz;Heteroz;Heteroz;Heteroz;Heteroz;Heteroz;Heteroz;Heteroz;Heteroz;Heteroz;Heteroz;Heteroz;Heteroz;Heteroz;Heteroz;Heteroz;Heteroz;Heteroz;Heteroz;Heteroz…	0.44;0.51;0.29;0.41;0.37;0.43;0.31;0.47;0.4;0.37;0.44;0.39;0.36;0.44;0.49;0.34;0.39;0.24;0.37;0.42;0.51;0.45;0.45;0.17;0.45;0.42;0.53;0.46;0.48;0.37;0.47;0.49;0.49;0.6;0.52;0.36;0.53;0.39;0.48;0.41;0.58;0.37;0.36;0.6;0.43;0.57;0.45;0.5;0.5;0.47;0.43;0.49;0.37;0.56;0.3;0.51;0.5;0.45;0.52;0.55;0.49;0.32;0.43;0.47;0.42;1.0;0.44;0.37;0.43;0.36;0.52;0.43;0.35;0.34;0.5;0.52;0.48;0.26;0.42;0.32;0.38;0.4…	C=56.0,G=44.0;C=49.0,G=51.0;C=71.0,G=29.0;C=59.0,G=41.0;C=63.0,G=37.0;C=57.0,G=43.0;C=69.0,G=31.0;C=53.0,G=47.0;C=60.0,G=40.0;C=63.0,G=37.0;C=56.0,G=44.0;C=61.0,G=39.0;C=64.0,G=36.0;C=56.0,G=44.0;C=51.0,G=49.0;C=66.0,G=34.0;C=61.0,G=39.0;C=76.0,G=24.0;C=63.0,G=37.0;C=58.0,G=42.0;C=49.0,G=51.0;C=55.0,G=45.0;C=55.0,G=45.0;C=83.0,G=17.0;C=55.0,G=45.0;C=58.0,G=42.0;C=47.0,G=53.0;C=54.0,G=46.0;C=52.0,…	C=97,G=76;C=79,G=83;C=17,G=7;C=33,G=23;C=22,G=13;C=30,G=23;C=38,G=17;C=98,G=86;C=78,G=51;C=24,G=14;C=25,G=20;C=19,G=12;C=29,G=16;C=22,G=17;C=43,G=42;C=35,G=18;C=31,G=20;C=31,G=10;C=27,G=16;C=80,G=57;C=20,G=21;C=21,G=17;C=26,G=21;C=34,G=7;C=72,G=59;C=70,G=51;C=65,G=72;C=27,G=23;C=11,G=10;C=22,G=13;C=29,G=26;C=47,G=45;C=47,G=46;C=27,G=40;C=66,G=72;C=34,G=19;C=18,G=20;C=28,G=18;C=22,G=20;C=23,G=16;C…		0.00168494	0.00232457	0.00350184
TPMT	chr6_18148082_G_C	rs200591577	Previously described	2	Brazil,Spain	NM_000367.4:c.205C>G	missense	p.Leu69Val	Heteroz;Heteroz	0.46;0.67	G=54.0,C=46.0;G=33.0,C=67.0	G=83,C=70;G=14,C=29		3.19e-05	4.65e-05	0
TPMT	chr6_18148094_C_A	rs781428057	Previously described	1	Spain	NM_000367.4:c.193G>T	missense	p.Val65Leu	Heteroz	0.4	C=60.0,A=40.0	C=84,A=57		3.98e-06	0	0
TPMT	chr6_18149343_T_C	None	Novel	1	Spain	NM_000367.4:c.16A>G	missense	p.Thr6Ala	Heteroz	0.22	T=78.0,C=22.0	T=69,C=19		0	0	0
UGT1A1	chr2_234669061_T_C	None	Novel	1	Colombia	NM_019076.4:c.856-6619T>C,NM_019075.2:c.856-6619T>C,NM_021027.2:c.856-6619T>C,NM_019077.2:c.856-6619T>C,NM_001072.3:c.862-6619T>C,NM_019078.1:c.868-6619T>C,NM_007120.2:c.868-6619T>C,NM_019093.2:c.868-6619T>C,NM_000463.2:c.128T>C	missense	.,.,.,.,.,.,.,.,p.Met43Thr	Heteroz	0.47	T=53.0,C=47.0	T=80,C=72		0	0	0
UGT1A1	chr2_234669094_G_T	rs770426284	Previously described	3	Spain,Spain,Spain	NM_019076.4:c.856-6586G>T,NM_019075.2:c.856-6586G>T,NM_021027.2:c.856-6586G>T,NM_019077.2:c.856-6586G>T,NM_001072.3:c.862-6586G>T,NM_019078.1:c.868-6586G>T,NM_007120.2:c.868-6586G>T,NM_019093.2:c.868-6586G>T,NM_000463.2:c.161G>T	missense	.,.,.,.,.,.,.,.,p.Gly54Val	Heteroz;Heteroz;Heteroz	0.46;0.53;0.52	G=54.0,T=46.0;G=47.0,T=53.0;G=48.0,T=52.0	G=92,T=78;G=158,T=175;G=117,T=125		3.18e-05	0	0.000202382
UGT1A1	chr2_234669123_G_A	rs775184773	Previously described	1	Colombia	NM_019076.4:c.856-6557G>A,NM_019075.2:c.856-6557G>A,NM_021027.2:c.856-6557G>A,NM_019077.2:c.856-6557G>A,NM_001072.3:c.862-6557G>A,NM_019078.1:c.868-6557G>A,NM_007120.2:c.868-6557G>A,NM_019093.2:c.868-6557G>A,NM_000463.2:c.190G>A	missense	.,.,.,.,.,.,.,.,p.Ala64Thr	Heteroz	0.5	G=50.0,A=50.0	G=100,A=99		7.96e-06	0	2.89e-05
UGT1A1	chr2_234669144_G_A	rs4148323	Previously described	69	Colombia,Colombia,Colombia,Spain,Colombia,Colombia,Spain,Colombia,Colombia,Mexico,Colombia,Brazil,Spain,Colombia,Colombia,Colombia,Colombia,Colombia,Colombia,Colombia,Colombia,Colombia,Colombia,Colombia,Colombia,Colombia,Colombia,Colombia,Colombia,Colombia,Colombia,Colombia,Colombia,Colombia,Colombia,Brazil,Colombia,Spain,Colombia,Brazil,Colombia,Mexico,Colombia,Colombia,Colombia,Spain,Colombia,C…	NM_019076.4:c.856-6536G>A,NM_019075.2:c.856-6536G>A,NM_021027.2:c.856-6536G>A,NM_019077.2:c.856-6536G>A,NM_001072.3:c.862-6536G>A,NM_019078.1:c.868-6536G>A,NM_007120.2:c.868-6536G>A,NM_019093.2:c.868-6536G>A,NM_000463.2:c.211G>A	missense	.,.,.,.,.,.,.,.,p.Gly71Arg	Heteroz;Heteroz;Heteroz;Heteroz;Heteroz;Heteroz;Heteroz;Heteroz;Heteroz;Heteroz;Heteroz;Heteroz;Homoz;Heteroz;Heteroz;Heteroz;Heteroz;Heteroz;Heteroz;Heteroz;Heteroz;Heteroz;Heteroz;Heteroz;Heteroz;Heteroz;Heteroz;Heteroz;Heteroz;Heteroz;Heteroz;Heteroz;Heteroz;Heteroz;Heteroz;Heteroz;Heteroz;Heteroz;Heteroz;Heteroz;Heteroz;Heteroz;Heteroz;Heteroz;Heteroz;Heteroz;Heteroz;Heteroz;Heteroz;Heteroz;H…	0.49;0.5;0.47;0.44;0.52;0.47;0.46;0.46;0.48;0.42;0.5;0.49;0.99;0.44;0.5;0.44;0.46;0.4;0.44;0.44;0.46;0.44;0.53;0.5;0.47;0.45;0.5;0.43;0.45;0.42;0.52;0.46;0.48;0.43;0.5;0.4;0.46;0.45;0.55;0.47;0.45;0.44;0.49;0.46;0.52;0.43;0.44;0.43;0.53;0.5;0.43;0.46;0.45;0.47;0.41;0.47;0.44;0.45;0.44;0.51;0.45;0.44;0.48;0.51;0.46;0.47;0.4;0.48;0.45	G=51.0,A=49.0;G=50.0,A=50.0;G=53.0,A=47.0;G=56.0,A=44.0;G=48.0,A=52.0;G=53.0,A=47.0;G=54.0,A=46.0;G=54.0,A=46.0;G=52.0,A=48.0;G=58.0,A=42.0;G=50.0,A=50.0;G=51.0,A=49.0;G=1.0,A=99.0;G=56.0,A=44.0;G=50.0,A=50.0;G=56.0,A=44.0;G=54.0,A=46.0;G=60.0,A=40.0;G=56.0,A=44.0;G=56.0,A=44.0;G=54.0,A=46.0;G=56.0,A=44.0;G=47.0,A=53.0;G=50.0,A=50.0;G=53.0,A=47.0;G=55.0,A=45.0;G=50.0,A=50.0;G=57.0,A=43.0;G=55.0,A…	G=124,A=120;G=126,A=126;G=104,A=92;G=105,A=82;G=95,A=103;G=86,A=76;G=106,A=90;G=89,A=75;G=100,A=94;G=80,A=58;G=103,A=104;G=176,A=170;G=2,A=254;G=147,A=114;G=149,A=149;G=113,A=90;G=141,A=121;G=124,A=82;G=158,A=124;G=150,A=119;G=119,A=101;G=124,A=98;G=68,A=76;G=145,A=145;G=129,A=115;G=114,A=93;G=88,A=89;G=165,A=123;G=116,A=95;G=109,A=78;G=78,A=86;G=134,A=113;G=109,A=100;G=116,A=89;G=76,A=76;G=160,A…		0.0214647	0.00202868	0.0240124
UGT1A1	chr2_234669238_A_G	None	Novel	1	Spain	NM_019076.4:c.856-6442A>G,NM_019075.2:c.856-6442A>G,NM_021027.2:c.856-6442A>G,NM_019077.2:c.856-6442A>G,NM_001072.3:c.862-6442A>G,NM_019078.1:c.868-6442A>G,NM_007120.2:c.868-6442A>G,NM_019093.2:c.868-6442A>G,NM_000463.2:c.305A>G	missense	.,.,.,.,.,.,.,.,p.Asn102Ser	Heteroz	0.54	A=46.0,G=54.0	A=98,G=113		0	0	0
UGT1A1	chr2_234669259_T_C	rs144217005	Previously described	2	Brazil,Colombia	NM_019076.4:c.856-6421T>C,NM_019075.2:c.856-6421T>C,NM_021027.2:c.856-6421T>C,NM_019077.2:c.856-6421T>C,NM_001072.3:c.862-6421T>C,NM_019078.1:c.868-6421T>C,NM_007120.2:c.868-6421T>C,NM_019093.2:c.868-6421T>C,NM_000463.2:c.326T>C	missense	.,.,.,.,.,.,.,.,p.Val109Ala	Heteroz;Heteroz	0.48;0.45	T=52.0,C=48.0;T=55.0,C=45.0	T=114,C=105;T=113,C=91		0.000258186	0	0
UGT1A1	chr2_234669348_T_C	None	Novel	1	Spain	NM_019076.4:c.856-6332T>C,NM_019075.2:c.856-6332T>C,NM_021027.2:c.856-6332T>C,NM_019077.2:c.856-6332T>C,NM_001072.3:c.862-6332T>C,NM_019078.1:c.868-6332T>C,NM_007120.2:c.868-6332T>C,NM_019093.2:c.868-6332T>C,NM_000463.2:c.415T>C	missense	.,.,.,.,.,.,.,.,p.Ser139Pro	Heteroz	0.43	T=57.0,C=43.0	T=134,C=103		0	0	0
UGT1A1	chr2_234669419_G_GTACC	None	Novel	1	Spain	NM_019076.4:c.856-6259_856-6256dupACCT,NM_019075.2:c.856-6259_856-6256dupACCT,NM_021027.2:c.856-6259_856-6256dupACCT,NM_019077.2:c.856-6259_856-6256dupACCT,NM_001072.3:c.862-6259_862-6256dupACCT,NM_019078.1:c.868-6259_868-6256dupACCT,NM_007120.2:c.868-6259_868-6256dupACCT,NM_019093.2:c.868-6259_868-6256dupACCT,NM_000463.2:c.488_491dupACCT	frameshift	.,.,.,.,.,.,.,.,p.Ser165fs	Heteroz	0.42	G=58.0,GTACC=42.0	G=142,GTACC=102		0	0	0
UGT1A1	chr2_234669603_G_A	rs775797489	Previously described	1	Spain	NM_019076.4:c.856-6077G>A,NM_019075.2:c.856-6077G>A,NM_021027.2:c.856-6077G>A,NM_019077.2:c.856-6077G>A,NM_001072.3:c.862-6077G>A,NM_019078.1:c.868-6077G>A,NM_007120.2:c.868-6077G>A,NM_019093.2:c.868-6077G>A,NM_000463.2:c.670G>A	missense	.,.,.,.,.,.,.,.,p.Asp224Asn	Heteroz	0.53	G=47.0,A=53.0	G=108,A=123		1.99e-05	1.76e-05	5.78e-05
UGT1A1	chr2_234669607_T_G	rs35003977	Previously described	7	Colombia,Spain,Spain,Spain,Brazil,Spain,Spain	NM_019076.4:c.856-6073T>G,NM_019075.2:c.856-6073T>G,NM_021027.2:c.856-6073T>G,NM_019077.2:c.856-6073T>G,NM_001072.3:c.862-6073T>G,NM_019078.1:c.868-6073T>G,NM_007120.2:c.868-6073T>G,NM_019093.2:c.868-6073T>G,NM_000463.2:c.674T>G	missense	.,.,.,.,.,.,.,.,p.Val225Gly	Heteroz;Heteroz;Heteroz;Heteroz;Heteroz;Heteroz;Heteroz	0.44;0.49;0.44;0.49;0.51;0.46;0.47	T=56.0,G=44.0;T=51.0,G=49.0;T=56.0,G=44.0;T=51.0,G=49.0;T=49.0,G=51.0;T=54.0,G=46.0;T=53.0,G=47.0	T=163,G=130;T=126,G=119;T=180,G=143;T=133,G=129;T=109,G=112;T=239,G=202;T=199,G=177		0.0005409	0.000340652	0.000423274
UGT1A1	chr2_234669619_C_A	rs35350960	Previously described	1	Brazil	NM_019076.4:c.856-6061C>A,NM_019075.2:c.856-6061C>A,NM_021027.2:c.856-6061C>A,NM_019077.2:c.856-6061C>A,NM_001072.3:c.862-6061C>A,NM_019078.1:c.868-6061C>A,NM_007120.2:c.868-6061C>A,NM_019093.2:c.868-6061C>A,NM_000463.2:c.686C>A	missense	.,.,.,.,.,.,.,.,p.Pro229Gln	Heteroz	0.46	C=54.0,A=46.0	C=131,A=113		0.00143923	7.75e-06	8.47e-05
UGT1A1	chr2_234669648_CAG_C	rs1245371684	Previously described	1	Colombia	NM_019076.4:c.856-6025_856-6024delAG,NM_019075.2:c.856-6025_856-6024delAG,NM_021027.2:c.856-6025_856-6024delAG,NM_019077.2:c.856-6025_856-6024delAG,NM_001072.3:c.862-6025_862-6024delAG,NM_019078.1:c.868-6025_868-6024delAG,NM_007120.2:c.868-6025_868-6024delAG,NM_019093.2:c.868-6025_868-6024delAG,NM_000463.2:c.722_723delAG	frameshift	.,.,.,.,.,.,.,.,p.Glu241fs	Heteroz	0.49	CAG=51.0,C=49.0	CAG=183,C=174		3.98e-06	8.81e-06	0
UGT1A1	chr2_234669681_T_C	rs57307513	Previously described	1	Spain	NM_019076.4:c.856-5999T>C,NM_019075.2:c.856-5999T>C,NM_021027.2:c.856-5999T>C,NM_019077.2:c.856-5999T>C,NM_001072.3:c.862-5999T>C,NM_019078.1:c.868-5999T>C,NM_007120.2:c.868-5999T>C,NM_019093.2:c.868-5999T>C,NM_000463.2:c.748T>C	missense	.,.,.,.,.,.,.,.,p.Ser250Pro	Heteroz	0.46	T=54.0,C=46.0	T=155,C=132		0.000262678	0.000382729	0.000310384
UGT1A1	chr2_234669720_G_C	rs1315793944	Previously described	2	Spain,Spain	NM_019076.4:c.856-5960G>C,NM_019075.2:c.856-5960G>C,NM_021027.2:c.856-5960G>C,NM_019077.2:c.856-5960G>C,NM_001072.3:c.862-5960G>C,NM_019078.1:c.868-5960G>C,NM_007120.2:c.868-5960G>C,NM_019093.2:c.868-5960G>C,NM_000463.2:c.787G>C	missense	.,.,.,.,.,.,.,.,p.Asp263His	Heteroz;Heteroz	0.47;0.49	G=53.0,C=47.0;G=51.0,C=49.0	G=126,C=111;G=92,C=87		4.01e-06	0	2.89e-05
UGT1A1	chr2_234675738_G_A	rs62625011	Previously described	2	Brazil,Brazil	NM_019076.4:c.914G>A,NM_019075.2:c.914G>A,NM_021027.2:c.914G>A,NM_019077.2:c.914G>A,NM_001072.3:c.920G>A,NM_019078.1:c.926G>A,NM_007120.2:c.926G>A,NM_019093.2:c.926G>A,NM_000463.2:c.923G>A	missense	p.Gly305Glu,p.Gly305Glu,p.Gly305Glu,p.Gly305Glu,p.Gly307Glu,p.Gly309Glu,p.Gly309Glu,p.Gly309Glu,p.Gly308Glu	Heteroz;Heteroz	0.47;0.44	G=53.0,A=47.0;G=56.0,A=44.0	G=108,A=94;G=164,A=129		1.2e-05	0	8.67e-05
UGT1A1	chr2_234675779_A_G	rs200903749	Previously described	1	Spain	NM_019076.4:c.955A>G,NM_019075.2:c.955A>G,NM_021027.2:c.955A>G,NM_019077.2:c.955A>G,NM_001072.3:c.961A>G,NM_019078.1:c.967A>G,NM_007120.2:c.967A>G,NM_019093.2:c.967A>G,NM_000463.2:c.964A>G	missense	p.Ile319Val,p.Ile319Val,p.Ile319Val,p.Ile319Val,p.Ile321Val,p.Ile323Val,p.Ile323Val,p.Ile323Val,p.Ile322Val	Heteroz	0.39	A=61.0,G=39.0	A=74,G=48		0.00164047	2.37e-05	0
UGT1A1	chr2_234676504_C_T	rs139607673	Previously described	1	Spain	NM_019076.4:c.997C>T,NM_019075.2:c.997C>T,NM_021027.2:c.997C>T,NM_019077.2:c.997C>T,NM_001072.3:c.1003C>T,NM_019078.1:c.1009C>T,NM_007120.2:c.1009C>T,NM_019093.2:c.1009C>T,NM_000463.2:c.1006C>T	missense	p.Arg333Trp,p.Arg333Trp,p.Arg333Trp,p.Arg333Trp,p.Arg335Trp,p.Arg337Trp,p.Arg337Trp,p.Arg337Trp,p.Arg336Trp	Heteroz	0.57	C=43.0,T=57.0	C=60,T=78		4.02e-06	0	0
UGT1A1	chr2_234676520_G_A	rs780354743	Previously described	2	Colombia,Brazil	NM_019076.4:c.1013G>A,NM_019075.2:c.1013G>A,NM_021027.2:c.1013G>A,NM_019077.2:c.1013G>A,NM_001072.3:c.1019G>A,NM_019078.1:c.1025G>A,NM_007120.2:c.1025G>A,NM_019093.2:c.1025G>A,NM_000463.2:c.1022G>A	missense	p.Arg338Gln,p.Arg338Gln,p.Arg338Gln,p.Arg338Gln,p.Arg340Gln,p.Arg342Gln,p.Arg342Gln,p.Arg342Gln,p.Arg341Gln	Heteroz;Heteroz	0.47;0.47	G=53.0,A=47.0;G=53.0,A=47.0	G=62,A=54;G=356,A=320		2.5e-05	1.58e-05	0.000141084
UGT1A1	chr2_234676866_G_T	rs752968297	Previously described	1	Spain	NM_019076.4:c.1076G>T,NM_019075.2:c.1076G>T,NM_021027.2:c.1076G>T,NM_019077.2:c.1076G>T,NM_001072.3:c.1082G>T,NM_019078.1:c.1088G>T,NM_007120.2:c.1088G>T,NM_019093.2:c.1088G>T,NM_000463.2:c.1085G>T	missense	p.Gly359Val,p.Gly359Val,p.Gly359Val,p.Gly359Val,p.Gly361Val,p.Gly363Val,p.Gly363Val,p.Gly363Val,p.Gly362Val	Heteroz	0.52	G=48.0,T=52.0	G=15,T=16		0.000192739	0	0.0013876
UGT1A1	chr2_234676872_C_T	rs34946978	Previously described	4	Spain,Brazil,Brazil,Spain	NM_019076.4:c.1082C>T,NM_019075.2:c.1082C>T,NM_021027.2:c.1082C>T,NM_019077.2:c.1082C>T,NM_001072.3:c.1088C>T,NM_019078.1:c.1094C>T,NM_007120.2:c.1094C>T,NM_019093.2:c.1094C>T,NM_000463.2:c.1091C>T	missense	p.Pro361Leu,p.Pro361Leu,p.Pro361Leu,p.Pro361Leu,p.Pro363Leu,p.Pro365Leu,p.Pro365Leu,p.Pro365Leu,p.Pro364Leu	Heteroz;Heteroz;Heteroz;Heteroz	0.52;0.48;0.49;0.46	C=48.0,T=52.0;C=52.0,T=48.0;C=51.0,T=49.0;C=54.0,T=46.0	C=31,T=33;C=194,T=180;C=117,T=113;C=29,T=25		0.00119095	5.52e-05	0.00172122
UGT1A1	chr2_234676937_G_A	rs143573365	Previously described	1	Brazil	NM_019076.4:c.1147G>A,NM_019075.2:c.1147G>A,NM_021027.2:c.1147G>A,NM_019077.2:c.1147G>A,NM_001072.3:c.1153G>A,NM_019078.1:c.1159G>A,NM_007120.2:c.1159G>A,NM_019093.2:c.1159G>A,NM_000463.2:c.1156G>A	missense	p.Val383Ile,p.Val383Ile,p.Val383Ile,p.Val383Ile,p.Val385Ile,p.Val387Ile,p.Val387Ile,p.Val387Ile,p.Val386Ile	Heteroz	0.49	G=51.0,A=49.0	G=155,A=151		4.64e-05	9.46e-05	2.82e-05
UGT1A1	chr2_234676988_C_T	rs778766461	Previously described	1	Colombia	NM_019076.4:c.1198C>T,NM_019075.2:c.1198C>T,NM_021027.2:c.1198C>T,NM_019077.2:c.1198C>T,NM_001072.3:c.1204C>T,NM_019078.1:c.1210C>T,NM_007120.2:c.1210C>T,NM_019093.2:c.1210C>T,NM_000463.2:c.1207C>T	missense	p.Arg400Cys,p.Arg400Cys,p.Arg400Cys,p.Arg400Cys,p.Arg402Cys,p.Arg404Cys,p.Arg404Cys,p.Arg404Cys,p.Arg403Cys	Heteroz	0.45	C=55.0,T=45.0	C=36,T=30		3.57e-05	0	0.000225734
UGT1A1	chr2_234676991_A_G	rs777238544	Previously described	2	Colombia,Colombia	NM_019076.4:c.1201A>G,NM_019075.2:c.1201A>G,NM_021027.2:c.1201A>G,NM_019077.2:c.1201A>G,NM_001072.3:c.1207A>G,NM_019078.1:c.1213A>G,NM_007120.2:c.1213A>G,NM_019093.2:c.1213A>G,NM_000463.2:c.1210A>G	missense	p.Met401Val,p.Met401Val,p.Met401Val,p.Met401Val,p.Met403Val,p.Met405Val,p.Met405Val,p.Met405Val,p.Met404Val	Heteroz;Heteroz	0.37;0.52	A=63.0,G=37.0;A=48.0,G=52.0	A=45,G=26;A=27,G=29		8.03e-06	0	0
UGT1A1	chr2_234676992_T_C	rs549328655	Previously described	3	-,Brazil,-	NM_019076.4:c.1202T>C,NM_019075.2:c.1202T>C,NM_021027.2:c.1202T>C,NM_019077.2:c.1202T>C,NM_001072.3:c.1208T>C,NM_019078.1:c.1214T>C,NM_007120.2:c.1214T>C,NM_019093.2:c.1214T>C,NM_000463.2:c.1211T>C	missense	p.Met401Thr,p.Met401Thr,p.Met401Thr,p.Met401Thr,p.Met403Thr,p.Met405Thr,p.Met405Thr,p.Met405Thr,p.Met404Thr	Heteroz;Heteroz;Heteroz	0.59;0.57;0.59	T=41.0,C=59.0;T=43.0,C=57.0;T=41.0,C=59.0	T=38,C=54;T=26,C=35;T=34,C=49		1.2e-05	2.69e-05	0
UGT1A1	chr2_234677012_G_T	rs36076514	Previously described	1	Mexico	NM_019076.4:c.1222G>T,NM_019075.2:c.1222G>T,NM_021027.2:c.1222G>T,NM_019077.2:c.1222G>T,NM_001072.3:c.1228G>T,NM_019078.1:c.1234G>T,NM_007120.2:c.1234G>T,NM_019093.2:c.1234G>T,NM_000463.2:c.1231G>T	missense	p.Val408Leu,p.Val408Leu,p.Val408Leu,p.Val408Leu,p.Val410Leu,p.Val412Leu,p.Val412Leu,p.Val412Leu,p.Val411Leu	Heteroz	0.57	G=43.0,T=57.0	G=20,T=26		0.000228214	0	0.00172141
UGT1A1	chr2_234680952_G_A	rs200370335	Previously described	1	Spain	NM_019076.4:c.1340G>A,NM_019075.2:c.1340G>A,NM_021027.2:c.1340G>A,NM_019077.2:c.1340G>A,NM_001072.3:c.1346G>A,NM_019078.1:c.1352G>A,NM_007120.2:c.1352G>A,NM_019093.2:c.1352G>A,NM_000463.2:c.1349G>A	missense	p.Arg447His,p.Arg447His,p.Arg447His,p.Arg447His,p.Arg449His,p.Arg451His,p.Arg451His,p.Arg451His,p.Arg450His	Heteroz	0.5	G=50.0,A=50.0	G=78,A=79		5.21e-05	5.35e-05	8.67e-05
UGT1A1	chr2_234680969_G_T	rs919221213	Previously described	1	Brazil	NM_019076.4:c.1357G>T,NM_019075.2:c.1357G>T,NM_021027.2:c.1357G>T,NM_019077.2:c.1357G>T,NM_001072.3:c.1363G>T,NM_019078.1:c.1369G>T,NM_007120.2:c.1369G>T,NM_019093.2:c.1369G>T,NM_000463.2:c.1366G>T	missense	p.Asp453Tyr,p.Asp453Tyr,p.Asp453Tyr,p.Asp453Tyr,p.Asp455Tyr,p.Asp457Tyr,p.Asp457Tyr,p.Asp457Tyr,p.Asp456Tyr	Heteroz	0.39	G=61.0,T=39.0	G=59,T=38		0	0	0
UGT1A1	chr2_234681002_A_T	None	Novel	1	Colombia	NM_019076.4:c.1390A>T,NM_019075.2:c.1390A>T,NM_021027.2:c.1390A>T,NM_019077.2:c.1390A>T,NM_001072.3:c.1396A>T,NM_019078.1:c.1402A>T,NM_007120.2:c.1402A>T,NM_019093.2:c.1402A>T,NM_000463.2:c.1399A>T	missense	p.Arg464Trp,p.Arg464Trp,p.Arg464Trp,p.Arg464Trp,p.Arg466Trp,p.Arg468Trp,p.Arg468Trp,p.Arg468Trp,p.Arg467Trp	Heteroz	0.45	A=55.0,T=45.0	A=139,T=114		0	0	0
UGT1A1	chr2_234681014_G_A	rs775532505	Previously described	1	Colombia	NM_019076.4:c.1402G>A,NM_019075.2:c.1402G>A,NM_021027.2:c.1402G>A,NM_019077.2:c.1402G>A,NM_001072.3:c.1408G>A,NM_019078.1:c.1414G>A,NM_007120.2:c.1414G>A,NM_019093.2:c.1414G>A,NM_000463.2:c.1411G>A	missense	p.Ala468Thr,p.Ala468Thr,p.Ala468Thr,p.Ala468Thr,p.Ala470Thr,p.Ala472Thr,p.Ala472Thr,p.Ala472Thr,p.Ala471Thr	Heteroz	0.5	G=50.0,A=50.0	G=197,A=196		6.73e-05	0.000101032	0.000112873
UGT1A1	chr2_234681036_C_T	None	Novel	1	Spain	NM_019076.4:c.1424C>T,NM_019075.2:c.1424C>T,NM_021027.2:c.1424C>T,NM_019077.2:c.1424C>T,NM_001072.3:c.1430C>T,NM_019078.1:c.1436C>T,NM_007120.2:c.1436C>T,NM_019093.2:c.1436C>T,NM_000463.2:c.1433C>T	missense	p.Ala475Val,p.Ala475Val,p.Ala475Val,p.Ala475Val,p.Ala477Val,p.Ala479Val,p.Ala479Val,p.Ala479Val,p.Ala478Val	Heteroz	0.45	C=55.0,T=45.0	C=194,T=160		0	0	0
UGT1A1	chr2_234681092_G_T	None	Novel	1	Colombia	NM_019076.4:c.1480G>T,NM_019075.2:c.1480G>T,NM_021027.2:c.1480G>T,NM_019077.2:c.1480G>T,NM_001072.3:c.1486G>T,NM_019078.1:c.1492G>T,NM_007120.2:c.1492G>T,NM_019093.2:c.1492G>T,NM_000463.2:c.1489G>T	missense	p.Ala494Ser,p.Ala494Ser,p.Ala494Ser,p.Ala494Ser,p.Ala496Ser,p.Ala498Ser,p.Ala498Ser,p.Ala498Ser,p.Ala497Ser	Heteroz	0.46	G=54.0,T=46.0	G=149,T=128		0	0	0
UGT1A1	chr2_234681170_C_T	rs770564267	Previously described	1	Spain	NM_019076.4:c.1558C>T,NM_019075.2:c.1558C>T,NM_021027.2:c.1558C>T,NM_019077.2:c.1558C>T,NM_001072.3:c.1564C>T,NM_019078.1:c.1570C>T,NM_007120.2:c.1570C>T,NM_019093.2:c.1570C>T,NM_000463.2:c.1567C>T	start/stop gained/lost	p.Arg520*,p.Arg520*,p.Arg520*,p.Arg520*,p.Arg522*,p.Arg524*,p.Arg524*,p.Arg524*,p.Arg523*	Heteroz	0.52	C=48.0,T=52.0	C=134,T=143		1.61e-05	2.69e-05	0

## Sheet: Header description
Gene Symbol	Gene name
Variant ID	Genetic variant change in hg19 reference genome (chromosome, position, reference, alternative)
dbSNP_id	rs ID in dbSNP (if available)
Variant type	Variant classified as “novel” if it has never been reported by dbSNP of gnomAD. Otherwise, it is classified as “previously described”.
N_samples	Number of samples carrying a specific variant in the whole cohort
Country (per individual)	Country of origin where the sample carrier(s) were sequenced
Transcript change	Transcript used to calculate the variant consequence and variant detected
Variant classification	Variant consequence according to a specific transcript (frameshift, stop gained, missense, etc)
Protein change	Amino acid change in the selected transcript
Zigosity	Variant zigosity (homozygous/ heterozygous)
Variant Allele Fraction (VAF)	Fraction of reads reporting the specific variant divided by the total number of reads at the specific genomic loci
AlleleRatio	Ratio between alternative reads and reference reads
AlleleCoverage	Depth of coverage at genomic loci were the variant is called
IGV manual review	Novel variants manually reviewed by IGVtools when depth of coverage < 20x
gnomad_AF	MAF reported in gnomAD total population
gnomad_AF_NFE	MAF reported in gnomAD Non-Finnish European population
gnomad_AF_AMR	MAF reported in gnomAD AMR population MAF
