# Supplementary material for: Clinical pharmacogenetic analysis in 5,001 individuals with diagnostic Exome Sequencing data
Source: NPJ Genom Med. 2022 Feb 18;7:12. doi: 10.1038/s41525-022-00283-3 (PMC8857256; doi:10.1038/s41525-022-00283-3)
Supplement: Supplementary file 5 — Supplementary Data 4 [file 41525_2022_283_MOESM5_ESM.xlsx]

## Sheet: CPIC guidelines
Supplementary Data 4. Summary of available CPIC guidelines and exome repurposing in pharmacogenetics
CPIC Guidelines	Genes			Drugs	Exome repurposing
RYR1, CACNA1S and Volatile anesthetic agents and Succinylcholine	CACNA1S	RYR1		desflurane	Yes
				enflurane
				halothane
				isoflurane
				methoxyflurane
				sevoflurane
				succinylcholine
CYP2B6 and efavirenz	CYP2B6			efavirenz	Yes
CYP2C9 and NSAIDs	CYP2C9			aceclofenac	Yes
				aspirin
				celecoxib
				diclofenac
				flurbiprofen
				ibuprofen
				indomethacin
				lornoxicam
				lumiracoxib
				meloxicam
				metamizole
				nabumetone
				naproxen
				piroxicam
				tenoxicam
DPYD and Fluoropyrimidines	DPYD			capecitabine	Yes
				fluorouracil
				tegafur
G6PD and Rasburicase	G6PD			rasburicase	Yes
TPMT, NUDT15 and Thiopurines	NUDT15	TPMT		azathioprine	Yes
				mercaptopurine
				thioguanine
SLCO1B1 and Simvastatin	SLCO1B1			simvastatin	Yes
UGT1A1 and Atazanavir	UGT1A1			atazanavir	Yes
CYP2C9, HLA-B and Phenytoin	CYP2C9	HLA-B		fosphenytoin	Partial, HLA-B not solved in Exome
				phenytoin
CYP2C9, VKORC1, CYP4F2 and Warfarin	CYP2C9	CYP4F2	VKORC1	warfarin	Partial, VKORC1 major allele not in Exome
CYP2C19 and Clopidogrel	CYP2C19			clopidogrel	No, CYP2C19 major allele not in Exome
CYP2C19 and Proton Pump Inhibitors	CYP2C19			dexlansoprazole	No, CYP2C19 major allele not in Exome
				esomeprazole
				lansoprazole
				omeprazole
				pantoprazole
				rabeprazole
CYP2C19 and Voriconazole	CYP2C19			voriconazole	No, CYP2C19 major allele not in Exome
CYP2D6 and Atomoxetine	CYP2D6			atomoxetine	No, CYP2D6 major alleles not solved in Exome
CYP2D6 and Ondansetron and Tropisetron	CYP2D6			ondansetron	No, CYP2D6 major alleles not solved in Exome
				tropisetron
CYP2D6 and Tamoxifen	CYP2D6			tamoxifen	No, CYP2D6 major alleles not solved in Exome
CYP2D6, CYP2C19 and Selective Serotonin Reuptake Inhibitors	CYP2C19	CYP2D6		citalopram	No, CYP2C19 and CYP2D6 major alleles not solved in Exome
				escitalopram
				fluvoxamine
				paroxetine
				sertraline
CYP2D6, CYP2C19 and Tricyclic Antidepressants	CYP2C19	CYP2D6		amitriptyline	No, CYP2C19 and CYP2D6 major alleles not solved in Exome
				clomipramine
				desipramine
				doxepin
				imipramine
				nortriptyline
				trimipramine
CYP2D6, OPRM1, COMT, and Opioids	CYP2D6	OPRM1	COMT	alfentanil	No, CYP2D6 major alleles not solved in Exome. Limited/weak evidence for OPRM1 and COMT; genotypes do not change dosing.
				buprenorphine
				codeine
				fentanyl
				hydrocodone
				hydromorphone
				levomethadone
				methadone
				morphine
				naltrexone
				oxycodone
				remifentanil
				sufentanil
				tramadol
CYP3A5 and Tacrolimus	CYP3A5			tacrolimus	No, CYP3A5 major allele not in Exome
HLA-A, HLA-B and Carbamazepine and Oxcarbazepine	HLA-A	HLA-B		carbamazepine	No, HLA-A and HLA-B not solved in Exome
				oxcarbazepine
HLA-B and Abacavir	HLA-B			abacavir	No, HLA-B not solved in Exome
HLA-B and Allopurinol	HLA-B			allopurinol	No, HLA-B not solved in Exome
IFNL3 and Peginterferon-alpha-based Regimens	IFNL3			peginterferon alfa-2a	No, IFNL3 major allele not in Exome
				peginterferon alfa-2b
				ribavirin
CFTR and Ivacaftor	CFTR			ivacaftor	CFTR is disease gene. Not considered

## Sheet: Header description
CPIC Guidelines	CPIC guidelines
Genes	Genes described in the corresponding guideline
Drugs	Drugs described in the corresponding guideline
Exome interpretation	Classification of guidelines, according to their potential implementation using exome data
